# Supplementary material for: The importance of a charge transfer descriptor for screening potential CO2 reduction electrocatalysts
Source: Nat Commun. 2023 May 5;14:2598. doi: 10.1038/s41467-023-37929-4 (PMC10162986; doi:10.1038/s41467-023-37929-4)
Supplement: Supplementary file 3 — Supplementary Data [file 41467_2023_37929_MOESM3_ESM.zip]

Archive with 1 entries (1 files):
- supplementary_data.json
