# Supplementary material for: The importance of a charge transfer descriptor for screening potential CO2 reduction electrocatalysts
Source: Nat Commun. 2023 May 5;14:2598. doi: 10.1038/s41467-023-37929-4 (PMC10162986; doi:10.1038/s41467-023-37929-4)
Supplement: Supplementary file 3 — Supplementary Data [file 41467_2023_37929_MOESM3_ESM.zip › supplementary_data.json]

{"1": {
 "calculator": "unknown",
 "calculator_parameters": {"U": "", "alpha_plus_gamma": "11.5", "ase_fmax": "0.05", "bands_path": "", "bands_points": "fcc", "cell_dofree": "", "charge": "-1.6", "d_stern": "5.0", "dipole": "False", "dw": "7000.0", "efield": "0.0", "elstat_problem": "planar_counter_charge", "env_pbc_axis": "3", "env_pbc_correction": "parabolic", "env_pbc_dim": "2", "env_pressure": "0.0", "env_verbose": "0", "environ_type": "", "eps": "6.0", "exedir": "", "h_mass": "", "home": "/home/ringe", "ibrav": "0", "kpts": "[3, 3, 1]", "mixing": "0.1", "mode": "relax_ase_bfgs", "n_ext_c": "1", "nbands": "-20", "neb_climb": "False", "neb_insert_images": "[]", "neb_k": "0.2", "neb_nimages": "20", "nmax": "0.005", "nmin": "0.0001", "nmix": "10", "opt_algorithm": "ase3", "outdir": ".", "pcc_init_file": "/home/ringe/projects/surface_charge_dependence/Ag-fcc111_4x4.3l/init.traj", "psp": "default", "pw": "700.0", "restart": "True", "save_wf": "False", "sigma": "0.1", "smearing": "fd", "spinpol": "False", "use_environ": "True", "vdw_corr": "", "xc": "BEEF-vdW"},
 "cell": {"array": {"__ndarray__": [[3, 3], "float64", [11.932762155555404, 0.0, 0.0, 0.0, 10.33407526868952, 0.0, 0.0, 0.0, 24.87152823991903]]}, "__ase_objtype__": "cell"},
 "ctime": 23.20688937060488,
 "energy": -63900.33831384103,
 "forces": {"__ndarray__": [[51, 3], "float64", [-0.005109039091791201, -0.00805295221146355, 0.015523549556895845, 0.032088653004428605, 0.008076092139915123, -0.014033081054298414, -0.017350832573621734, 0.004501487414779345, -0.012094469270688848, 0.013129081182790292, -0.00696666112582026, 0.016740195572816332, -0.001032812139888544, -0.009023029434216718, -0.010099293217530994, 0.02966230295112311, 0.02177133023882057, -0.025367275120195022, 0.003963098412806078, 0.008713725723914025, -0.01524381353294794, -0.006925266364923558, 0.02820551589993852, -0.019240079176534607, 0.022194790929484357, -0.000775958934076083, -0.02885266256563418, 0.0043747320289279495, 0.0022381453018993714, -0.017915703938156242, 0.009943484365957067, 0.007355154813490558, -0.011728087070205609, -0.01371632114482799, -0.007256938672729437, -0.01815893029721389, 0.0010500385310691595, 0.01952855695123088, 0.012353636469346466, -0.005059673911094511, 0.011510571742760822, 0.015044038817316025, 0.012725932207100665, 0.011664580822121847, 0.001313319494784835, 0.011404899402831972, 0.008288979481669595, 0.021108756954157194, -0.015291893162063985, -0.011686435198992776, 0.005065844558681598, 0.029724523647626226, -0.0031148914798978613, -0.013183074349177296, 0.009748337636015469, -0.006520831837653285, -0.018425810805355363, -0.027861245186642337, 0.0017450077155647366, -0.008953609648862, 0.01195562969997941, 0.014096073081749916, -0.014512848904194362, 0.022705926237947992, 0.005661054940519283, -0.01692582922106117, -0.006322856894234272, 0.0034172532116650825, -0.015082091144103056, -0.03610214503919589, 0.006279148140492412, -0.009625181794589877, -0.009387611862487058, 0.0037124158545807032, -0.009605127189931844, 0.02203949629854269, -0.007433573459909779, -0.01733566306497015, 0.014340842102704334, 0.0052486499934490255, -0.012485276951204303, -0.029801656742464804, -0.0017061840578293196, -0.01578683052061152, -0.00029310576038659195, -0.010855454657265175, -0.0006119225523860429, 0.035056220273184786, -0.009653721039680147, -0.020496577291455022, -0.01901459342928983, -0.015165651996844852, -0.011796992634928071, -0.01775398154931136, -0.01166200971896056, -0.001278866712423604, 0.0005407029948184237, 0.004615387284824309, 0.0017450077155647366, -0.002521480870273077, 0.004574763854875992, 0.030837297095830763, 0.015638734978521453, -0.016633494791622967, 0.006974117324987989, -0.013430928693925257, -0.006933236784723544, 0.020669098313577307, -0.0072158010221488635, -0.019342151972037657, 0.04122609652932255, 0.018340193070084543, 0.006701580389891685, 0.017235132931363865, -0.007782986379528531, 0.007504021686529012, 0.006607478014188622, -0.008044210460715177, -0.004220980059883053, 0.03214110350891884, -0.013473351896086472, 0.004504315628256759, 0.033425883758613405, 0.02231820388122608, 0.010403454721511116, 0.02021452727466196, 0.002665976867937344, 0.0035985159845357386, -0.004049230368709156, -0.028029909554022694, -0.008194362885334273, 0.007491423281038711, -0.004404299715282737, 0.0009428235292435375, 0.026595233990025165, 0.02580924775362007, -0.0225431754078386, 0.007807411859560747, -0.025905664122168288, -0.01088553656425222, -0.0005062502124571927, -0.00846330027600478, 0.0006090943389086284, 0.022271409803690675, -0.01414852358624015, -0.023369270853559755, 0.025963256832981094, -0.03586174689361566, 0.0005450738701926097, -0.016850753008751627, 0.00888418986350728, 0.005982957056312277, -0.00810951648101184]]},
 "free_energy": -63900.33831384103,
 "key_value_pairs": {"name": "CO2_Ag-fcc111_4x4.3l/calcdir_single_new_highcut_eps6, calculator=QE v6.2.1"},
 "mtime": 23.20688937060488,
 "numbers": {"__ndarray__": [[51], "int64", [47, 47, 47, 47, 47, 47, 47, 47, 47, 47, 47, 47, 47, 47, 47, 47, 47, 47, 47, 47, 47, 47, 47, 47, 47, 47, 47, 47, 47, 47, 47, 47, 47, 47, 47, 47, 47, 47, 47, 47, 47, 47, 47, 47, 47, 47, 47, 47, 6, 8, 8]]},
 "pbc": {"__ndarray__": [[3], "bool", [true, true, true]]},
 "positions": {"__ndarray__": [[51, 3], "float64", [1.4915952944444237, 0.8611729390574601, 9.999999292331042, 4.474785783333279, 0.8611729390574601, 9.999999292331042, 7.457976372222126, 0.8611729390574601, 9.999999292331042, 10.44116686111098, 0.8611729390574601, 9.999999292331042, 0.0, 3.4446917562298403, 9.999999292331042, 2.9831905888888475, 3.4446917562298403, 9.999999292331042, 5.966381077777702, 3.4446917562298403, 9.999999292331042, 8.94957166666655, 3.4446917562298403, 9.999999292331042, 1.4915952944444237, 6.028210473402228, 9.999999292331042, 4.474785783333279, 6.028210473402228, 9.999999292331042, 7.457976372222126, 6.028210473402228, 9.999999292331042, 10.44116686111098, 6.028210473402228, 9.999999292331042, 0.0, 8.611729290574608, 9.999999292331042, 2.9831905888888475, 8.611729290574608, 9.999999292331042, 5.966381077777702, 8.611729290574608, 9.999999292331042, 8.94957166666655, 8.611729290574608, 9.999999292331042, 0.0003435999756844946, 1.7205827782396892, 12.436088219936579, 2.9828054889161, 1.7216689781628223, 12.436375819916226, 5.967412077704742, 1.7232771780490148, 12.434924920018902, 8.949262366688439, 1.722677078091482, 12.436739719890474, 1.4911160944783353, 4.305678995300442, 12.434657820037804, 4.4735895834179304, 4.306677195229803, 12.437120419863533, 7.457904372227221, 4.3068681952162855, 12.436125819933919, 10.440521761156633, 4.306226095261725, 12.437302219850666, 11.932726355557937, 6.890948112348958, 12.433144420144902, 2.9840124888306843, 6.889470512453524, 12.435465119980673, 5.9664728777712055, 6.887395912600337, 12.435544519975055, 8.949928766641278, 6.890861312355101, 12.435245919996186, 1.4907867945016389, 9.472400529667572, 12.436679619894727, 4.4751145833100106, 9.47237242966956, 12.43627741992319, 7.458073472215254, 9.473870929563516, 12.435062120009192, 10.440839261134164, 9.472510129659815, 12.434300620063082, 0.00029609997904592216, 0.0002610999815227635, 14.871534147587619, 2.982955988905449, 10.332659768789691, 14.871108447617743, 5.9660383778019535, 10.333272868746304, 14.871367747599395, 8.94997566663796, 0.0018861998665194812, 14.871703647575623, 1.4918527944262012, 2.5834443171776527, 14.869610247723767, 4.474759283335153, 2.58357901716812, 14.873992247413666, 7.457783972235741, 2.583820317151044, 14.871494347590435, 10.43999826119368, 2.5846616170915078, 14.87228094753477, 0.0007909999440233854, 5.166128234409116, 14.872931847488708, 2.981788688988056, 5.167624434303234, 14.873719547432964, 5.965390577847797, 5.166471334384835, 14.87162864758093, 8.94906816670218, 5.165486934454498, 14.871597647583124, 1.4905329945195993, 7.751029951483632, 14.870609647653042, 4.47633578322359, 7.7497731515725725, 14.871206947610773, 7.458789872164557, 7.749325551604247, 14.87175654757188, 10.442474061018473, 7.748948851630905, 14.871713647574916, 0.4096829710080058, 0.5135475636578305, 17.290646876394508, 0.00810259942660415, 10.147362881902579, 18.47083869287599, 1.109673521471844, 1.7131120787683676, 17.31254577484479]]},
 "unique_id": "e05ccdf4ea2eac5db567de4a7c398b4c",
 "user": "ringe"},
"2": {
 "calculator": "unknown",
 "calculator_parameters": {"U": "", "alpha_plus_gamma": "11.5", "ase_fmax": "0.05", "bands_path": "", "bands_points": "fcc", "cell_dofree": "", "charge": "-1.7", "d_stern": "5.0", "dipole": "False", "dw": "7000.0", "efield": "0.0", "elstat_problem": "planar_counter_charge", "env_pbc_axis": "3", "env_pbc_correction": "parabolic", "env_pbc_dim": "2", "env_pressure": "0.0", "env_verbose": "0", "environ_type": "", "eps": "6.0", "exedir": "", "h_mass": "", "home": "/home/ringe", "ibrav": "0", "kpts": "[3, 3, 1]", "mixing": "0.1", "mode": "relax_ase_bfgs", "n_ext_c": "1", "nbands": "-20", "neb_climb": "False", "neb_insert_images": "[]", "neb_k": "0.2", "neb_nimages": "20", "nmax": "0.005", "nmin": "0.0001", "nmix": "10", "opt_algorithm": "ase3", "outdir": ".", "pcc_init_file": "/home/ringe/projects/surface_charge_dependence/Ag-fcc111_4x4.3l/init.traj", "psp": "default", "pw": "700.0", "restart": "True", "save_wf": "False", "sigma": "0.1", "smearing": "fd", "spinpol": "False", "use_environ": "True", "vdw_corr": "", "xc": "BEEF-vdW"},
 "cell": {"array": {"__ndarray__": [[3, 3], "float64", [11.932762155555404, 0.0, 0.0, 0.0, 10.33407526868952, 0.0, 0.0, 0.0, 24.87152823991903]]}, "__ase_objtype__": "cell"},
 "ctime": 23.206889373789558,
 "energy": -63900.57548894308,
 "forces": {"__ndarray__": [[51, 3], "float64", [-0.01735623189026043, -0.008779031744210688, 0.0493222432738957, 0.01395157708408565, 0.005784725002577135, -0.01408630288973703, -0.0055145020603259865, 0.00505633147698484, -0.016021829349553054, 0.03006879436092241, -0.006468124222846925, 0.040838888393232894, 0.005057617028565484, -0.014664801101026356, 0.015570086524115121, 0.005676481559486998, 0.015563401655895778, -0.022380424577729197, 0.002400381911376511, 0.004279344101644243, -0.03065886253643752, 0.01041193936194336, 0.021514734143324235, -0.02548888829972384, 0.008643277497294792, -0.00670955080969167, -0.01611875993873353, -0.009878178345660408, 0.0036378538629034123, -0.033615116951284045, 0.01711171997962214, 0.006827307334478564, -0.0352991895219263, 0.006860217454943024, -0.008529891847882084, -0.014665315321658616, 0.007706881725954468, 0.024730927087776765, 0.036176192810240926, -0.024078123995126273, 0.01712097595100277, 0.025352105611543437, 0.005825348432525451, 0.017700759713872742, -0.013290803571635175, 0.029443244961781554, 0.016563046565003736, 0.020960918522383257, -0.010118833601556767, -0.0077341354194641, -0.008462014724424136, -0.007348727055587344, -0.01970056375272091, -0.012701763837384576, 0.015587570025611864, -0.007756504016967288, 0.0032627299116718004, 0.0010855197546949047, -0.015464157073870138, 0.0029840223289884092, -0.019772811751553043, 0.013608334812053985, -0.013546371225866993, 0.01028955485146615, 0.008170451625934315, -0.001536234138868322, 0.003852540976870784, -0.002762393236485565, -0.003154229358265536, 0.0015737722450230962, 0.006545771538317759, 0.00800950056803782, -0.014987474547767738, 0.004891266654030286, 0.004640069875172654, -0.007464683808161338, 0.008180221817947201, 0.0036584226881936992, 3.6252554574131115e-05, 0.009922144209718396, -0.004386044882837608, 0.015311176435773632, 0.0128107786114231, 0.009416151107577332, -0.009187580036539016, -0.006805195847291506, -0.009017630117578017, -0.0018429667460097294, -0.00880397144487516, -0.008808085209933217, 0.016398238852365306, -0.0023224774855895485, 0.0014580726027652309, -0.005904538409893057, -0.01198828271012774, -0.005263562391784484, -0.0010549236270756025, 0.0004897951522249628, -0.014757875035464907, -0.01816381539322033, -0.015844166121108196, 0.0160591103453917, 0.01797612486244646, 0.002676518390898616, 0.011157816389032396, -0.010970640078890783, -0.017710272795569502, 0.013171504384951509, -0.022911357380534736, -0.010473388727498091, -0.003818859525457939, 0.02503765969491817, -0.00409216779150263, 0.009160069232713257, -0.016673346890622897, -0.018611958674232463, 0.0027377106461372205, 0.006664556504369167, -0.0007227370986374649, 0.004674265547217757, -0.023986335612268365, 0.005009280289133309, -0.006826021782897922, 0.007490909060406454, 0.024715243358492917, 0.008171737177514958, -0.00982135696579599, -0.001791287572467883, 0.018598074717161517, 0.013893727262956719, 0.014715451833303689, 0.0029050894619369323, -0.002136843837344707, -0.0032483317339685996, 0.0037836354121483225, -0.016200778129578552, -0.018163558282904203, 0.01827360149820724, 0.015591426680353794, 0.001329003224068679, 0.01684278258895164, -0.008558688203288487, -0.0114015569687223, 0.0072890774622455115, -0.02766198469164268, -0.021383864992414785, -0.03230025479460243, 0.0017856311455130536, 0.018157130525000988, -0.026016735778735842, -0.004137162096825133, -0.018068170355620496, 0.017748325122356533]]},
 "free_energy": -63900.57548894308,
 "key_value_pairs": {"name": "CO2_Ag-fcc111_4x4.3l/calcdir_single_new_highcut_eps6, calculator=QE v6.2.1"},
 "mtime": 23.206889373789558,
 "numbers": {"__ndarray__": [[51], "int64", [47, 47, 47, 47, 47, 47, 47, 47, 47, 47, 47, 47, 47, 47, 47, 47, 47, 47, 47, 47, 47, 47, 47, 47, 47, 47, 47, 47, 47, 47, 47, 47, 47, 47, 47, 47, 47, 47, 47, 47, 47, 47, 47, 47, 47, 47, 47, 47, 6, 8, 8]]},
 "pbc": {"__ndarray__": [[3], "bool", [true, true, true]]},
 "positions": {"__ndarray__": [[51, 3], "float64", [1.4915952944444237, 0.8611729390574601, 9.999999292331042, 4.474785783333279, 0.8611729390574601, 9.999999292331042, 7.457976372222126, 0.8611729390574601, 9.999999292331042, 10.44116686111098, 0.8611729390574601, 9.999999292331042, 0.0, 3.4446917562298403, 9.999999292331042, 2.9831905888888475, 3.4446917562298403, 9.999999292331042, 5.966381077777702, 3.4446917562298403, 9.999999292331042, 8.94957166666655, 3.4446917562298403, 9.999999292331042, 1.4915952944444237, 6.028210473402228, 9.999999292331042, 4.474785783333279, 6.028210473402228, 9.999999292331042, 7.457976372222126, 6.028210473402228, 9.999999292331042, 10.44116686111098, 6.028210473402228, 9.999999292331042, 0.0, 8.611729290574608, 9.999999292331042, 2.9831905888888475, 8.611729290574608, 9.999999292331042, 5.966381077777702, 8.611729290574608, 9.999999292331042, 8.94957166666655, 8.611729290574608, 9.999999292331042, 0.0003435999756844946, 1.7205827782396892, 12.436088219936579, 2.9828054889161, 1.7216689781628223, 12.436375819916226, 5.967412077704742, 1.7232771780490148, 12.434924920018902, 8.949262366688439, 1.722677078091482, 12.436739719890474, 1.4911160944783353, 4.305678995300442, 12.434657820037804, 4.4735895834179304, 4.306677195229803, 12.437120419863533, 7.457904372227221, 4.3068681952162855, 12.436125819933919, 10.440521761156633, 4.306226095261725, 12.437302219850666, 11.932726355557937, 6.890948112348958, 12.433144420144902, 2.9840124888306843, 6.889470512453524, 12.435465119980673, 5.9664728777712055, 6.887395912600337, 12.435544519975055, 8.949928766641278, 6.890861312355101, 12.435245919996186, 1.4907867945016389, 9.472400529667572, 12.436679619894727, 4.4751145833100106, 9.47237242966956, 12.43627741992319, 7.458073472215254, 9.473870929563516, 12.435062120009192, 10.440839261134164, 9.472510129659815, 12.434300620063082, 0.00029609997904592216, 0.0002610999815227635, 14.871534147587619, 2.982955988905449, 10.332659768789691, 14.871108447617743, 5.9660383778019535, 10.333272868746304, 14.871367747599395, 8.94997566663796, 0.0018861998665194812, 14.871703647575623, 1.4918527944262012, 2.5834443171776527, 14.869610247723767, 4.474759283335153, 2.58357901716812, 14.873992247413666, 7.457783972235741, 2.583820317151044, 14.871494347590435, 10.43999826119368, 2.5846616170915078, 14.87228094753477, 0.0007909999440233854, 5.166128234409116, 14.872931847488708, 2.981788688988056, 5.167624434303234, 14.873719547432964, 5.965390577847797, 5.166471334384835, 14.87162864758093, 8.94906816670218, 5.165486934454498, 14.871597647583124, 1.4905329945195993, 7.751029951483632, 14.870609647653042, 4.47633578322359, 7.7497731515725725, 14.871206947610773, 7.458789872164557, 7.749325551604247, 14.87175654757188, 10.442474061018473, 7.748948851630905, 14.871713647574916, 0.4096829710080058, 0.5135475636578305, 17.290646876394508, 0.00810259942660415, 10.147362881902579, 18.47083869287599, 1.109673521471844, 1.7131120787683676, 17.31254577484479]]},
 "unique_id": "928d3e21575c3b992cbe7346ff0759ad",
 "user": "ringe"},
"3": {
 "calculator": "unknown",
 "calculator_parameters": {"U": "", "alpha_plus_gamma": "11.5", "ase_fmax": "0.05", "bands_path": "", "bands_points": "fcc", "cell_dofree": "", "charge": "-1.8", "d_stern": "5.0", "dipole": "False", "dw": "7000.0", "efield": "0.0", "elstat_problem": "planar_counter_charge", "env_pbc_axis": "3", "env_pbc_correction": "parabolic", "env_pbc_dim": "2", "env_pressure": "0.0", "env_verbose": "0", "environ_type": "", "eps": "6.0", "exedir": "", "h_mass": "", "home": "/home/ringe", "ibrav": "0", "kpts": "[3, 3, 1]", "mixing": "0.1", "mode": "relax_ase_bfgs", "n_ext_c": "1", "nbands": "-20", "neb_climb": "False", "neb_insert_images": "[]", "neb_k": "0.2", "neb_nimages": "20", "nmax": "0.005", "nmin": "0.0001", "nmix": "10", "opt_algorithm": "ase3", "outdir": ".", "pcc_init_file": "/home/ringe/projects/surface_charge_dependence/Ag-fcc111_4x4.3l/init.traj", "psp": "default", "pw": "700.0", "restart": "True", "save_wf": "False", "sigma": "0.1", "smearing": "fd", "spinpol": "False", "use_environ": "True", "vdw_corr": "", "xc": "BEEF-vdW"},
 "cell": {"array": {"__ndarray__": [[3, 3], "float64", [11.932762155555404, 0.0, 0.0, 0.0, 10.33407526868952, 0.0, 0.0, 0.0, 24.87152823991903]]}, "__ase_objtype__": "cell"},
 "ctime": 23.206889377795445,
 "energy": -63900.818234215425,
 "forces": {"__ndarray__": [[51, 3], "float64", [-0.03312969267443327, -0.011901893643908534, 0.051193492154679575, 0.007038909124652394, 0.005987327931686463, -0.017118661958157613, 0.009739595885267096, 0.003624998347096982, -0.012937019776642238, 0.03927154390611302, -0.013213927587112725, 0.05194836804283311, 0.0008947439001274912, -0.020337168895455296, 0.01702018870708036, -0.009662977011060779, 0.013197986747512755, -0.02028368994970055, 0.005125237041707302, -0.0018313967817839426, -0.031155342556881828, 0.028363895854673735, 0.012441568197462444, -0.018327337554278112, -0.005589578272635535, -0.0031765979557687226, -0.008371254782830745, -0.021464854741995294, 0.008288979481669595, -0.026883454654405312, 0.032885694984427234, 0.00970282911006071, -0.025581705123846266, 0.01624268711110751, -0.010903534286381222, -0.0021905798934155818, 0.0026775468321631308, 0.03261958580723415, 0.05402813338999727, -0.04024573489392424, 0.02578327961169108, 0.03152095342641668, 0.009671204541176892, 0.027010210040256707, -0.010522496797878651, 0.04608985237952708, 0.022213559982561745, 0.030227688536289876, 0.0012045618310624416, -0.004244377098650756, 0.0007942137665212128, -0.022267038928316493, -0.005150948073320161, 0.007715109256070584, -0.001404079436378227, -0.008355056832914643, 0.0062441811374989225, 0.016358386753365376, -0.010170255664782484, 0.0033426912199877915, -0.011209495562574242, -0.008173794060043987, 0.006052891062299253, -0.01740508285032486, -0.009346474211906484, 0.004191669483844394, 0.009236430996603448, -0.00929402370741625, 0.00481233378697881, 0.0072055166095037195, -0.008590055661856173, 0.0015226072921135068, -0.0010788348864755614, 0.002197778982267183, 0.004332565937082861, -0.021856433753459133, -0.002092106642338332, 0.003917589886851317, -0.003152172475736507, -0.0010299839264111294, 0.004545453278837333, 0.018520170291374555, 0.000945137522088695, 0.004456235999140712, -0.01608764959048197, 0.005811207365138379, 0.0013068917368816203, -0.015629479007140828, 0.0020437699029061574, 0.005922536132022058, 0.010374401255788585, 0.003876966456903001, 0.004972770624243048, 0.014583297130813595, 0.00715640853912316, -0.0024371486865828996, 0.011088910824309935, 0.002746195286569464, -0.01960440449448882, -0.01259146351176541, -0.002083622001906089, 0.00025711031612858946, -0.010658508155110677, -0.002868322686730544, -0.0039749254873479925, 0.010543322733485069, 0.0015079520040941772, -0.015078748709993383, -0.0065336873534597145, 0.001480698310584547, -0.0008674902066178608, -0.01891791995042548, -0.006829107106691465, 0.004497630760037415, 0.0033216081740652472, -0.011520856155405965, -0.0020136879959191125, 0.0028927481667627604, -0.006999571246284719, -0.0073096462875357985, 0.0033714875753941935, -0.008617309355365803, -0.009448032786777277, -0.024840970303079798, -0.011382273695012655, -0.0022818540556412315, -0.010858539981058717, -0.01176793916920554, -0.0007908713324115412, 0.010333520715524139, -0.011406184954412613, -0.010524039459775423, -0.014282478060943144, -0.0018514513864419727, -0.015327117275373604, -0.021802183476756, -0.00035301246404455337, -0.0032030803183299675, 0.004047173486180127, -0.0034308800584198977, -0.01371426426229896, 0.012853973144532703, -0.0004388873096315022, -0.02086707325699632, -0.009042312707926362, -0.0019041590012483338, -0.01103491765792293, 0.00969717268310588, -0.001330802996281579, -0.0007193946645277933, 0.006077316542331469, 0.021960049210858954, 0.007744419832109243]]},
 "free_energy": -63900.818234215425,
 "key_value_pairs": {"name": "CO2_Ag-fcc111_4x4.3l/calcdir_single_new_highcut_eps6, calculator=QE v6.2.1"},
 "mtime": 23.206889377795445,
 "numbers": {"__ndarray__": [[51], "int64", [47, 47, 47, 47, 47, 47, 47, 47, 47, 47, 47, 47, 47, 47, 47, 47, 47, 47, 47, 47, 47, 47, 47, 47, 47, 47, 47, 47, 47, 47, 47, 47, 47, 47, 47, 47, 47, 47, 47, 47, 47, 47, 47, 47, 47, 47, 47, 47, 6, 8, 8]]},
 "pbc": {"__ndarray__": [[3], "bool", [true, true, true]]},
 "positions": {"__ndarray__": [[51, 3], "float64", [1.4915952944444237, 0.8611729390574601, 9.999999292331042, 4.474785783333279, 0.8611729390574601, 9.999999292331042, 7.457976372222126, 0.8611729390574601, 9.999999292331042, 10.44116686111098, 0.8611729390574601, 9.999999292331042, 0.0, 3.4446917562298403, 9.999999292331042, 2.9831905888888475, 3.4446917562298403, 9.999999292331042, 5.966381077777702, 3.4446917562298403, 9.999999292331042, 8.94957166666655, 3.4446917562298403, 9.999999292331042, 1.4915952944444237, 6.028210473402228, 9.999999292331042, 4.474785783333279, 6.028210473402228, 9.999999292331042, 7.457976372222126, 6.028210473402228, 9.999999292331042, 10.44116686111098, 6.028210473402228, 9.999999292331042, 0.0, 8.611729290574608, 9.999999292331042, 2.9831905888888475, 8.611729290574608, 9.999999292331042, 5.966381077777702, 8.611729290574608, 9.999999292331042, 8.94957166666655, 8.611729290574608, 9.999999292331042, 0.0003435999756844946, 1.7205827782396892, 12.436088219936579, 2.9828054889161, 1.7216689781628223, 12.436375819916226, 5.967412077704742, 1.7232771780490148, 12.434924920018902, 8.949262366688439, 1.722677078091482, 12.436739719890474, 1.4911160944783353, 4.305678995300442, 12.434657820037804, 4.4735895834179304, 4.306677195229803, 12.437120419863533, 7.457904372227221, 4.3068681952162855, 12.436125819933919, 10.440521761156633, 4.306226095261725, 12.437302219850666, 11.932726355557937, 6.890948112348958, 12.433144420144902, 2.9840124888306843, 6.889470512453524, 12.435465119980673, 5.9664728777712055, 6.887395912600337, 12.435544519975055, 8.949928766641278, 6.890861312355101, 12.435245919996186, 1.4907867945016389, 9.472400529667572, 12.436679619894727, 4.4751145833100106, 9.47237242966956, 12.43627741992319, 7.458073472215254, 9.473870929563516, 12.435062120009192, 10.440839261134164, 9.472510129659815, 12.434300620063082, 0.00029609997904592216, 0.0002610999815227635, 14.871534147587619, 2.982955988905449, 10.332659768789691, 14.871108447617743, 5.9660383778019535, 10.333272868746304, 14.871367747599395, 8.94997566663796, 0.0018861998665194812, 14.871703647575623, 1.4918527944262012, 2.5834443171776527, 14.869610247723767, 4.474759283335153, 2.58357901716812, 14.873992247413666, 7.457783972235741, 2.583820317151044, 14.871494347590435, 10.43999826119368, 2.5846616170915078, 14.87228094753477, 0.0007909999440233854, 5.166128234409116, 14.872931847488708, 2.981788688988056, 5.167624434303234, 14.873719547432964, 5.965390577847797, 5.166471334384835, 14.87162864758093, 8.94906816670218, 5.165486934454498, 14.871597647583124, 1.4905329945195993, 7.751029951483632, 14.870609647653042, 4.47633578322359, 7.7497731515725725, 14.871206947610773, 7.458789872164557, 7.749325551604247, 14.87175654757188, 10.442474061018473, 7.748948851630905, 14.871713647574916, 0.4096829710080058, 0.5135475636578305, 17.290646876394508, 0.00810259942660415, 10.147362881902579, 18.47083869287599, 1.109673521471844, 1.7131120787683676, 17.31254577484479]]},
 "unique_id": "3cf12f7ba0387c5a23d403fff6a29975",
 "user": "ringe"},
"4": {
 "calculator": "unknown",
 "calculator_parameters": {"U": "", "alpha_plus_gamma": "11.5", "ase_fmax": "0.05", "bands_path": "", "bands_points": "fcc", "cell_dofree": "", "charge": "0.0", "d_stern": "5.0", "dipole": "False", "dw": "7000.0", "efield": "0.0", "elstat_problem": "planar_counter_charge", "env_pbc_axis": "3", "env_pbc_correction": "parabolic", "env_pbc_dim": "2", "env_pressure": "0.0", "env_verbose": "0", "environ_type": "", "eps": "6.0", "exedir": "", "h_mass": "", "home": "/home/ringe", "ibrav": "0", "kpts": "[3, 3, 1]", "mixing": "0.1", "mode": "relax_ase_bfgs", "n_ext_c": "1", "nbands": "-20", "neb_climb": "False", "neb_insert_images": "[]", "neb_k": "0.2", "neb_nimages": "20", "nmax": "0.005", "nmin": "0.0001", "nmix": "10", "opt_algorithm": "ase3", "outdir": ".", "pcc_init_file": "/home/ringe/projects/surface_charge_dependence/Ag-fcc111_4x4.3l/init.traj", "psp": "default", "pw": "700.0", "restart": "True", "save_wf": "False", "sigma": "0.1", "smearing": "fd", "spinpol": "False", "use_environ": "True", "vdw_corr": "", "xc": "BEEF-vdW"},
 "cell": {"array": {"__ndarray__": [[3, 3], "float64", [11.932762155555404, 0.0, 0.0, 0.0, 10.33407526868952, 0.0, 0.0, 0.0, 24.87152823991903]]}, "__ase_objtype__": "cell"},
 "ctime": 23.20688937812467,
 "energy": -62804.387573056294,
 "forces": {"__ndarray__": [[48, 3], "float64", [0.0009561932656822242, 0.0012264162079333718, -0.012403515870675414, -0.0011266574052754789, 0.0012310441936236862, -0.011165529698516256, 0.0010916904022819907, 0.0025235377528021056, -0.01365230067611197, -0.0003445278236123099, 0.0034992714025101025, -0.012878655734881044, -0.0012102182580172706, 0.0014670714638297315, -0.010105720975434208, 0.00036458242827033983, 0.0011634241804818674, -0.011122335165406652, -0.0004072627407476857, 0.0035512076863680776, -0.01085108378189099, 7.044822661923351e-05, 0.0017591487829518092, -0.010099550327847123, 0.0014650145813007026, 0.0010035015638498847, -0.013970089026846906, -0.0004882524903281913, 0.0010652080397207462, -0.013037292799932387, 0.00044840039132826, 0.0015138655413651347, -0.012798437316248926, -0.0006101227801731428, 0.00012444139300623732, -0.013141165367648333, 0.001103517476823906, 0.0032976969146652885, -0.016370470938223417, -0.0003352718522316807, 0.0025556765423181793, -0.011352963118973996, -0.0005635858129538681, 0.0008541204701791741, -0.010805832366252358, -0.0008440931678501592, 0.0014837836343780898, -0.0152911218311156, -0.004090368019289729, 0.00706333460468461, -0.0017879451383582112, 0.004691234828082243, 0.0013457153946170371, -0.0022857107103831605, -0.006567883025504818, -0.0011965914112624552, 0.004603303099966266, 0.0026711190742599155, 0.0008224959012953576, -0.004435410063534297, -0.0016406209272165294, 0.0021854376870930102, 0.003142145173407492, 0.0010724071285723466, -0.006108941111215286, -0.002334561670447592, -0.00024476902095441717, -0.0024322635905764563, -0.002642322718853514, 0.004802306484649794, -0.00024528324158667433, -0.005291844526558629, 0.0013176903701590209, -0.009459602751003065, 0.00845044476019835, -0.0038661678236256002, -0.00036483953858646844, 0.0018403956428484434, 0.00234407475214435, 0.008996032851023216, -0.0007502479024632239, -0.0020877357669641466, -0.004659096038566169, 0.00199954692853204, 0.004383473779676322, 0.0010225277272434001, -0.004949630695791476, 0.0008973150032887772, 0.001419763165662071, -0.002813815299711283, -0.002650807359285757, -0.00434362168067639, 0.0039078196948384315, -0.0004244891319283012, 0.0032226207023557402, 0.006971032001194447, -0.004133562552399332, -0.0023502453997314363, 0.013067888927551686, 0.002318363720531491, 0.0010448963247465875, 0.014628291436136098, 0.002188008790254296, 0.00014089645323846702, 0.011262203177380605, -7.404777104503376e-05, -0.010816888109845886, 0.01153448300216078, -0.0006983116186052489, -0.00181365616997107, 0.016333447052700904, -0.0005553582828377533, -0.004435410063534297, 0.007878374306812238, -0.002962939283065865, -0.0033406343374587626, 0.013938464457963092, 0.005493676124719571, -0.005890397342505985, 0.012651627325739503, -0.0020067460173836408, 0.0016928143213906332, 0.007348984165903473, 0.0017977153303710973, -0.0022402021844284, 0.008826082932062218, 0.0019093012075709053, -0.001179879240714097, 0.014864318706342142, 0.0006240067372440866, 0.005020336032726838, 0.013902726124021218, 0.004138961869038033, -0.005383890019732663, 0.01369292410606029, -0.004546481720101848, -0.0010256130510369432, 0.013677754597408704, 0.0007157951201019931, 0.002383669740828153, 0.010518125922504465, -0.0043857877725214794, 0.0026068414952277684, 0.01129742729069022]]},
 "free_energy": -62804.387573056294,
 "key_value_pairs": {"name": "Ag-fcc111_4x4.3l/calcdir_single_new_highcut_eps6, calculator=QE v6.2.1"},
 "mtime": 23.20688937812467,
 "numbers": {"__ndarray__": [[48], "int64", [47, 47, 47, 47, 47, 47, 47, 47, 47, 47, 47, 47, 47, 47, 47, 47, 47, 47, 47, 47, 47, 47, 47, 47, 47, 47, 47, 47, 47, 47, 47, 47, 47, 47, 47, 47, 47, 47, 47, 47, 47, 47, 47, 47, 47, 47, 47, 47]]},
 "pbc": {"__ndarray__": [[3], "bool", [true, true, true]]},
 "positions": {"__ndarray__": [[48, 3], "float64", [1.4915952944444237, 0.8611729390574601, 9.999999292331042, 4.474785783333279, 0.8611729390574601, 9.999999292331042, 7.457976372222126, 0.8611729390574601, 9.999999292331042, 10.44116686111098, 0.8611729390574601, 9.999999292331042, 0.0, 3.4446917562298403, 9.999999292331042, 2.9831905888888475, 3.4446917562298403, 9.999999292331042, 5.966381077777702, 3.4446917562298403, 9.999999292331042, 8.94957166666655, 3.4446917562298403, 9.999999292331042, 1.4915952944444237, 6.028210473402228, 9.999999292331042, 4.474785783333279, 6.028210473402228, 9.999999292331042, 7.457976372222126, 6.028210473402228, 9.999999292331042, 10.44116686111098, 6.028210473402228, 9.999999292331042, 0.0, 8.611729290574608, 9.999999292331042, 2.9831905888888475, 8.611729290574608, 9.999999292331042, 5.966381077777702, 8.611729290574608, 9.999999292331042, 8.94957166666655, 8.611729290574608, 9.999999292331042, 0.0003435999756844946, 1.7205827782396892, 12.436088219936579, 2.9828054889161, 1.7216689781628223, 12.436375819916226, 5.967412077704742, 1.7232771780490148, 12.434924920018902, 8.949262366688439, 1.722677078091482, 12.436739719890474, 1.4911160944783353, 4.305678995300442, 12.434657820037804, 4.4735895834179304, 4.306677195229803, 12.437120419863533, 7.457904372227221, 4.3068681952162855, 12.436125819933919, 10.440521761156633, 4.306226095261725, 12.437302219850666, 11.932726355557937, 6.890948112348958, 12.433144420144902, 2.9840124888306843, 6.889470512453524, 12.435465119980673, 5.9664728777712055, 6.887395912600337, 12.435544519975055, 8.949928766641278, 6.890861312355101, 12.435245919996186, 1.4907867945016389, 9.472400529667572, 12.436679619894727, 4.4751145833100106, 9.47237242966956, 12.43627741992319, 7.458073472215254, 9.473870929563516, 12.435062120009192, 10.440839261134164, 9.472510129659815, 12.434300620063082, 0.00029609997904592216, 0.0002610999815227635, 14.871534147587619, 2.982955988905449, 10.332659768789691, 14.871108447617743, 5.9660383778019535, 10.333272868746304, 14.871367747599395, 8.94997566663796, 0.0018861998665194812, 14.871703647575623, 1.4918527944262012, 2.5834443171776527, 14.869610247723767, 4.474759283335153, 2.58357901716812, 14.873992247413666, 7.457783972235741, 2.583820317151044, 14.871494347590435, 10.43999826119368, 2.5846616170915078, 14.87228094753477, 0.0007909999440233854, 5.166128234409116, 14.872931847488708, 2.981788688988056, 5.167624434303234, 14.873719547432964, 5.965390577847797, 5.166471334384835, 14.87162864758093, 8.94906816670218, 5.165486934454498, 14.871597647583124, 1.4905329945195993, 7.751029951483632, 14.870609647653042, 4.47633578322359, 7.7497731515725725, 14.871206947610773, 7.458789872164557, 7.749325551604247, 14.87175654757188, 10.442474061018473, 7.748948851630905, 14.871713647574916]]},
 "unique_id": "bb535a9facdd507c0d23ea31b3a6e347",
 "user": "ringe"},
"5": {
 "calculator": "unknown",
 "calculator_parameters": {"U": "", "alpha_plus_gamma": "11.5", "ase_fmax": "0.05", "bands_path": "", "bands_points": "fcc", "cell_dofree": "", "charge": "-0.4", "d_stern": "5.0", "dipole": "False", "dw": "7000.0", "efield": "0.0", "elstat_problem": "planar_counter_charge", "env_pbc_axis": "3", "env_pbc_correction": "parabolic", "env_pbc_dim": "2", "env_pressure": "0.0", "env_verbose": "0", "environ_type": "", "eps": "6.0", "exedir": "", "h_mass": "", "home": "/home/ringe", "ibrav": "0", "kpts": "[3, 3, 1]", "mixing": "0.1", "mode": "relax_ase_bfgs", "n_ext_c": "1", "nbands": "-20", "neb_climb": "False", "neb_insert_images": "[]", "neb_k": "0.2", "neb_nimages": "20", "nmax": "0.005", "nmin": "0.0001", "nmix": "10", "opt_algorithm": "ase3", "outdir": ".", "pcc_init_file": "/home/ringe/projects/surface_charge_dependence/Ag-fcc111_4x4.3l/init.traj", "psp": "default", "pw": "700.0", "restart": "True", "save_wf": "False", "sigma": "0.1", "smearing": "fd", "spinpol": "False", "use_environ": "True", "vdw_corr": "", "xc": "BEEF-vdW"},
 "cell": {"array": {"__ndarray__": [[3, 3], "float64", [11.932762155555404, 0.0, 0.0, 0.0, 10.33407526868952, 0.0, 0.0, 0.0, 24.87152823991903]]}, "__ase_objtype__": "cell"},
 "ctime": 23.20688937846387,
 "energy": -62806.05056535209,
 "forces": {"__ndarray__": [[48, 3], "float64", [0.0010148144177595426, 0.001005044225746656, 0.027593850457868607, -0.0005453309805087382, 0.0015449758896166942, 0.02818931795002242, 0.0008047552894824851, 0.0023564160473185224, 0.025115049900072874, -0.0008299521004630868, 0.002977851681401323, 0.02903263978692419, -0.0020856788844351173, 0.0006733719179407758, 0.029428075453129962, 0.001475556104261975, 2.3139928451573053e-05, 0.028523047140357326, -0.0009153127254177784, 0.002135044065131807, 0.02775197330228769, 0.0006396904665279305, 0.0011333422734948223, 0.02834229858811893, 0.0009505368387273951, 0.0010500385310691595, 0.0248769657473378, 5.836404176118981e-05, 0.00035146980214778177, 0.026846687879198926, 0.0005381318916571377, 0.0006777427933149617, 0.025939345573581133, -0.0011485117821464091, -0.0009554219347338385, 0.02697292904441806, 0.0012097040373850133, 0.002448204430176429, 0.02430849483837749, -5.270761480636084e-05, 0.0021101043644673337, 0.02909717447627247, -0.0006630875052956322, 0.0003676677520638829, 0.0291244281697821, -0.0007021682733471778, 0.0011721659312302394, 0.02596197128140045, -0.004719774073172517, 0.006499748791730741, -0.02596917037025205, 0.0051571187209072476, 0.0014974104811329048, -0.026989126994334162, -0.0071324972797232, -0.0010379543462111158, -0.020397589819745515, 0.0028377265591112417, 0.0005417314360829379, -0.028897142650324427, -0.0005828690866635124, 0.002405781228015212, -0.020547485134048485, 0.0008114401577018285, -0.006413102615195406, -0.02628413050750957, 0.00022651418850928732, -0.0021101043644673337, -0.027095313554895268, 0.004165958452231535, -0.00015478041030941086, -0.029689813754948863, 0.0008263525560372866, -0.008894217165836295, -0.015646448288005314, -0.0038003475826966808, -0.0005651284748506396, -0.021976247160775054, 0.0019198427305321777, 0.008700355987475338, -0.024380228616577366, -0.0017532352456808514, -0.004470634176843914, -0.021890372315188106, 0.004593275797637251, 0.0008119543783340855, -0.029694441740639184, 0.00034915580930262446, 0.001104031697456163, -0.027349338547230317, -0.0013791397357137537, -0.004697405475669329, -0.020305287216255352, -0.0007805869197663976, 0.00271045695262759, -0.017219706312396152, -0.004406099487495638, -0.0013634560064299099, -0.0023116788523121477, 0.001849394503912944, 0.002030400166467471, -0.0015999974972682124, 0.0029400564649304205, 0.0011605959670044528, -0.003282270295697573, 1.028441264514358e-06, -0.009902860936008753, -0.004451350903134269, -0.001118429875159364, -0.0014421317631652581, 0.001335173871655765, -0.0005599862685280679, -0.0031796832795622653, -0.007962449380186287, -0.003319808401852347, -0.003352975632632935, -0.0008407507337404876, 0.005934877427196231, -0.005219853638042623, -0.0026294672030470843, -0.0018691919982548456, 0.002330190795073406, -0.007165407400187659, 0.0019129007519967055, -0.001441103321900744, -0.006706722596214257, 0.001182450343875383, -0.0006263207300892439, -0.000621949854715058, 0.0013421158501912371, 0.005971644202402619, -0.002052254543338401, 0.0038132030985031096, -0.005248135772816767, -0.0011996767350559985, -0.004704861674837058, -0.0010081295495401991, -0.0026808892662728025, 0.0010014446813208558, 0.002990450086891624, -0.005445339385287396, -0.004486060795811629, 0.0033018106797233454, -0.005158404272487891]]},
 "free_energy": -62806.05056535209,
 "key_value_pairs": {"name": "Ag-fcc111_4x4.3l/calcdir_single_new_highcut_eps6, calculator=QE v6.2.1"},
 "mtime": 23.20688937846387,
 "numbers": {"__ndarray__": [[48], "int64", [47, 47, 47, 47, 47, 47, 47, 47, 47, 47, 47, 47, 47, 47, 47, 47, 47, 47, 47, 47, 47, 47, 47, 47, 47, 47, 47, 47, 47, 47, 47, 47, 47, 47, 47, 47, 47, 47, 47, 47, 47, 47, 47, 47, 47, 47, 47, 47]]},
 "pbc": {"__ndarray__": [[3], "bool", [true, true, true]]},
 "positions": {"__ndarray__": [[48, 3], "float64", [1.4915952944444237, 0.8611729390574601, 9.999999292331042, 4.474785783333279, 0.8611729390574601, 9.999999292331042, 7.457976372222126, 0.8611729390574601, 9.999999292331042, 10.44116686111098, 0.8611729390574601, 9.999999292331042, 0.0, 3.4446917562298403, 9.999999292331042, 2.9831905888888475, 3.4446917562298403, 9.999999292331042, 5.966381077777702, 3.4446917562298403, 9.999999292331042, 8.94957166666655, 3.4446917562298403, 9.999999292331042, 1.4915952944444237, 6.028210473402228, 9.999999292331042, 4.474785783333279, 6.028210473402228, 9.999999292331042, 7.457976372222126, 6.028210473402228, 9.999999292331042, 10.44116686111098, 6.028210473402228, 9.999999292331042, 0.0, 8.611729290574608, 9.999999292331042, 2.9831905888888475, 8.611729290574608, 9.999999292331042, 5.966381077777702, 8.611729290574608, 9.999999292331042, 8.94957166666655, 8.611729290574608, 9.999999292331042, 0.0003435999756844946, 1.7205827782396892, 12.436088219936579, 2.9828054889161, 1.7216689781628223, 12.436375819916226, 5.967412077704742, 1.7232771780490148, 12.434924920018902, 8.949262366688439, 1.722677078091482, 12.436739719890474, 1.4911160944783353, 4.305678995300442, 12.434657820037804, 4.4735895834179304, 4.306677195229803, 12.437120419863533, 7.457904372227221, 4.3068681952162855, 12.436125819933919, 10.440521761156633, 4.306226095261725, 12.437302219850666, 11.932726355557937, 6.890948112348958, 12.433144420144902, 2.9840124888306843, 6.889470512453524, 12.435465119980673, 5.9664728777712055, 6.887395912600337, 12.435544519975055, 8.949928766641278, 6.890861312355101, 12.435245919996186, 1.4907867945016389, 9.472400529667572, 12.436679619894727, 4.4751145833100106, 9.47237242966956, 12.43627741992319, 7.458073472215254, 9.473870929563516, 12.435062120009192, 10.440839261134164, 9.472510129659815, 12.434300620063082, 0.00029609997904592216, 0.0002610999815227635, 14.871534147587619, 2.982955988905449, 10.332659768789691, 14.871108447617743, 5.9660383778019535, 10.333272868746304, 14.871367747599395, 8.94997566663796, 0.0018861998665194812, 14.871703647575623, 1.4918527944262012, 2.5834443171776527, 14.869610247723767, 4.474759283335153, 2.58357901716812, 14.873992247413666, 7.457783972235741, 2.583820317151044, 14.871494347590435, 10.43999826119368, 2.5846616170915078, 14.87228094753477, 0.0007909999440233854, 5.166128234409116, 14.872931847488708, 2.981788688988056, 5.167624434303234, 14.873719547432964, 5.965390577847797, 5.166471334384835, 14.87162864758093, 8.94906816670218, 5.165486934454498, 14.871597647583124, 1.4905329945195993, 7.751029951483632, 14.870609647653042, 4.47633578322359, 7.7497731515725725, 14.871206947610773, 7.458789872164557, 7.749325551604247, 14.87175654757188, 10.442474061018473, 7.748948851630905, 14.871713647574916]]},
 "unique_id": "1f9820ca2321bd2745bd83653fa0b606",
 "user": "ringe"},
"6": {
 "calculator": "unknown",
 "calculator_parameters": {"U": "", "alpha_plus_gamma": "11.5", "ase_fmax": "0.05", "bands_path": "", "bands_points": "fcc", "cell_dofree": "", "charge": "-0.8", "d_stern": "5.0", "dipole": "False", "dw": "7000.0", "efield": "0.0", "elstat_problem": "planar_counter_charge", "env_pbc_axis": "3", "env_pbc_correction": "parabolic", "env_pbc_dim": "2", "env_pressure": "0.0", "env_verbose": "0", "environ_type": "", "eps": "6.0", "exedir": "", "h_mass": "", "home": "/home/ringe", "ibrav": "0", "kpts": "[3, 3, 1]", "mixing": "0.1", "mode": "relax_ase_bfgs", "n_ext_c": "1", "nbands": "-20", "neb_climb": "False", "neb_insert_images": "[]", "neb_k": "0.2", "neb_nimages": "20", "nmax": "0.005", "nmin": "0.0001", "nmix": "10", "opt_algorithm": "ase3", "outdir": ".", "pcc_init_file": "/home/ringe/projects/surface_charge_dependence/Ag-fcc111_4x4.3l/init.traj", "psp": "default", "pw": "700.0", "restart": "True", "save_wf": "False", "sigma": "0.1", "smearing": "fd", "spinpol": "False", "use_environ": "True", "vdw_corr": "", "xc": "BEEF-vdW"},
 "cell": {"array": {"__ndarray__": [[3, 3], "float64", [11.932762155555404, 0.0, 0.0, 0.0, 10.33407526868952, 0.0, 0.0, 0.0, 24.87152823991903]]}, "__ase_objtype__": "cell"},
 "ctime": 23.20688937881344,
 "energy": -62807.44945348007,
 "forces": {"__ndarray__": [[48, 3], "float64", [0.000356354898154225, 0.0008086119442244138, 0.01832656622332973, -0.0002609669708705183, 0.0009955311440498985, 0.01904467533627688, 0.0007780158166051118, 0.0018005435438485122, 0.016441176275158783, -0.0004892809315927057, 0.0027801338482984377, 0.018672893819154938, -0.0018596789165580873, 0.0004142047192831576, 0.020534115397609798, 0.001112773448204535, 0.0002627667430834184, 0.020084429454700896, -0.0008818883843210618, 0.002204463850486526, 0.02038910517931327, 0.00043040266919925875, 0.0012179315675011283, 0.021026224542679918, 0.0010688075841465462, 0.0008386938512114588, 0.016358900973997635, 7.636176389019106e-05, 0.0005509874074635672, 0.016944598274138557, 0.0003923503424122275, 0.001182450343875383, 0.017175226227705905, -0.000830466321095344, -0.000540445884502295, 0.01776349463100812, 0.0009428235292435375, 0.002665205536988958, 0.014786671390871307, -0.00010361545739982157, 0.0019774354413449814, 0.019552211100314715, -0.0005612718201087108, 0.00034349938234779555, 0.020123253112436307, -0.0007564185500503102, 0.0012960931036042195, 0.0158603640710243, -0.004392472640740822, 0.00730913206690354, -0.017406368401905507, 0.005071758095952555, 0.002030400166467471, -0.018202896161271877, -0.0070918738497748835, -0.0004656267825088756, -0.011711632009973378, 0.003059355651614086, 0.0010819202102691043, -0.020291660369500537, -0.0008662046550372178, 0.0025906435453116675, -0.0124312837848173, 0.0007561614397341816, -0.005937705640673645, -0.018037831338317323, -1.95403840257728e-05, -0.002143785815880179, -0.018245576473749223, 0.004156445370534777, 0.0002946484222833635, -0.02091489577579624, 0.0009651921267467248, -0.00871989637150111, -0.007337157091361558, -0.00395538510332222, -0.00042011825655411517, -0.013637645388092642, 0.0021345298444995497, 0.00868750047166891, -0.016237030684152682, -0.0016334218383649286, -0.004133562552399332, -0.013190273438028897, 0.0042873145214442285, 0.0012742387267332892, -0.0214100902446599, 0.00027947891363177673, 0.001639592485952015, -0.019063444389354266, -0.00161311012339077, -0.004062857215463971, -0.012473706986978517, -0.0011307711703335366, 0.0029004614762466177, -0.009334390027048441, -0.0039242747550706615, -0.001641392258164915, -0.001526206836539307, 0.002132472961970521, 0.00152929216033285, -0.0007862433467212265, 0.0024402340103764427, 0.0009415379776628944, -0.00293285737607882, -0.0002349988289415308, -0.01030421013948548, -0.003526782206335861, -0.000899886106450063, -0.0018069713017517266, 0.0015837995473521112, -0.0004229464700315297, -0.003881851552909443, -0.007260795327471366, -0.003180197500194523, -0.003195109898529981, -0.0007451056961406523, 0.0057258467401836875, -0.005380033364990734, -0.0021275878659640776, -0.0018213694794549278, 0.0020694809345190167, -0.007368781660245374, 0.0022885389238605745, -0.002074108920209331, -0.0061968728393312624, 0.001346486725565423, -0.001167280835223796, -0.0001462957698771674, 0.0007600180944761104, 0.005300329166990872, -0.001574286465655353, 0.004181127960883122, -0.005335039059668231, -0.00047899651894756215, -0.004534654645559933, -0.0011636812907979959, -0.0013475151668299375, 0.001184250116088283, 0.0024083523311764976, -0.004520256467856731, -0.00446214953641167, 0.002977851681401323, -0.004203496558386309]]},
 "free_energy": -62807.44945348007,
 "key_value_pairs": {"name": "Ag-fcc111_4x4.3l/calcdir_single_new_highcut_eps6, calculator=QE v6.2.1"},
 "mtime": 23.20688937881344,
 "numbers": {"__ndarray__": [[48], "int64", [47, 47, 47, 47, 47, 47, 47, 47, 47, 47, 47, 47, 47, 47, 47, 47, 47, 47, 47, 47, 47, 47, 47, 47, 47, 47, 47, 47, 47, 47, 47, 47, 47, 47, 47, 47, 47, 47, 47, 47, 47, 47, 47, 47, 47, 47, 47, 47]]},
 "pbc": {"__ndarray__": [[3], "bool", [true, true, true]]},
 "positions": {"__ndarray__": [[48, 3], "float64", [1.4915952944444237, 0.8611729390574601, 9.999999292331042, 4.474785783333279, 0.8611729390574601, 9.999999292331042, 7.457976372222126, 0.8611729390574601, 9.999999292331042, 10.44116686111098, 0.8611729390574601, 9.999999292331042, 0.0, 3.4446917562298403, 9.999999292331042, 2.9831905888888475, 3.4446917562298403, 9.999999292331042, 5.966381077777702, 3.4446917562298403, 9.999999292331042, 8.94957166666655, 3.4446917562298403, 9.999999292331042, 1.4915952944444237, 6.028210473402228, 9.999999292331042, 4.474785783333279, 6.028210473402228, 9.999999292331042, 7.457976372222126, 6.028210473402228, 9.999999292331042, 10.44116686111098, 6.028210473402228, 9.999999292331042, 0.0, 8.611729290574608, 9.999999292331042, 2.9831905888888475, 8.611729290574608, 9.999999292331042, 5.966381077777702, 8.611729290574608, 9.999999292331042, 8.94957166666655, 8.611729290574608, 9.999999292331042, 0.0003435999756844946, 1.7205827782396892, 12.436088219936579, 2.9828054889161, 1.7216689781628223, 12.436375819916226, 5.967412077704742, 1.7232771780490148, 12.434924920018902, 8.949262366688439, 1.722677078091482, 12.436739719890474, 1.4911160944783353, 4.305678995300442, 12.434657820037804, 4.4735895834179304, 4.306677195229803, 12.437120419863533, 7.457904372227221, 4.3068681952162855, 12.436125819933919, 10.440521761156633, 4.306226095261725, 12.437302219850666, 11.932726355557937, 6.890948112348958, 12.433144420144902, 2.9840124888306843, 6.889470512453524, 12.435465119980673, 5.9664728777712055, 6.887395912600337, 12.435544519975055, 8.949928766641278, 6.890861312355101, 12.435245919996186, 1.4907867945016389, 9.472400529667572, 12.436679619894727, 4.4751145833100106, 9.47237242966956, 12.43627741992319, 7.458073472215254, 9.473870929563516, 12.435062120009192, 10.440839261134164, 9.472510129659815, 12.434300620063082, 0.00029609997904592216, 0.0002610999815227635, 14.871534147587619, 2.982955988905449, 10.332659768789691, 14.871108447617743, 5.9660383778019535, 10.333272868746304, 14.871367747599395, 8.94997566663796, 0.0018861998665194812, 14.871703647575623, 1.4918527944262012, 2.5834443171776527, 14.869610247723767, 4.474759283335153, 2.58357901716812, 14.873992247413666, 7.457783972235741, 2.583820317151044, 14.871494347590435, 10.43999826119368, 2.5846616170915078, 14.87228094753477, 0.0007909999440233854, 5.166128234409116, 14.872931847488708, 2.981788688988056, 5.167624434303234, 14.873719547432964, 5.965390577847797, 5.166471334384835, 14.87162864758093, 8.94906816670218, 5.165486934454498, 14.871597647583124, 1.4905329945195993, 7.751029951483632, 14.870609647653042, 4.47633578322359, 7.7497731515725725, 14.871206947610773, 7.458789872164557, 7.749325551604247, 14.87175654757188, 10.442474061018473, 7.748948851630905, 14.871713647574916]]},
 "unique_id": "eaaf2c34991a48cda7c0748c9775b0cd",
 "user": "ringe"},
"7": {
 "calculator": "unknown",
 "calculator_parameters": {"U": "", "alpha_plus_gamma": "11.5", "ase_fmax": "0.05", "bands_path": "", "bands_points": "fcc", "cell_dofree": "", "charge": "-1.2", "d_stern": "5.0", "dipole": "False", "dw": "7000.0", "efield": "0.0", "elstat_problem": "planar_counter_charge", "env_pbc_axis": "3", "env_pbc_correction": "parabolic", "env_pbc_dim": "2", "env_pressure": "0.0", "env_verbose": "0", "environ_type": "", "eps": "6.0", "exedir": "", "h_mass": "", "home": "/home/ringe", "ibrav": "0", "kpts": "[3, 3, 1]", "mixing": "0.1", "mode": "relax_ase_bfgs", "n_ext_c": "1", "nbands": "-20", "neb_climb": "False", "neb_insert_images": "[]", "neb_k": "0.2", "neb_nimages": "20", "nmax": "0.005", "nmin": "0.0001", "nmix": "10", "opt_algorithm": "ase3", "outdir": ".", "pcc_init_file": "/home/ringe/projects/surface_charge_dependence/Ag-fcc111_4x4.3l/init.traj", "psp": "default", "pw": "700.0", "restart": "True", "save_wf": "False", "sigma": "0.1", "smearing": "fd", "spinpol": "False", "use_environ": "True", "vdw_corr": "", "xc": "BEEF-vdW"},
 "cell": {"array": {"__ndarray__": [[3, 3], "float64", [11.932762155555404, 0.0, 0.0, 0.0, 10.33407526868952, 0.0, 0.0, 0.0, 24.87152823991903]]}, "__ase_objtype__": "cell"},
 "ctime": 23.206889379190763,
 "energy": -62808.57475168788,
 "forces": {"__ndarray__": [[48, 3], "float64", [0.0009250829174306649, 0.0008798315017920331, 0.01545541532312177, 0.0003843799226122412, 0.0007736449412309258, 0.015887103543901673, 0.00012546983427075164, 0.001724696000590578, 0.013249923031370727, -0.0012397859443720584, 0.002661863102879287, 0.015090575784535301, -0.0016280225217262284, 8.356085274179157e-05, 0.017460875788924766, 0.0017915446827840114, -1.8769053077387032e-05, 0.015844166121108196, -0.0005864686310893126, 0.0016534764430229587, 0.01618098063523665, -0.00043991575089601657, 0.0004471148397476171, 0.01742436612403451, 0.00138351061108794, 0.00041266205738638606, 0.013539943467963778, 0.000864919103456575, 0.00024065525589635976, 0.014070362050137057, -0.00010027302329014989, 0.0008181250259211715, 0.014355497390723665, -0.0015966550631585407, -0.0009322820062822654, 0.015069235628296629, 0.0009703343330692966, 0.002475715234002188, 0.012407115415101212, 0.00079472798715347, 0.0019522386303643796, 0.015830796384669513, -0.00017689189749646954, 0.0002583958677092324, 0.015833110377514666, -0.0018213694794549278, 0.0010004162400563416, 0.01311108346066129, -0.004531569321766389, 0.007926453935928284, -0.01627508301093971, 0.005344809251681118, 0.002301651549983133, -0.017069296777460927, -0.00686098878589141, -7.713309483857683e-07, -0.010977582057426254, 0.002601185068272939, 0.0016581044287132735, -0.01961520312776622, -0.0007823866919792977, 0.0023438176418282214, -0.010798119056768498, 0.001605139703590784, -0.00607911631454437, -0.01729452541438957, -4.653696721927469e-05, -0.0020342568212094, -0.0175259246989053, 0.0036324545462647117, 0.00012187028984495142, -0.01961366046586945, 0.0005874970723538269, -0.008784431060849387, -0.006098142477937885, -0.003512384028632661, -0.00030853237935430733, -0.012898196118906819, 0.002435606024686128, 0.00864919103456575, -0.015505808945082973, -0.0021317016310221353, -0.004359305409960235, -0.012855772916745601, 0.004613587512611409, 0.0022263182273574563, -0.019942247449881784, 0.0008286665488824439, 0.002364900687750766, -0.01873048652996774, -0.0016357358312100861, -0.0037193578331161745, -0.011867183751231174, -0.0012603547696623456, 0.0036491667168130695, -0.008213646159043918, -0.0039661837365996214, -0.0013256607899590073, -0.0009279111309080795, 0.003537837949929391, 0.002293938240499275, 0.002110618585099591, 0.002190837003731711, 0.00179360156531304, 0.002737196425504963, -0.0015303206015973645, -0.009426178409906347, 0.00044891461196051716, 0.0005016222267668781, -0.0015179793064231922, 0.0021134467985770055, 0.0003314151974897518, -0.004002950511806009, -0.003252445499026657, -0.00439838617801178, -0.003741469320303234, 0.0042320358034765825, 0.004339507915618333, -0.005574665874300077, -0.0009860180623531406, -0.0013757973016040822, 0.0021101043644673337, -0.008114658687334412, 0.0028526389574467003, -0.0025919290968923108, -0.005459480452674468, 0.0011104594553593779, -0.0023163068380024623, 0.0034175103219812107, -0.00013061204059332344, 0.004570392979501806, -0.00023962681463184538, 0.004586848039734036, -0.005860315435518939, 0.00023345616704475923, -0.00399009499599958, -0.000697026067024606, 0.001988491184938511, 6.427757903214737e-05, 0.0031930530160009522, -0.0005188486179474936, -0.004661667141727456, 0.002706086077253404, -0.0033120950923684893]]},
 "free_energy": -62808.57475168788,
 "key_value_pairs": {"name": "Ag-fcc111_4x4.3l/calcdir_single_new_highcut_eps6, calculator=QE v6.2.1"},
 "mtime": 23.206889379190763,
 "numbers": {"__ndarray__": [[48], "int64", [47, 47, 47, 47, 47, 47, 47, 47, 47, 47, 47, 47, 47, 47, 47, 47, 47, 47, 47, 47, 47, 47, 47, 47, 47, 47, 47, 47, 47, 47, 47, 47, 47, 47, 47, 47, 47, 47, 47, 47, 47, 47, 47, 47, 47, 47, 47, 47]]},
 "pbc": {"__ndarray__": [[3], "bool", [true, true, true]]},
 "positions": {"__ndarray__": [[48, 3], "float64", [1.4915952944444237, 0.8611729390574601, 9.999999292331042, 4.474785783333279, 0.8611729390574601, 9.999999292331042, 7.457976372222126, 0.8611729390574601, 9.999999292331042, 10.44116686111098, 0.8611729390574601, 9.999999292331042, 0.0, 3.4446917562298403, 9.999999292331042, 2.9831905888888475, 3.4446917562298403, 9.999999292331042, 5.966381077777702, 3.4446917562298403, 9.999999292331042, 8.94957166666655, 3.4446917562298403, 9.999999292331042, 1.4915952944444237, 6.028210473402228, 9.999999292331042, 4.474785783333279, 6.028210473402228, 9.999999292331042, 7.457976372222126, 6.028210473402228, 9.999999292331042, 10.44116686111098, 6.028210473402228, 9.999999292331042, 0.0, 8.611729290574608, 9.999999292331042, 2.9831905888888475, 8.611729290574608, 9.999999292331042, 5.966381077777702, 8.611729290574608, 9.999999292331042, 8.94957166666655, 8.611729290574608, 9.999999292331042, 0.0003435999756844946, 1.7205827782396892, 12.436088219936579, 2.9828054889161, 1.7216689781628223, 12.436375819916226, 5.967412077704742, 1.7232771780490148, 12.434924920018902, 8.949262366688439, 1.722677078091482, 12.436739719890474, 1.4911160944783353, 4.305678995300442, 12.434657820037804, 4.4735895834179304, 4.306677195229803, 12.437120419863533, 7.457904372227221, 4.3068681952162855, 12.436125819933919, 10.440521761156633, 4.306226095261725, 12.437302219850666, 11.932726355557937, 6.890948112348958, 12.433144420144902, 2.9840124888306843, 6.889470512453524, 12.435465119980673, 5.9664728777712055, 6.887395912600337, 12.435544519975055, 8.949928766641278, 6.890861312355101, 12.435245919996186, 1.4907867945016389, 9.472400529667572, 12.436679619894727, 4.4751145833100106, 9.47237242966956, 12.43627741992319, 7.458073472215254, 9.473870929563516, 12.435062120009192, 10.440839261134164, 9.472510129659815, 12.434300620063082, 0.00029609997904592216, 0.0002610999815227635, 14.871534147587619, 2.982955988905449, 10.332659768789691, 14.871108447617743, 5.9660383778019535, 10.333272868746304, 14.871367747599395, 8.94997566663796, 0.0018861998665194812, 14.871703647575623, 1.4918527944262012, 2.5834443171776527, 14.869610247723767, 4.474759283335153, 2.58357901716812, 14.873992247413666, 7.457783972235741, 2.583820317151044, 14.871494347590435, 10.43999826119368, 2.5846616170915078, 14.87228094753477, 0.0007909999440233854, 5.166128234409116, 14.872931847488708, 2.981788688988056, 5.167624434303234, 14.873719547432964, 5.965390577847797, 5.166471334384835, 14.87162864758093, 8.94906816670218, 5.165486934454498, 14.871597647583124, 1.4905329945195993, 7.751029951483632, 14.870609647653042, 4.47633578322359, 7.7497731515725725, 14.871206947610773, 7.458789872164557, 7.749325551604247, 14.87175654757188, 10.442474061018473, 7.748948851630905, 14.871713647574916]]},
 "unique_id": "35748272752472ede05ec059909632d9",
 "user": "ringe"},
"8": {
 "calculator": "unknown",
 "calculator_parameters": {"U": "", "alpha_plus_gamma": "11.5", "ase_fmax": "0.05", "bands_path": "", "bands_points": "fcc", "cell_dofree": "", "charge": "-1.6", "d_stern": "5.0", "dipole": "False", "dw": "7000.0", "efield": "0.0", "elstat_problem": "planar_counter_charge", "env_pbc_axis": "3", "env_pbc_correction": "parabolic", "env_pbc_dim": "2", "env_pressure": "0.0", "env_verbose": "0", "environ_type": "", "eps": "6.0", "exedir": "", "h_mass": "", "home": "/home/AIMSE", "ibrav": "0", "kpts": "[3, 3, 1]", "mixing": "0.1", "mode": "relax_ase_bfgs", "n_ext_c": "1", "nbands": "-20", "neb_climb": "False", "neb_insert_images": "[]", "neb_k": "0.2", "neb_nimages": "20", "nmax": "0.005", "nmin": "0.0001", "nmix": "10", "opt_algorithm": "ase3", "outdir": ".", "pcc_init_file": "/home/AIMSE/projects/surface_charge_dependence/Ag-fcc111_4x4.3l/init.traj", "psp": "default", "pw": "700.0", "restart": "True", "save_wf": "False", "sigma": "0.1", "smearing": "fd", "spinpol": "False", "use_environ": "True", "vdw_corr": "", "xc": "BEEF-vdW"},
 "cell": {"array": {"__ndarray__": [[3, 3], "float64", [11.932762155555404, 0.0, 0.0, 0.0, 10.33407526868952, 0.0, 0.0, 0.0, 24.87152823991903]]}, "__ase_objtype__": "cell"},
 "ctime": 23.206889379615234,
 "energy": -62809.42086109723,
 "forces": {"__ndarray__": [[48, 3], "float64", [0.00043194533109603024, 0.0005705277914893399, 0.00892069952839754, -6.839134409020479e-05, 0.0012883797941203618, 0.008293350357043781, 0.0008263525560372866, 0.002039399027531972, 0.006532144691562944, -0.0008803457224242902, 0.001735494633867979, 0.007824895361057491, -0.002497569610873118, 0.0009199407111080932, 0.011074512646606733, 0.001137970259185137, 0.00027176560414791907, 0.00989771872968618, -0.001219988450030157, 0.0023399609870862923, 0.009430292174964404, 0.0006106370008054, 0.0014038223260620984, 0.010585488825330155, 0.0002617383018189041, 0.001030755257359515, 0.006801082082233448, 0.0002761364795221051, 0.00046408412061210404, 0.006842991063762408, 0.0020525116536545297, 0.0006317200467279443, 0.007310674728800312, -0.0013981658991072694, -0.0013372307541847936, 0.007464940918477466, 0.000420889587502501, 0.0029374853617691343, 0.0032946115908717454, -2.3397038767701638e-05, 0.0017030987340357765, 0.008727095460352711, -0.00022779974008993028, 0.0006281205023021441, 0.007696597313309325, -0.00083303742425663, 0.0014282478060943145, 0.0036759061896904435, -0.0058394894999125235, 0.007623063762896549, -0.025121991878608346, 0.004621300822095267, 0.0029264296181756052, -0.025762710786400793, -0.0059600742381768325, 0.00030467572461237853, -0.01764650943716961, 0.004011178041922124, 0.0025924433175245672, -0.027151106493495177, -0.0014889258407006615, 0.002625353437989027, -0.019922449955539885, 0.0014354468949459148, -0.006603621359446691, -0.02468824677529942, 0.0013698837643331245, -0.0022456015010671004, -0.024328806553351647, 0.002942884678407835, 5.913537270957558e-05, -0.02730460135222394, 0.0006584595196053177, -0.010213964418524344, -0.015503494952237816, -0.0036154852654002247, -0.0011389987004496514, -0.020800738795435147, 0.00268500303133086, 0.008015671215624905, -0.02210634498073612, -0.0018938745886031897, -0.005732788718719159, -0.020048176900126762, 0.00434722122510219, 0.0022232329035639133, -0.029003843431517788, 0.000761560756372882, 0.00215458444915758, -0.025320738152975746, -0.0018208552588226707, -0.003827087055574054, -0.018229635634149248, -0.0009705914433854252, 0.0035617492093293493, -0.016804730262164606, -0.004478347486327771, -0.001208675596120499, 0.016343988575662174, 0.002226575337673585, 0.0017972011097388404, 0.019053159976709123, 0.002731797108866263, 0.0010886050784884476, 0.014724193584052062, -0.0005730988946506259, -0.009893347854311993, 0.01315864886914508, -0.0009389668745016087, -0.0013441727327202656, 0.019112295349418697, -2.699658319350189e-05, -0.003500299843774617, 0.009929600408886125, -0.00315705757174295, -0.003026702641465755, 0.015381367552076735, 0.005539184650674331, -0.005285416768655414, 0.013669527067292585, -0.0020957061867641325, 0.0013102341709912918, 0.009284253515403365, 0.002514538891737605, -0.0020846504431706035, 0.013873929768614818, 0.0014187347243975565, -0.0016393353756358863, 0.0165123958327264, 0.0005648713645345111, 0.004723116507282188, 0.013530430386267021, 0.00426160348983137, -0.005516558942855015, 0.018354077027155486, -0.004021719564883396, -0.0014215629378749712, 0.016966966871641745, 0.0010207279550305003, 0.0027757629729242518, 0.012539270117591308, -0.005099011789462186, 0.0028454398685950994, 0.012937276886958364]]},
 "free_energy": -62809.42086109723,
 "key_value_pairs": {"name": "Ag-fcc111_4x4.3l/calcdir_single_new_highcut_eps6, calculator=QE v6.2.1"},
 "mtime": 23.206889379615234,
 "numbers": {"__ndarray__": [[48], "int64", [47, 47, 47, 47, 47, 47, 47, 47, 47, 47, 47, 47, 47, 47, 47, 47, 47, 47, 47, 47, 47, 47, 47, 47, 47, 47, 47, 47, 47, 47, 47, 47, 47, 47, 47, 47, 47, 47, 47, 47, 47, 47, 47, 47, 47, 47, 47, 47]]},
 "pbc": {"__ndarray__": [[3], "bool", [true, true, true]]},
 "positions": {"__ndarray__": [[48, 3], "float64", [1.4915952944444237, 0.8611729390574601, 9.999999292331042, 4.474785783333279, 0.8611729390574601, 9.999999292331042, 7.457976372222126, 0.8611729390574601, 9.999999292331042, 10.44116686111098, 0.8611729390574601, 9.999999292331042, 0.0, 3.4446917562298403, 9.999999292331042, 2.9831905888888475, 3.4446917562298403, 9.999999292331042, 5.966381077777702, 3.4446917562298403, 9.999999292331042, 8.94957166666655, 3.4446917562298403, 9.999999292331042, 1.4915952944444237, 6.028210473402228, 9.999999292331042, 4.474785783333279, 6.028210473402228, 9.999999292331042, 7.457976372222126, 6.028210473402228, 9.999999292331042, 10.44116686111098, 6.028210473402228, 9.999999292331042, 0.0, 8.611729290574608, 9.999999292331042, 2.9831905888888475, 8.611729290574608, 9.999999292331042, 5.966381077777702, 8.611729290574608, 9.999999292331042, 8.94957166666655, 8.611729290574608, 9.999999292331042, 0.0003435999756844946, 1.7205827782396892, 12.436088219936579, 2.9828054889161, 1.7216689781628223, 12.436375819916226, 5.967412077704742, 1.7232771780490148, 12.434924920018902, 8.949262366688439, 1.722677078091482, 12.436739719890474, 1.4911160944783353, 4.305678995300442, 12.434657820037804, 4.4735895834179304, 4.306677195229803, 12.437120419863533, 7.457904372227221, 4.3068681952162855, 12.436125819933919, 10.440521761156633, 4.306226095261725, 12.437302219850666, 11.932726355557937, 6.890948112348958, 12.433144420144902, 2.9840124888306843, 6.889470512453524, 12.435465119980673, 5.9664728777712055, 6.887395912600337, 12.435544519975055, 8.949928766641278, 6.890861312355101, 12.435245919996186, 1.4907867945016389, 9.472400529667572, 12.436679619894727, 4.4751145833100106, 9.47237242966956, 12.43627741992319, 7.458073472215254, 9.473870929563516, 12.435062120009192, 10.440839261134164, 9.472510129659815, 12.434300620063082, 0.00029609997904592216, 0.0002610999815227635, 14.871534147587619, 2.982955988905449, 10.332659768789691, 14.871108447617743, 5.9660383778019535, 10.333272868746304, 14.871367747599395, 8.94997566663796, 0.0018861998665194812, 14.871703647575623, 1.4918527944262012, 2.5834443171776527, 14.869610247723767, 4.474759283335153, 2.58357901716812, 14.873992247413666, 7.457783972235741, 2.583820317151044, 14.871494347590435, 10.43999826119368, 2.5846616170915078, 14.87228094753477, 0.0007909999440233854, 5.166128234409116, 14.872931847488708, 2.981788688988056, 5.167624434303234, 14.873719547432964, 5.965390577847797, 5.166471334384835, 14.87162864758093, 8.94906816670218, 5.165486934454498, 14.871597647583124, 1.4905329945195993, 7.751029951483632, 14.870609647653042, 4.47633578322359, 7.7497731515725725, 14.871206947610773, 7.458789872164557, 7.749325551604247, 14.87175654757188, 10.442474061018473, 7.748948851630905, 14.871713647574916]]},
 "unique_id": "9c0ccfea79b9d29615fe047becbe2946",
 "user": "ringe"},
"9": {
 "calculator": "unknown",
 "calculator_parameters": {"U": "", "alpha_plus_gamma": "11.5", "ase_fmax": "0.05", "bands_path": "", "bands_points": "fcc", "cell_dofree": "", "charge": "-1.7", "d_stern": "5.0", "dipole": "False", "dw": "7000.0", "efield": "0.0", "elstat_problem": "planar_counter_charge", "env_pbc_axis": "3", "env_pbc_correction": "parabolic", "env_pbc_dim": "2", "env_pressure": "0.0", "env_verbose": "0", "environ_type": "", "eps": "6.0", "exedir": "", "h_mass": "", "home": "/home/AIMSE", "ibrav": "0", "kpts": "[3, 3, 1]", "mixing": "0.1", "mode": "relax_ase_bfgs", "n_ext_c": "1", "nbands": "-20", "neb_climb": "False", "neb_insert_images": "[]", "neb_k": "0.2", "neb_nimages": "20", "nmax": "0.005", "nmin": "0.0001", "nmix": "10", "opt_algorithm": "ase3", "outdir": ".", "pcc_init_file": "/home/AIMSE/projects/surface_charge_dependence/Ag-fcc111_4x4.3l/init.traj", "psp": "default", "pw": "700.0", "restart": "True", "save_wf": "False", "sigma": "0.1", "smearing": "fd", "spinpol": "False", "use_environ": "True", "vdw_corr": "", "xc": "BEEF-vdW"},
 "cell": {"array": {"__ndarray__": [[3, 3], "float64", [11.932762155555404, 0.0, 0.0, 0.0, 10.33407526868952, 0.0, 0.0, 0.0, 24.87152823991903]]}, "__ase_objtype__": "cell"},
 "ctime": 23.20688938005232,
 "energy": -62809.5882887965,
 "forces": {"__ndarray__": [[48, 3], "float64", [0.000797299090314756, 0.0001174994144707654, 0.020826192716731876, -0.00045585659049598916, 0.0006358338117860016, 0.021589039024685397, 0.000580555093818355, 0.001950181747835351, 0.019036704916476892, -0.00023731282178668806, 0.002642579829169642, 0.02049194930576471, -0.0018604502475064733, 0.0005481591939861528, 0.02248558269702579, 0.0012009622866366414, 0.000413947608967029, 0.021908884257949367, -0.0006422615696892166, 0.0024492328714409432, 0.021792927505375374, 1.4141067387072421e-05, 0.0014606437059265169, 0.02264987618903196, 0.0008736608542049471, 0.0017920589034162685, 0.019041590012483334, 0.0002069738044835145, 0.0010094151011208422, 0.020104226949042795, 0.00041446182959928627, 0.0010886050784884476, 0.019330839118128, -0.0008168394743405287, -0.0004702547681991901, 0.019762784449224028, 0.0015730009140747102, 0.002692716340814717, 0.017125861047009215, -0.00016197949916101135, 0.0022857107103831605, 0.021288477065131078, -0.0009230260349016361, 0.0006854561027988195, 0.02160060898891119, -0.0007175948923148932, 0.0012747529473655466, 0.01803628867642055, -0.004503030076676116, 0.007131211728142557, -0.039102879538732656, 0.005241965125229682, 0.001848623172964558, -0.03945152112740302, -0.0070872458640845685, -0.0007384208279213089, -0.0319140750997773, 0.0029243727356465764, 0.0006684868219343326, -0.04119267218822583, -0.0007134811272568358, 0.00260838415712454, -0.0340005253151608, 0.0007049964868245922, -0.005831776190428666, -0.03921832207067439, -0.00015760862378682533, -0.0018329394436807144, -0.0385799171557271, 0.0041420471928315765, 0.0002493970066447318, -0.04204602132745662, 0.0009772763116047685, -0.008496981727417625, -0.028219914077641718, -0.0037671803519160924, -0.0004810534014765908, -0.03499939889332037, 0.002235059978105828, 0.00883842422723639, -0.037007430462284656, -0.0019414399970869788, -0.003905505701993274, -0.03438953322346335, 0.0044567502197729696, 0.0015537176403650661, -0.0418578165760505, 0.0006690010425665898, 0.0019964616047384973, -0.03946051998846752, -0.0014817267518490611, -0.003925817416967433, -0.03300036618542059, -0.0014475310798039585, 0.003226991577729926, -0.030141042359754542, -0.004329223502973189, -0.0016218518741391423, 0.01705746970291901, 0.0021219314390092487, 0.0015416334555070224, 0.01747167442220217, 0.002857524053453143, 0.0009281682412242081, 0.014551672561929777, -0.00036355398700582545, -0.010413482023840131, 0.015027069536451538, -0.0009878178345660406, -0.0016105390202294843, 0.021707566880420682, -0.0004836245046378768, -0.003782606970883808, 0.011086339721148648, -0.0029994489479561247, -0.0035100700357875033, 0.01771670055347271, 0.005534299554667888, -0.005595234699590363, 0.017412281939176464, -0.0018319110024161997, 0.0016005117179004693, 0.013185645452338583, 0.0019494104168869654, -0.0023587300401636795, 0.013520660194254134, 0.0015089804453586916, -0.0014827551931135754, 0.01796815444264647, 0.0008806028327404189, 0.004787908306946593, 0.017273699478783155, 0.003933016505819033, -0.00586185809741571, 0.01862944217572921, -0.004590190473843707, -0.0013230896867977213, 0.017073410542518985, 0.001462957698771674, 0.002528937069440806, 0.013308287073131921, -0.004760654613436962, 0.002687317024176017, 0.014520047993045961]]},
 "free_energy": -62809.5882887965,
 "key_value_pairs": {"name": "Ag-fcc111_4x4.3l/calcdir_single_new_highcut_eps6, calculator=QE v6.2.1"},
 "mtime": 23.20688938005232,
 "numbers": {"__ndarray__": [[48], "int64", [47, 47, 47, 47, 47, 47, 47, 47, 47, 47, 47, 47, 47, 47, 47, 47, 47, 47, 47, 47, 47, 47, 47, 47, 47, 47, 47, 47, 47, 47, 47, 47, 47, 47, 47, 47, 47, 47, 47, 47, 47, 47, 47, 47, 47, 47, 47, 47]]},
 "pbc": {"__ndarray__": [[3], "bool", [true, true, true]]},
 "positions": {"__ndarray__": [[48, 3], "float64", [1.4915952944444237, 0.8611729390574601, 9.999999292331042, 4.474785783333279, 0.8611729390574601, 9.999999292331042, 7.457976372222126, 0.8611729390574601, 9.999999292331042, 10.44116686111098, 0.8611729390574601, 9.999999292331042, 0.0, 3.4446917562298403, 9.999999292331042, 2.9831905888888475, 3.4446917562298403, 9.999999292331042, 5.966381077777702, 3.4446917562298403, 9.999999292331042, 8.94957166666655, 3.4446917562298403, 9.999999292331042, 1.4915952944444237, 6.028210473402228, 9.999999292331042, 4.474785783333279, 6.028210473402228, 9.999999292331042, 7.457976372222126, 6.028210473402228, 9.999999292331042, 10.44116686111098, 6.028210473402228, 9.999999292331042, 0.0, 8.611729290574608, 9.999999292331042, 2.9831905888888475, 8.611729290574608, 9.999999292331042, 5.966381077777702, 8.611729290574608, 9.999999292331042, 8.94957166666655, 8.611729290574608, 9.999999292331042, 0.0003435999756844946, 1.7205827782396892, 12.436088219936579, 2.9828054889161, 1.7216689781628223, 12.436375819916226, 5.967412077704742, 1.7232771780490148, 12.434924920018902, 8.949262366688439, 1.722677078091482, 12.436739719890474, 1.4911160944783353, 4.305678995300442, 12.434657820037804, 4.4735895834179304, 4.306677195229803, 12.437120419863533, 7.457904372227221, 4.3068681952162855, 12.436125819933919, 10.440521761156633, 4.306226095261725, 12.437302219850666, 11.932726355557937, 6.890948112348958, 12.433144420144902, 2.9840124888306843, 6.889470512453524, 12.435465119980673, 5.9664728777712055, 6.887395912600337, 12.435544519975055, 8.949928766641278, 6.890861312355101, 12.435245919996186, 1.4907867945016389, 9.472400529667572, 12.436679619894727, 4.4751145833100106, 9.47237242966956, 12.43627741992319, 7.458073472215254, 9.473870929563516, 12.435062120009192, 10.440839261134164, 9.472510129659815, 12.434300620063082, 0.00029609997904592216, 0.0002610999815227635, 14.871534147587619, 2.982955988905449, 10.332659768789691, 14.871108447617743, 5.9660383778019535, 10.333272868746304, 14.871367747599395, 8.94997566663796, 0.0018861998665194812, 14.871703647575623, 1.4918527944262012, 2.5834443171776527, 14.869610247723767, 4.474759283335153, 2.58357901716812, 14.873992247413666, 7.457783972235741, 2.583820317151044, 14.871494347590435, 10.43999826119368, 2.5846616170915078, 14.87228094753477, 0.0007909999440233854, 5.166128234409116, 14.872931847488708, 2.981788688988056, 5.167624434303234, 14.873719547432964, 5.965390577847797, 5.166471334384835, 14.87162864758093, 8.94906816670218, 5.165486934454498, 14.871597647583124, 1.4905329945195993, 7.751029951483632, 14.870609647653042, 4.47633578322359, 7.7497731515725725, 14.871206947610773, 7.458789872164557, 7.749325551604247, 14.87175654757188, 10.442474061018473, 7.748948851630905, 14.871713647574916]]},
 "unique_id": "193355b37cb8e111345d653fc20e09ce",
 "user": "ringe"},
"10": {
 "calculator": "unknown",
 "calculator_parameters": {"U": "", "alpha_plus_gamma": "11.5", "ase_fmax": "0.05", "bands_path": "", "bands_points": "fcc", "cell_dofree": "", "charge": "-1.8", "d_stern": "5.0", "dipole": "False", "dw": "7000.0", "efield": "0.0", "elstat_problem": "planar_counter_charge", "env_pbc_axis": "3", "env_pbc_correction": "parabolic", "env_pbc_dim": "2", "env_pressure": "0.0", "env_verbose": "0", "environ_type": "", "eps": "6.0", "exedir": "", "h_mass": "", "home": "/home/AIMSE", "ibrav": "0", "kpts": "[3, 3, 1]", "mixing": "0.1", "mode": "relax_ase_bfgs", "n_ext_c": "1", "nbands": "-20", "neb_climb": "False", "neb_insert_images": "[]", "neb_k": "0.2", "neb_nimages": "20", "nmax": "0.005", "nmin": "0.0001", "nmix": "10", "opt_algorithm": "ase3", "outdir": ".", "pcc_init_file": "/home/AIMSE/projects/surface_charge_dependence/Ag-fcc111_4x4.3l/init.traj", "psp": "default", "pw": "700.0", "restart": "True", "save_wf": "False", "sigma": "0.1", "smearing": "fd", "spinpol": "False", "use_environ": "True", "vdw_corr": "", "xc": "BEEF-vdW"},
 "cell": {"array": {"__ndarray__": [[3, 3], "float64", [11.932762155555404, 0.0, 0.0, 0.0, 10.33407526868952, 0.0, 0.0, 0.0, 24.87152823991903]]}, "__ase_objtype__": "cell"},
 "ctime": 23.206889380496257,
 "energy": -62809.74175569527,
 "forces": {"__ndarray__": [[48, 3], "float64", [0.0017596630035840663, 0.0019509530787837368, 0.028995101680769415, -0.0017992579922678693, 0.004059771891670428, 0.022151596396374755, -0.0007523047849922528, 0.0035149551317939466, 0.01897319866839313, 0.0010143001971272855, 0.0014120498561782135, 0.015355913630780007, 0.0023839268511442815, 0.008880076098449223, 0.03196395450110624, 0.003406968799019939, 0.010762123612510497, 0.03130600920213319, -0.004714374756533816, 0.011964371450727783, 0.019915765087320538, -0.0026279245411503127, 0.011639641121457373, 0.028756503307402086, 0.00311874813463979, -0.0025309939519698346, 0.024739668838525134, -0.0010657222603530031, -0.0034542770971876, 0.021764388260285098, -0.001719810904584135, -0.0014508735139136303, 0.025981254555110096, 0.0002519681098060176, -0.0016015401591649837, 0.025754226145968548, 0.0019681794699643526, -0.004614101733243667, 0.026168430865251707, -0.0014099929736491844, -0.0038211735183030964, 0.031037071811462674, -0.0017447506052486082, -0.0060145816251960926, 0.02374568035637201, 0.0005818406453989979, -0.005601919567809707, 0.024792376453331495, 0.0013020066408751772, 0.011114621855922794, -0.002457460401557058, -0.0023826412995636387, 0.006312572481589128, -0.010415024685736901, -0.009083193248190808, 0.0025304797313375773, -0.006232354062957008, 0.006702608831156198, 0.005372577165823005, -0.009796417265131514, -0.002338161214873392, 0.006457582699885653, -0.0076472321326126365, -0.009058510657842463, -0.004337965253721561, -0.012640828692462101, 0.0039031917091481164, 0.004480147258540672, -0.017584802961298746, 0.011449379487522216, 0.0027269120128598197, -0.01265214154637176, 0.0050982404585138, -0.010217821073266273, 0.007782215048580145, -0.014002227816362983, -0.0012593263283978311, -0.0024394626794280567, 0.0013631988961137812, 0.0060405497671250806, -0.011576649094005869, 0.006207157251976406, -0.005047846836552597, -0.008614995362520647, 0.0015784002307134104, -0.003851769645922399, -0.006446012735659867, -0.007859862364050979, -0.004738800236566032, -0.012430255343552786, 0.0030860951244914593, -0.008828654035223505, -0.008862078376320222, 0.005298529394777972, -0.005009537399449437, 0.007698397085522225, -0.00043991575089601657, -0.003786720735941866, -0.021170206319711928, -0.0033565751770587354, 0.00029541975323174927, -0.014187604354291694, -0.00021005912827705758, 0.0005252763758507083, -0.011013834612000386, 0.004588390701630807, -0.011252690095683845, -0.018844129289696577, -0.0015568029641586092, -0.0015282637190683357, -0.015129656552586848, -0.006266035514369854, -0.004144361185676734, -0.018247890466594377, -0.002579587801718138, -0.003567405636284179, -0.011974141642740667, 0.011206924459412957, -0.005782153899415848, -0.020970431604080013, 0.0017069553887777056, 0.00323547621816217, -0.029135998134007884, -0.003250388616497628, -0.0017254673315389639, -0.02184434956860109, -0.0016637608556681024, -0.001698470748345462, -0.012094469270688848, 0.0056083473257129215, 0.005924850124867215, -0.01951107344973414, 0.0016668461794616455, -0.005692936619719228, -0.019766898214282087, -0.011000464875561701, -0.0017406368401905506, -0.01175842608750878, 0.0033360063517684484, 0.002274654966789631, -0.01608636403890133, 0.0022936811301831465, 0.001824969023880728, -0.02535133428059505]]},
 "free_energy": -62809.74175569527,
 "key_value_pairs": {"name": "Ag-fcc111_4x4.3l/calcdir_single_new_highcut_eps6, calculator=QE v6.2.1"},
 "mtime": 23.206889380496257,
 "numbers": {"__ndarray__": [[48], "int64", [47, 47, 47, 47, 47, 47, 47, 47, 47, 47, 47, 47, 47, 47, 47, 47, 47, 47, 47, 47, 47, 47, 47, 47, 47, 47, 47, 47, 47, 47, 47, 47, 47, 47, 47, 47, 47, 47, 47, 47, 47, 47, 47, 47, 47, 47, 47, 47]]},
 "pbc": {"__ndarray__": [[3], "bool", [true, true, true]]},
 "positions": {"__ndarray__": [[48, 3], "float64", [1.4915952944444237, 0.8611729390574601, 9.999999292331042, 4.474785783333279, 0.8611729390574601, 9.999999292331042, 7.457976372222126, 0.8611729390574601, 9.999999292331042, 10.44116686111098, 0.8611729390574601, 9.999999292331042, 0.0, 3.4446917562298403, 9.999999292331042, 2.9831905888888475, 3.4446917562298403, 9.999999292331042, 5.966381077777702, 3.4446917562298403, 9.999999292331042, 8.94957166666655, 3.4446917562298403, 9.999999292331042, 1.4915952944444237, 6.028210473402228, 9.999999292331042, 4.474785783333279, 6.028210473402228, 9.999999292331042, 7.457976372222126, 6.028210473402228, 9.999999292331042, 10.44116686111098, 6.028210473402228, 9.999999292331042, 0.0, 8.611729290574608, 9.999999292331042, 2.9831905888888475, 8.611729290574608, 9.999999292331042, 5.966381077777702, 8.611729290574608, 9.999999292331042, 8.94957166666655, 8.611729290574608, 9.999999292331042, 0.0003435999756844946, 1.7205827782396892, 12.436088219936579, 2.9828054889161, 1.7216689781628223, 12.436375819916226, 5.967412077704742, 1.7232771780490148, 12.434924920018902, 8.949262366688439, 1.722677078091482, 12.436739719890474, 1.4911160944783353, 4.305678995300442, 12.434657820037804, 4.4735895834179304, 4.306677195229803, 12.437120419863533, 7.457904372227221, 4.3068681952162855, 12.436125819933919, 10.440521761156633, 4.306226095261725, 12.437302219850666, 11.932726355557937, 6.890948112348958, 12.433144420144902, 2.9840124888306843, 6.889470512453524, 12.435465119980673, 5.9664728777712055, 6.887395912600337, 12.435544519975055, 8.949928766641278, 6.890861312355101, 12.435245919996186, 1.4907867945016389, 9.472400529667572, 12.436679619894727, 4.4751145833100106, 9.47237242966956, 12.43627741992319, 7.458073472215254, 9.473870929563516, 12.435062120009192, 10.440839261134164, 9.472510129659815, 12.434300620063082, 0.00029609997904592216, 0.0002610999815227635, 14.871534147587619, 2.982955988905449, 10.332659768789691, 14.871108447617743, 5.9660383778019535, 10.333272868746304, 14.871367747599395, 8.94997566663796, 0.0018861998665194812, 14.871703647575623, 1.4918527944262012, 2.5834443171776527, 14.869610247723767, 4.474759283335153, 2.58357901716812, 14.873992247413666, 7.457783972235741, 2.583820317151044, 14.871494347590435, 10.43999826119368, 2.5846616170915078, 14.87228094753477, 0.0007909999440233854, 5.166128234409116, 14.872931847488708, 2.981788688988056, 5.167624434303234, 14.873719547432964, 5.965390577847797, 5.166471334384835, 14.87162864758093, 8.94906816670218, 5.165486934454498, 14.871597647583124, 1.4905329945195993, 7.751029951483632, 14.870609647653042, 4.47633578322359, 7.7497731515725725, 14.871206947610773, 7.458789872164557, 7.749325551604247, 14.87175654757188, 10.442474061018473, 7.748948851630905, 14.871713647574916]]},
 "unique_id": "ae60a53c35a203b1124d53d0c57ec76b",
 "user": "ringe"},
"11": {
 "calculator": "unknown",
 "calculator_parameters": {"U": "", "alpha_plus_gamma": "11.5", "ase_fmax": "0.05", "bands_path": "", "bands_points": "fcc", "cell_dofree": "", "charge": "0.4", "d_stern": "5.0", "dipole": "False", "dw": "7000.0", "efield": "0.0", "elstat_problem": "planar_counter_charge", "env_pbc_axis": "3", "env_pbc_correction": "parabolic", "env_pbc_dim": "2", "env_pressure": "0.0", "env_verbose": "0", "environ_type": "", "eps": "6.0", "exedir": "", "h_mass": "", "home": "/home/ringe", "ibrav": "0", "kpts": "[3, 3, 1]", "mixing": "0.1", "mode": "relax_ase_bfgs", "n_ext_c": "1", "nbands": "-20", "neb_climb": "False", "neb_insert_images": "[]", "neb_k": "0.2", "neb_nimages": "20", "nmax": "0.005", "nmin": "0.0001", "nmix": "10", "opt_algorithm": "ase3", "outdir": ".", "pcc_init_file": "/home/ringe/projects/surface_charge_dependence/Ag-fcc111_4x4.3l/init.traj", "psp": "default", "pw": "700.0", "restart": "True", "save_wf": "False", "sigma": "0.1", "smearing": "fd", "spinpol": "False", "use_environ": "True", "vdw_corr": "", "xc": "BEEF-vdW"},
 "cell": {"array": {"__ndarray__": [[3, 3], "float64", [11.932762155555404, 0.0, 0.0, 0.0, 10.33407526868952, 0.0, 0.0, 0.0, 24.87152823991903]]}, "__ase_objtype__": "cell"},
 "ctime": 23.20688938092105,
 "energy": -62802.469400838134,
 "forces": {"__ndarray__": [[48, 3], "float64", [5.759271081280404e-05, 0.0008307234314114725, 0.024705473166480033, -0.00014192489450298138, 0.0014215629378749712, 0.025744455953955664, 0.0008217245703469719, 0.002371842666286238, 0.023307307267372762, -0.0003347576315994235, 0.0030009916098528958, 0.024150629104274533, -0.0017977153303710973, 0.0006090943389086284, 0.026336838122315936, 0.0010112148733337422, 0.0006921409710181627, 0.026126521883722744, -0.0007304504081213227, 0.0026281816514664414, 0.026197998551606497, 0.0003789806059735409, 0.001239271723739801, 0.026367434249935234, 0.0009279111309080795, 0.002193922327525254, 0.022828824969057457, 1.2855515806429473e-05, 0.0014051078776427413, 0.024431907790119216, 0.0003602115528961538, 0.0019329553566547353, 0.024116433432229436, -0.0005268190377474797, 0.0005430169876635809, 0.02401744596051993, 0.0011991625144237412, 0.003532695743606819, 0.021332442929189066, -0.0006042092429021852, 0.0024937129561311893, 0.025654467343310658, -0.00040906251296058576, 0.0011724230415463678, 0.025963513943297222, -0.0006021523603731565, 0.001965094146170809, 0.02251489327306445, -0.004564222331914719, 0.006648101444136938, -0.002165897303067238, 0.005573123212403305, 0.0015943410703133831, -0.0023024228809315184, -0.0071378965963619, -0.0009834469591918549, 0.004423325878676253, 0.0029734808060271375, 0.00030339017303173554, -0.0042729163437410286, -0.0007188804438955362, 0.0023751851003959096, 0.003723728708490362, 0.0010086437701724564, -0.006369650971769674, -0.0014673285741458601, -0.0004424868540573025, -0.002409123662124883, -0.0026531213521309147, 0.004316625097482888, -0.0004766825261024048, -0.004905407721417359, 0.001380939507926654, -0.008752549381649443, 0.008664617653533465, -0.0038473987705482126, -0.0008561773527082029, 0.002416065640660355, 0.001984891640512711, 0.008192048892489118, 0.00014938109367071048, -0.0019098154282031626, -0.004150274722947691, 0.001979749434190139, 0.004223036942412082, 0.0004419726334250453, -0.005437883186119667, 0.0004864527181152912, 0.001366541330223453, -0.003373544457923223, -0.0015385481317134796, -0.00454056818283089, 0.0037013601109871738, -0.0011032603665077773, 0.002736167984240449, 0.006007125426028364, -0.004314311104637732, -0.0017167255807905917, -0.023797102419597725, 0.0020206299744545846, 0.0014850691859587327, -0.023053796495669975, 0.002743624183408178, 0.0010924617332303765, -0.025812590187729738, -0.0002897633262769203, -0.009949912123860283, -0.025604073721349454, -0.0009623639132693104, -0.001251870129230102, -0.02007594481426865, -0.00020054604658029977, -0.0030058767058593395, -0.029730437184897183, -0.0032745569862137154, -0.0031547435788977928, -0.02262802181216103, 0.00539186043953265, -0.005039619306436482, -0.023760078534075208, -0.001853508268971001, 0.0012791238227397327, -0.029073263216872508, 0.0025523341082085075, -0.0024361202453183853, -0.02833689927148023, 0.0007831580229276835, -0.0017218677871131637, -0.022250069647452003, 0.000942566418927409, 0.004285000528599072, -0.0228157123429349, 0.003978782142089922, -0.005936677199409131, -0.023982736067842566, -0.004450579572185883, -0.00207796557495126, -0.023829755429746056, 0.0010065868876434278, 0.0023895832780991104, -0.026955445542921317, -0.004380645566198907, 0.0026088983777567973, -0.02657826470916068]]},
 "free_energy": -62802.469400838134,
 "key_value_pairs": {"name": "Ag-fcc111_4x4.3l/calcdir_single_new_highcut_eps6, calculator=QE v6.2.1"},
 "mtime": 23.20688938092105,
 "numbers": {"__ndarray__": [[48], "int64", [47, 47, 47, 47, 47, 47, 47, 47, 47, 47, 47, 47, 47, 47, 47, 47, 47, 47, 47, 47, 47, 47, 47, 47, 47, 47, 47, 47, 47, 47, 47, 47, 47, 47, 47, 47, 47, 47, 47, 47, 47, 47, 47, 47, 47, 47, 47, 47]]},
 "pbc": {"__ndarray__": [[3], "bool", [true, true, true]]},
 "positions": {"__ndarray__": [[48, 3], "float64", [1.4915952944444237, 0.8611729390574601, 9.999999292331042, 4.474785783333279, 0.8611729390574601, 9.999999292331042, 7.457976372222126, 0.8611729390574601, 9.999999292331042, 10.44116686111098, 0.8611729390574601, 9.999999292331042, 0.0, 3.4446917562298403, 9.999999292331042, 2.9831905888888475, 3.4446917562298403, 9.999999292331042, 5.966381077777702, 3.4446917562298403, 9.999999292331042, 8.94957166666655, 3.4446917562298403, 9.999999292331042, 1.4915952944444237, 6.028210473402228, 9.999999292331042, 4.474785783333279, 6.028210473402228, 9.999999292331042, 7.457976372222126, 6.028210473402228, 9.999999292331042, 10.44116686111098, 6.028210473402228, 9.999999292331042, 0.0, 8.611729290574608, 9.999999292331042, 2.9831905888888475, 8.611729290574608, 9.999999292331042, 5.966381077777702, 8.611729290574608, 9.999999292331042, 8.94957166666655, 8.611729290574608, 9.999999292331042, 0.0003435999756844946, 1.7205827782396892, 12.436088219936579, 2.9828054889161, 1.7216689781628223, 12.436375819916226, 5.967412077704742, 1.7232771780490148, 12.434924920018902, 8.949262366688439, 1.722677078091482, 12.436739719890474, 1.4911160944783353, 4.305678995300442, 12.434657820037804, 4.4735895834179304, 4.306677195229803, 12.437120419863533, 7.457904372227221, 4.3068681952162855, 12.436125819933919, 10.440521761156633, 4.306226095261725, 12.437302219850666, 11.932726355557937, 6.890948112348958, 12.433144420144902, 2.9840124888306843, 6.889470512453524, 12.435465119980673, 5.9664728777712055, 6.887395912600337, 12.435544519975055, 8.949928766641278, 6.890861312355101, 12.435245919996186, 1.4907867945016389, 9.472400529667572, 12.436679619894727, 4.4751145833100106, 9.47237242966956, 12.43627741992319, 7.458073472215254, 9.473870929563516, 12.435062120009192, 10.440839261134164, 9.472510129659815, 12.434300620063082, 0.00029609997904592216, 0.0002610999815227635, 14.871534147587619, 2.982955988905449, 10.332659768789691, 14.871108447617743, 5.9660383778019535, 10.333272868746304, 14.871367747599395, 8.94997566663796, 0.0018861998665194812, 14.871703647575623, 1.4918527944262012, 2.5834443171776527, 14.869610247723767, 4.474759283335153, 2.58357901716812, 14.873992247413666, 7.457783972235741, 2.583820317151044, 14.871494347590435, 10.43999826119368, 2.5846616170915078, 14.87228094753477, 0.0007909999440233854, 5.166128234409116, 14.872931847488708, 2.981788688988056, 5.167624434303234, 14.873719547432964, 5.965390577847797, 5.166471334384835, 14.87162864758093, 8.94906816670218, 5.165486934454498, 14.871597647583124, 1.4905329945195993, 7.751029951483632, 14.870609647653042, 4.47633578322359, 7.7497731515725725, 14.871206947610773, 7.458789872164557, 7.749325551604247, 14.87175654757188, 10.442474061018473, 7.748948851630905, 14.871713647574916]]},
 "unique_id": "43e23579657ca50006b437863c862018",
 "user": "ringe"},
"12": {
 "calculator": "unknown",
 "calculator_parameters": {"U": "", "alpha_plus_gamma": "11.5", "ase_fmax": "0.05", "bands_path": "", "bands_points": "fcc", "cell_dofree": "", "charge": "0.8", "d_stern": "5.0", "dipole": "False", "dw": "7000.0", "efield": "0.0", "elstat_problem": "planar_counter_charge", "env_pbc_axis": "3", "env_pbc_correction": "parabolic", "env_pbc_dim": "2", "env_pressure": "0.0", "env_verbose": "0", "environ_type": "", "eps": "6.0", "exedir": "", "h_mass": "", "home": "/home/ringe", "ibrav": "0", "kpts": "[3, 3, 1]", "mixing": "0.1", "mode": "relax_ase_bfgs", "n_ext_c": "1", "nbands": "-20", "neb_climb": "False", "neb_insert_images": "[]", "neb_k": "0.2", "neb_nimages": "20", "nmax": "0.005", "nmin": "0.0001", "nmix": "10", "opt_algorithm": "ase3", "outdir": ".", "pcc_init_file": "/home/ringe/projects/surface_charge_dependence/Ag-fcc111_4x4.3l/init.traj", "psp": "default", "pw": "700.0", "restart": "True", "save_wf": "False", "sigma": "0.1", "smearing": "fd", "spinpol": "False", "use_environ": "True", "vdw_corr": "", "xc": "BEEF-vdW"},
 "cell": {"array": {"__ndarray__": [[3, 3], "float64", [11.932762155555404, 0.0, 0.0, 0.0, 10.33407526868952, 0.0, 0.0, 0.0, 24.87152823991903]]}, "__ase_objtype__": "cell"},
 "ctime": 23.206889381352166,
 "energy": -62800.30500872604,
 "forces": {"__ndarray__": [[48, 3], "float64", [0.0004476290603798743, 0.0013768257428685966, 0.023949568837061976, -0.00025016833759311757, 0.0016437062510100725, 0.025105279708059987, 0.0008600340074501317, 0.0021777243776091525, 0.022372968378561467, -0.000744591475508395, 0.0031362316361365342, 0.0235998988071271, -0.0015053809009328912, 0.0010952899467077909, 0.0256413547171881, 0.0009806187457144402, 0.0009572217069467386, 0.02492813070024739, -0.0009878178345660406, 0.002890691284233731, 0.024999607368131137, 0.00040803407169607143, 0.0016437062510100725, 0.02572105891518796, 0.0011212580886367784, 0.0013662842199073245, 0.021808868344975342, -2.3139928451573053e-05, 0.000840493623424359, 0.02295429480332821, 0.0004643412309282326, 0.0018254832445129853, 0.022598197015490113, -0.0009574788172628673, 2.5968141928987537e-05, 0.02293603997088308, 0.0009659634576951107, 0.0031711986391300224, 0.020456725192455092, -0.0002432263590576456, 0.002379298865453967, 0.024816030602415325, -9.950169234176413e-05, 0.0010757495626820184, 0.024846883840350758, -0.001053895185811088, 0.0016699315032551888, 0.021282049307227862, -0.004468577294314885, 0.006642959237814367, 0.017352118125202376, 0.005268190377474798, 0.0013074059575138776, 0.017036900877628724, -0.007113728226645813, -0.0011549395400496237, 0.02332041989349532, 0.0030819813594334016, 0.0003342434109671663, 0.01474476240934235, -0.0009471944046177235, 0.0020679382726222447, 0.022555002482380508, 0.0008407507337404876, -0.006709293699375542, 0.017217135209234864, 6.196358618699006e-05, -0.0025158244433182483, 0.01677156303138402, 0.00418318484341215, -0.000403920306638014, 0.014094273309537017, 0.0007669600730115824, -0.00921046285467446, 0.02779593916634568, -0.003822201959567611, -0.0009965595853144128, 0.02126456580573112, 0.002280825614376717, 0.008073521036753836, 0.018887838043438437, -0.0016619610834552024, -0.004523598901966403, 0.021398520280434114, 0.004399671729592423, 0.000849235374172731, 0.014172949066272367, 0.00023037084325121617, 0.0013824821698234257, 0.016273797459359068, -0.0014668143535136028, -0.004382702448727936, 0.02267841543412223, -0.0011639384011141243, 0.0025286799591246775, 0.025804619767929755, -0.004204267889334695, -0.0016064252551714268, -0.04185267436972792, 0.0021278449762802067, 0.0016030828210617553, -0.04098415572184554, 0.0020800224574802884, 0.0010816630999529759, -0.04358071280442817, 0.00011081454625142207, -0.010239418339821076, -0.043975634250001686, -0.0009461659633532093, -0.0015555174125779661, -0.03886890915105564, -0.0005707849018054686, -0.0036836194991743012, -0.04789116725432398, -0.00315345802731715, -0.0030783818150076016, -0.04122352542616126, 0.005867257414054411, -0.005252763758507083, -0.042549700436752526, -0.0022016356370091117, 0.0018339678849452286, -0.04734275095002169, 0.002467487703886073, -0.002089792649493175, -0.04651819816619731, 0.001260097659346217, -0.00110094637366262, -0.04063114325780099, 0.0012019907279011556, 0.00521496854203618, -0.04189406913062462, 0.004036117742586598, -0.005363578304758504, -0.04115770518523234, -0.004652925390979084, -0.0012032762794817987, -0.04138653336658679, 0.0012881226838042331, 0.0022147482631316696, -0.04498350668922575, -0.004561908339069562, 0.002660063330666387, -0.044546162041491026]]},
 "free_energy": -62800.30500872604,
 "key_value_pairs": {"name": "Ag-fcc111_4x4.3l/calcdir_single_new_highcut_eps6, calculator=QE v6.2.1"},
 "mtime": 23.206889381352166,
 "numbers": {"__ndarray__": [[48], "int64", [47, 47, 47, 47, 47, 47, 47, 47, 47, 47, 47, 47, 47, 47, 47, 47, 47, 47, 47, 47, 47, 47, 47, 47, 47, 47, 47, 47, 47, 47, 47, 47, 47, 47, 47, 47, 47, 47, 47, 47, 47, 47, 47, 47, 47, 47, 47, 47]]},
 "pbc": {"__ndarray__": [[3], "bool", [true, true, true]]},
 "positions": {"__ndarray__": [[48, 3], "float64", [1.4915952944444237, 0.8611729390574601, 9.999999292331042, 4.474785783333279, 0.8611729390574601, 9.999999292331042, 7.457976372222126, 0.8611729390574601, 9.999999292331042, 10.44116686111098, 0.8611729390574601, 9.999999292331042, 0.0, 3.4446917562298403, 9.999999292331042, 2.9831905888888475, 3.4446917562298403, 9.999999292331042, 5.966381077777702, 3.4446917562298403, 9.999999292331042, 8.94957166666655, 3.4446917562298403, 9.999999292331042, 1.4915952944444237, 6.028210473402228, 9.999999292331042, 4.474785783333279, 6.028210473402228, 9.999999292331042, 7.457976372222126, 6.028210473402228, 9.999999292331042, 10.44116686111098, 6.028210473402228, 9.999999292331042, 0.0, 8.611729290574608, 9.999999292331042, 2.9831905888888475, 8.611729290574608, 9.999999292331042, 5.966381077777702, 8.611729290574608, 9.999999292331042, 8.94957166666655, 8.611729290574608, 9.999999292331042, 0.0003435999756844946, 1.7205827782396892, 12.436088219936579, 2.9828054889161, 1.7216689781628223, 12.436375819916226, 5.967412077704742, 1.7232771780490148, 12.434924920018902, 8.949262366688439, 1.722677078091482, 12.436739719890474, 1.4911160944783353, 4.305678995300442, 12.434657820037804, 4.4735895834179304, 4.306677195229803, 12.437120419863533, 7.457904372227221, 4.3068681952162855, 12.436125819933919, 10.440521761156633, 4.306226095261725, 12.437302219850666, 11.932726355557937, 6.890948112348958, 12.433144420144902, 2.9840124888306843, 6.889470512453524, 12.435465119980673, 5.9664728777712055, 6.887395912600337, 12.435544519975055, 8.949928766641278, 6.890861312355101, 12.435245919996186, 1.4907867945016389, 9.472400529667572, 12.436679619894727, 4.4751145833100106, 9.47237242966956, 12.43627741992319, 7.458073472215254, 9.473870929563516, 12.435062120009192, 10.440839261134164, 9.472510129659815, 12.434300620063082, 0.00029609997904592216, 0.0002610999815227635, 14.871534147587619, 2.982955988905449, 10.332659768789691, 14.871108447617743, 5.9660383778019535, 10.333272868746304, 14.871367747599395, 8.94997566663796, 0.0018861998665194812, 14.871703647575623, 1.4918527944262012, 2.5834443171776527, 14.869610247723767, 4.474759283335153, 2.58357901716812, 14.873992247413666, 7.457783972235741, 2.583820317151044, 14.871494347590435, 10.43999826119368, 2.5846616170915078, 14.87228094753477, 0.0007909999440233854, 5.166128234409116, 14.872931847488708, 2.981788688988056, 5.167624434303234, 14.873719547432964, 5.965390577847797, 5.166471334384835, 14.87162864758093, 8.94906816670218, 5.165486934454498, 14.871597647583124, 1.4905329945195993, 7.751029951483632, 14.870609647653042, 4.47633578322359, 7.7497731515725725, 14.871206947610773, 7.458789872164557, 7.749325551604247, 14.87175654757188, 10.442474061018473, 7.748948851630905, 14.871713647574916]]},
 "unique_id": "2e5f0e27377d5d566fafbbeac04892e9",
 "user": "ringe"},
"13": {
 "calculator": "unknown",
 "calculator_parameters": {"U": "", "alpha_plus_gamma": "11.5", "ase_fmax": "0.05", "bands_path": "", "bands_points": "fcc", "cell_dofree": "", "charge": "1.2", "d_stern": "5.0", "dipole": "False", "dw": "7000.0", "efield": "0.0", "elstat_problem": "planar_counter_charge", "env_pbc_axis": "3", "env_pbc_correction": "parabolic", "env_pbc_dim": "2", "env_pressure": "0.0", "env_verbose": "0", "environ_type": "", "eps": "6.0", "exedir": "", "h_mass": "", "home": "/home/ringe", "ibrav": "0", "kpts": "[3, 3, 1]", "mixing": "0.1", "mode": "relax_ase_bfgs", "n_ext_c": "1", "nbands": "-20", "neb_climb": "False", "neb_insert_images": "[]", "neb_k": "0.2", "neb_nimages": "20", "nmax": "0.005", "nmin": "0.0001", "nmix": "10", "opt_algorithm": "ase3", "outdir": ".", "pcc_init_file": "/home/ringe/projects/surface_charge_dependence/Ag-fcc111_4x4.3l/init.traj", "psp": "default", "pw": "700.0", "restart": "True", "save_wf": "False", "sigma": "0.1", "smearing": "fd", "spinpol": "False", "use_environ": "True", "vdw_corr": "", "xc": "BEEF-vdW"},
 "cell": {"array": {"__ndarray__": [[3, 3], "float64", [11.932762155555404, 0.0, 0.0, 0.0, 10.33407526868952, 0.0, 0.0, 0.0, 24.87152823991903]]}, "__ase_objtype__": "cell"},
 "ctime": 23.20688938198987,
 "energy": -62797.90772077411,
 "forces": {"__ndarray__": [[48, 3], "float64", [0.0002018315981609427, 0.0031467731590978064, 0.034696008720288635, 0.0004671694444056471, 0.0020463410060674436, 0.03359146280220021, -0.0009006574373984489, 0.001921385392428949, 0.03629780598976975, 3.470989267735958e-05, 0.002191351224363968, 0.03379226595909664, -0.00010078724392240706, 0.002704286305040504, 0.034888327236752815, -0.0007867575673534838, 0.0023456174140411216, 0.035825237228725396, -0.0006759430211020616, 0.002082336450325446, 0.0356966820706611, 0.0009723912155983254, 0.0030377583850592846, 0.03498551493624943, -5.964959334183275e-05, 0.0014989531430296766, 0.03487855704473993, 8.99886106450063e-05, 0.0013806823976105253, 0.037118245008536076, 0.0004936518069668918, 0.0020103455618094407, 0.03474588812161758, -0.0002175153274447867, 0.001390966810255669, 0.03578281402656418, -0.0007803298094502689, 0.0006144936555473289, 0.03630989017462779, 0.0008338087552050156, 0.0007474196889858095, 0.03418461630150887, 0.0002951626429156207, 0.001639592485952015, 0.03413782222397346, -0.0005011080061346209, 0.0012765527195784468, 0.036290092680285886, 0.004844729686811011, -1.6455060232229727e-05, -0.032757911157311324, -0.006747860246794831, 0.00032884409432846595, -0.03325182007459435, 0.005476449733538956, -0.0032694147798911434, -0.035492022259022746, -0.00487763980727547, -0.0006900840884891341, -0.029730951405529442, 0.003663307784200143, -0.003771808337606407, -0.0337819815464515, 0.002815100851291926, 0.005557182372803332, -0.03416816124127664, -0.0004864527181152912, -0.0013400589676622083, -0.030200949063412502, -0.0032411326451169988, -0.0008114401577018285, -0.03154332202391987, -0.002528422848808549, 0.004128163235760632, -0.0340491191649091, 0.0026227823348277408, -0.002082336450325446, -0.035088616173016986, -0.0037466115266258063, -0.0039417582565674045, -0.031182082029759202, 0.001993890501577211, -0.002592186207208439, -0.035593066613261275, -0.002692716340814717, 0.0012724389545203895, -0.029258896865117352, -0.0007975562006308845, -0.0012341295174172293, -0.031621483560022964, 0.00154754699277798, 0.0027204842549566053, -0.03597950341840255, 0.0032758425377943583, -0.003546579700677763, -0.035575326001448415, 0.005614260862983879, -0.004411498804134338, -0.004432067629424625, -0.0016725026064164743, -0.001702070292771262, -0.0025998995166922963, -0.0013110055019396776, -0.003909619467051332, -0.000481567622108848, -0.0026387231744277135, 0.003372001796026451, -0.0019962044944223686, 0.0005599862685280679, -0.000899886106450063, -0.0017758609535001675, -0.0017439792743002224, 0.0004257746835089441, -0.0007253082017987508, 0.006486893275924312, -0.0011282000671722506, -0.0028953192699240457, -0.00471180365337253, 0.0004725687610443475, -0.0026806321559566734, -0.002510168016363419, -0.0016881863357003184, 0.0003854083638767556, 0.002300880219034747, -0.005477992395435727, -0.0033977128276393093, 0.0010968326086045626, 0.0008194105775018145, -0.004750884421424076, 0.0012338724071011007, -0.00494680248231406, -0.0034159676600844396, -0.002164354641170466, 0.002111132805731848, -0.0004566279214443749, 0.0021047050478286335, 0.0010029873432176276, -0.0021304160794414924, -0.006354995683750346, -0.002626896099885799, -0.0005034219989797781, 0.0032236491436202545, -0.002158698214215637, -0.0020903068701254323]]},
 "free_energy": -62797.90772077411,
 "key_value_pairs": {"name": "Ag-fcc111_4x4.3l/calcdir_single_new_highcut_eps6, calculator=QE v6.2.1"},
 "mtime": 23.20688938198987,
 "numbers": {"__ndarray__": [[48], "int64", [47, 47, 47, 47, 47, 47, 47, 47, 47, 47, 47, 47, 47, 47, 47, 47, 47, 47, 47, 47, 47, 47, 47, 47, 47, 47, 47, 47, 47, 47, 47, 47, 47, 47, 47, 47, 47, 47, 47, 47, 47, 47, 47, 47, 47, 47, 47, 47]]},
 "pbc": {"__ndarray__": [[3], "bool", [true, true, true]]},
 "positions": {"__ndarray__": [[48, 3], "float64", [1.4915952944444237, 0.8611729390574601, 9.999999292331042, 4.474785783333279, 0.8611729390574601, 9.999999292331042, 7.457976372222126, 0.8611729390574601, 9.999999292331042, 10.44116686111098, 0.8611729390574601, 9.999999292331042, 0.0, 3.4446917562298403, 9.999999292331042, 2.9831905888888475, 3.4446917562298403, 9.999999292331042, 5.966381077777702, 3.4446917562298403, 9.999999292331042, 8.94957166666655, 3.4446917562298403, 9.999999292331042, 1.4915952944444237, 6.028210473402228, 9.999999292331042, 4.474785783333279, 6.028210473402228, 9.999999292331042, 7.457976372222126, 6.028210473402228, 9.999999292331042, 10.44116686111098, 6.028210473402228, 9.999999292331042, 0.0, 8.611729290574608, 9.999999292331042, 2.9831905888888475, 8.611729290574608, 9.999999292331042, 5.966381077777702, 8.611729290574608, 9.999999292331042, 8.94957166666655, 8.611729290574608, 9.999999292331042, 0.0003435999756844946, 1.7205827782396892, 12.436088219936579, 2.9828054889161, 1.7216689781628223, 12.436375819916226, 5.967412077704742, 1.7232771780490148, 12.434924920018902, 8.949262366688439, 1.722677078091482, 12.436739719890474, 1.4911160944783353, 4.305678995300442, 12.434657820037804, 4.4735895834179304, 4.306677195229803, 12.437120419863533, 7.457904372227221, 4.3068681952162855, 12.436125819933919, 10.440521761156633, 4.306226095261725, 12.437302219850666, 11.932726355557937, 6.890948112348958, 12.433144420144902, 2.9840124888306843, 6.889470512453524, 12.435465119980673, 5.9664728777712055, 6.887395912600337, 12.435544519975055, 8.949928766641278, 6.890861312355101, 12.435245919996186, 1.4907867945016389, 9.472400529667572, 12.436679619894727, 4.4751145833100106, 9.47237242966956, 12.43627741992319, 7.458073472215254, 9.473870929563516, 12.435062120009192, 10.440839261134164, 9.472510129659815, 12.434300620063082, 0.00029609997904592216, 0.0002610999815227635, 14.871534147587619, 2.982955988905449, 10.332659768789691, 14.871108447617743, 5.9660383778019535, 10.333272868746304, 14.871367747599395, 8.94997566663796, 0.0018861998665194812, 14.871703647575623, 1.4918527944262012, 2.5834443171776527, 14.869610247723767, 4.474759283335153, 2.58357901716812, 14.873992247413666, 7.457783972235741, 2.583820317151044, 14.871494347590435, 10.43999826119368, 2.5846616170915078, 14.87228094753477, 0.0007909999440233854, 5.166128234409116, 14.872931847488708, 2.981788688988056, 5.167624434303234, 14.873719547432964, 5.965390577847797, 5.166471334384835, 14.87162864758093, 8.94906816670218, 5.165486934454498, 14.871597647583124, 1.4905329945195993, 7.751029951483632, 14.870609647653042, 4.47633578322359, 7.7497731515725725, 14.871206947610773, 7.458789872164557, 7.749325551604247, 14.87175654757188, 10.442474061018473, 7.748948851630905, 14.871713647574916]]},
 "unique_id": "78eee807830d10e62cb0100535be49d0",
 "user": "ringe"},
"14": {
 "calculator": "unknown",
 "calculator_parameters": {"U": "", "alpha_plus_gamma": "11.5", "ase_fmax": "0.05", "bands_path": "", "bands_points": "fcc", "cell_dofree": "", "charge": "-0.8", "d_stern": "5.0", "dipole": "False", "dw": "7000.0", "efield": "0.0", "elstat_problem": "planar_counter_charge", "env_pbc_axis": "3", "env_pbc_correction": "parabolic", "env_pbc_dim": "2", "env_pressure": "0.0", "env_verbose": "0", "environ_type": "", "eps": "6.0", "exedir": "", "h_mass": "", "home": "/home/ringe", "ibrav": "0", "kpts": "[4, 3, 1]", "mixing": "0.1", "mode": "relax_ase_bfgs", "n_ext_c": "1", "nbands": "-20", "neb_climb": "False", "neb_insert_images": "[]", "neb_k": "0.2", "neb_nimages": "20", "nmax": "0.005", "nmin": "0.0001", "nmix": "10", "opt_algorithm": "ase3", "outdir": ".", "pcc_init_file": "/home/ringe/projects/surface_charge_dependence/Ag-fcc211_3x4.3l/init.traj", "psp": "default", "pw": "700.0", "restart": "True", "save_wf": "False", "sigma": "0.1", "smearing": "fd", "spinpol": "False", "use_environ": "True", "vdw_corr": "", "xc": "BEEF-vdW"},
 "cell": {"array": {"__ndarray__": [[3, 3], "float64", [7.307294482885416, 0.0, 0.0, 0.0, 11.932762155555404, 0.0, 0.0, 0.0, 26.889382097121764]]}, "__ase_objtype__": "cell"},
 "ctime": 23.20688938631981,
 "energy": -48196.1077609444,
 "forces": {"__ndarray__": [[39, 3], "float64", [0.0029781087917174517, 0.0008813741636888046, 0.007117584881387742, 0.002625353437989027, 0.010286726637988736, 0.010872938158761919, -0.0023353330013959777, -0.0024320064802603276, 0.01600923094406275, 0.0015814855545069537, 0.008439646126920948, 0.013098227944854861, -0.0026325525268406274, 0.003131346540130091, -0.004896665970668986, -0.005220882079307138, 0.0030238744279883403, -0.004558308794643763, 0.0001799772212900126, 0.008994490189126444, 0.003155772020162307, -0.001899531015558019, -0.007409919310825948, -0.00039903521063157084, -0.00034684181645746714, 0.002606070164279383, -0.01274264437764902, -0.003454019986871471, 0.0035702338497615935, -0.007290363013826154, -0.0008690328685146323, 0.0026006708476406823, -0.0017383228473453933, -0.004750627311107947, -0.002064338728196445, -0.007359011468232488, -0.0008430647265856449, 0.0014724707804684319, -0.013972403019692065, -0.0025417925852472354, 0.0031010075228269174, -0.020641844620067677, -0.002252800589918701, -0.001642677809745558, -0.009131272877306855, -0.0009829327385595975, -0.0006769714623665761, -0.011145732204174353, 0.003917846997167446, 0.005399573749016507, -0.014926025182213006, 0.005037048203275197, -0.0025096537957311617, -0.016698543701603497, 0.0032701861108395294, -0.002478286337163474, -0.016167096678165703, 0.0037280995838645473, -0.0015097517763070774, -0.01712149017163503, -0.00016686459516745454, 0.0025821589048794238, -0.01279046689644894, 0.0018321681127323286, 0.00048002496021207653, -0.011052915380051933, -0.0010130146455466426, -0.00328098474411693, -0.014240054858781928, -0.0015879133124101687, -0.0003064754968252786, -0.014564270967420077, -0.05285853856192833, -0.02120825864649896, -0.14420160635230006, -0.04929113292564414, -0.004553937919269576, -0.14045962281136454, -0.039584961381473764, 0.0013595993516879812, -0.16190030918364376, -0.056091186566613084, -0.008817598291629975, -0.14584325572078108, 0.001702327403087391, -0.005983985497576791, -0.0004882524903281913, 0.02535339116312408, -0.009706942875118765, -0.005707591907738558, 0.02802348179611948, 0.000559214937579682, -0.00882402604953319, 0.010760580950613727, 0.003185339706517095, -0.0035280677579165045, 0.04522724726891566, -0.014882316428471144, 0.17840447748625404, 0.011305654820806334, 0.00036458242827033983, 0.1925494015280684, 0.04486549305412273, 0.007323016023974485, 0.17010392804035868, 0.03327624555462656, 0.0020252579601448993, 0.18652607815212394, 0.00017894878002549828, 0.02464865178661561, 0.02513407606346639, -0.002692716340814717, 0.01319670119593211, 0.009502025953164281, 0.005573123212403305, -0.019767926655546598, 0.009914945120866795]]},
 "free_energy": -48196.1077609444,
 "key_value_pairs": {"name": "CO2_Ag-fcc211_3x4.3l/calcdir_single_new_highcut_eps6_kpt4x3, calculator=QE v6.2.1"},
 "mtime": 23.20688938631981,
 "numbers": {"__ndarray__": [[39], "int64", [47, 47, 47, 47, 47, 47, 47, 47, 47, 47, 47, 47, 47, 47, 47, 47, 47, 47, 47, 47, 47, 47, 47, 47, 47, 47, 47, 47, 47, 47, 47, 47, 47, 47, 47, 47, 6, 8, 8]]},
 "pbc": {"__ndarray__": [[3], "bool", [true, true, true]]},
 "positions": {"__ndarray__": [[39, 3], "float64", [4.872026455221787, 1.4914569944542109, 16.890030404744895, 4.873052755149159, 4.474551683349845, 16.889148604807296, 4.873108955145183, 7.45874377216782, 16.888913304823944, 4.872072355218539, 10.440703461143775, 16.888917004823686, 2.4360068276113465, 11.930848855690803, 16.026484865855334, 2.4352026276682572, 2.9821776889605274, 16.02852406571103, 2.4348568276927285, 5.964968777877646, 16.029675465629545, 2.435539127644444, 8.949639166661774, 16.02678506583409, 7.306750282923927, 1.4917061944365757, 15.165885926757255, 0.0003756999734128773, 4.474185183375781, 15.166745226696445, 7.30669288292799, 7.459828672091044, 15.167023426676758, 7.306236882960259, 10.441989461052767, 15.1658160267622, 4.8717386552421535, 11.930802455694085, 14.304535787712334, 4.871726655243003, 2.983928988836593, 14.306035287606221, 4.871414055265125, 5.96607997779901, 14.304385387722979, 4.870809955307875, 8.949110966699152, 14.306921087543534, 2.4361085276041496, 1.4898321945691928, 13.445015148537946, 2.435379827655717, 4.474108883381181, 13.445302648517602, 2.4367958275555117, 7.45890767215622, 13.443851748620277, 2.435455627650353, 10.441498161087535, 13.44566654849185, 7.306815482919314, 11.932576455568546, 12.582411709581718, 7.3060983829700605, 2.9840030888313493, 12.584874309407448, 7.307222582890504, 5.967384577706688, 12.583879709477834, 7.3066494829310615, 8.949933066640975, 12.585056109394584, 4.871529755256938, 1.4915952944444237, 11.722345170445962, 4.871529755256938, 4.474785783333279, 11.722345170445962, 4.871529755256938, 7.457976372222126, 11.722345170445962, 4.871529755256938, 10.44116686111098, 11.722345170445962, 2.4357648276284722, 0.0, 10.861172231388503, 2.4357648276284722, 2.9831905888888475, 10.861172231388503, 2.4357648276284722, 5.966381077777702, 10.861172231388503, 2.4357648276284722, 8.94957166666655, 10.861172231388503, 0.0, 1.4915952944444237, 9.999999292331042, 0.0, 4.474785783333279, 9.999999292331042, 0.0, 7.457976372222126, 9.999999292331042, 0.0, 10.44116686111098, 9.999999292331042, 4.858205656199842, 9.436051932239849, 19.083223449539418, 4.857921656219941, 10.33618656854011, 20.26626336581935, 4.85775575623168, 8.336428010056826, 19.106449447895788]]},
 "unique_id": "73933dd1ad845c1203aa3344ad6eff60",
 "user": "ringe"},
"15": {
 "calculator": "unknown",
 "calculator_parameters": {"U": "", "alpha_plus_gamma": "11.5", "ase_fmax": "0.05", "bands_path": "", "bands_points": "fcc", "cell_dofree": "", "charge": "-1.2", "d_stern": "5.0", "dipole": "False", "dw": "7000.0", "efield": "0.0", "elstat_problem": "planar_counter_charge", "env_pbc_axis": "3", "env_pbc_correction": "parabolic", "env_pbc_dim": "2", "env_pressure": "0.0", "env_verbose": "0", "environ_type": "", "eps": "6.0", "exedir": "", "h_mass": "", "home": "/home/ringe", "ibrav": "0", "kpts": "[4, 3, 1]", "mixing": "0.1", "mode": "relax_ase_bfgs", "n_ext_c": "1", "nbands": "-20", "neb_climb": "False", "neb_insert_images": "[]", "neb_k": "0.2", "neb_nimages": "20", "nmax": "0.005", "nmin": "0.0001", "nmix": "10", "opt_algorithm": "ase3", "outdir": ".", "pcc_init_file": "/home/ringe/projects/surface_charge_dependence/Ag-fcc211_3x4.3l/init.traj", "psp": "default", "pw": "700.0", "restart": "True", "save_wf": "False", "sigma": "0.1", "smearing": "fd", "spinpol": "False", "use_environ": "True", "vdw_corr": "", "xc": "BEEF-vdW"},
 "cell": {"array": {"__ndarray__": [[3, 3], "float64", [7.307294482885416, 0.0, 0.0, 0.0, 11.932762155555404, 0.0, 0.0, 0.0, 26.889382097121764]]}, "__ase_objtype__": "cell"},
 "ctime": 23.206889388261118,
 "energy": -48197.2111031029,
 "forces": {"__ndarray__": [[39, 3], "float64", [-0.007861147915631621, 0.014106357494395061, -0.010711729990549293, -0.0019427255486676222, -0.022878190149754146, 0.002257685685925144, -0.0033396058961942484, 0.0017668620924356669, 0.02345900235388863, -0.004719516962856388, 0.034839733387004516, -0.0012171602365527426, 0.01674045268313246, 0.026034733500864844, -0.009336704019893598, 0.0179324161087046, -0.014649117371742513, -0.0032969255837169025, 0.00864019217350125, -0.025841900763768393, 0.0014927824954425906, 0.013609106143002366, 0.011685920978360518, -0.003550950576051949, 0.0022857107103831605, 0.010420166892059473, -0.005050417939713882, 0.004509457834579331, -0.022726752173554406, -0.008456615407785436, -0.0013331169891267363, -0.011219522864903258, -0.019907537557204424, -0.005473364409745413, 0.01949641816171481, -0.02211071585611031, -0.01552817754258616, 0.011683092764883106, -0.0059356487581446165, -0.013989372300556554, -0.008976235356681316, 0.012528728594630036, -0.014494079851116974, -0.01376568632552468, -0.01874514181798707, -0.018221665214349262, 0.01513119921448362, -0.029559715934987806, 0.013167133509577324, 0.0012009622866366414, 0.020834420246847986, 0.0026819177075373163, -0.0040260904402575825, 0.0031267185544397763, 0.006783084360104447, -0.0035128982492649177, -0.02838395045933176, 0.014851463190535711, 0.007128126404349015, -0.010346633341646698, -0.0006065232357473425, -0.004644183640230712, 0.013296717108906132, -5.579293859990391e-05, 0.008196933988495561, 0.021720936616859365, 0.0031611713368010076, 0.00191752873768702, -0.004632356565688796, -0.001274495837049418, -0.006740661157943229, -0.00961155494783506, -0.06626401333455685, -0.04417746584816262, -0.13319419949820285, -0.055453810092930295, 0.023065880680528016, -0.135021996735561, -0.05494370322573119, 0.017003733646848134, -0.14714371969975948, -0.07905319467942515, -0.020759601144854572, -0.12020987142339294, -0.0023592442607959373, -0.017466275105563468, -0.0014159065109201421, 0.04523187525460597, -0.004575792296140507, -0.020805366781125458, 0.031023959185340115, 0.011220294195851644, -0.010713529762762193, 0.00492880476018506, 0.0007042251558762065, 0.002818186175085469, 0.049778614085023945, -0.02921544522169162, 0.15707794809433595, 0.007082360768078126, 0.012787124462339266, 0.1877427241680444, 0.04958732400982427, 0.014952764655090376, 0.17040448999991298, 0.0442509993985754, -0.0025569620938988226, 0.17560377481266531, 0.00802569851795392, 0.028388321334705948, 0.02246938474710969, -0.005492904793771185, 0.02727040568017884, -0.03398689846840598, 0.008133941961044056, -0.04126749129021925, -0.021487994670446865]]},
 "free_energy": -48197.2111031029,
 "key_value_pairs": {"name": "CO2_Ag-fcc211_3x4.3l/calcdir_single_new_highcut_eps6_kpt4x3, calculator=QE v6.2.1"},
 "mtime": 23.206889388261118,
 "numbers": {"__ndarray__": [[39], "int64", [47, 47, 47, 47, 47, 47, 47, 47, 47, 47, 47, 47, 47, 47, 47, 47, 47, 47, 47, 47, 47, 47, 47, 47, 47, 47, 47, 47, 47, 47, 47, 47, 47, 47, 47, 47, 6, 8, 8]]},
 "pbc": {"__ndarray__": [[3], "bool", [true, true, true]]},
 "positions": {"__ndarray__": [[39, 3], "float64", [4.872026455221787, 1.4914569944542109, 16.890030404744895, 4.873052755149159, 4.474551683349845, 16.889148604807296, 4.873108955145183, 7.45874377216782, 16.888913304823944, 4.872072355218539, 10.440703461143775, 16.888917004823686, 2.4360068276113465, 11.930848855690803, 16.026484865855334, 2.4352026276682572, 2.9821776889605274, 16.02852406571103, 2.4348568276927285, 5.964968777877646, 16.029675465629545, 2.435539127644444, 8.949639166661774, 16.02678506583409, 7.306750282923927, 1.4917061944365757, 15.165885926757255, 0.0003756999734128773, 4.474185183375781, 15.166745226696445, 7.30669288292799, 7.459828672091044, 15.167023426676758, 7.306236882960259, 10.441989461052767, 15.1658160267622, 4.8717386552421535, 11.930802455694085, 14.304535787712334, 4.871726655243003, 2.983928988836593, 14.306035287606221, 4.871414055265125, 5.96607997779901, 14.304385387722979, 4.870809955307875, 8.949110966699152, 14.306921087543534, 2.4361085276041496, 1.4898321945691928, 13.445015148537946, 2.435379827655717, 4.474108883381181, 13.445302648517602, 2.4367958275555117, 7.45890767215622, 13.443851748620277, 2.435455627650353, 10.441498161087535, 13.44566654849185, 7.306815482919314, 11.932576455568546, 12.582411709581718, 7.3060983829700605, 2.9840030888313493, 12.584874309407448, 7.307222582890504, 5.967384577706688, 12.583879709477834, 7.3066494829310615, 8.949933066640975, 12.585056109394584, 4.871529755256938, 1.4915952944444237, 11.722345170445962, 4.871529755256938, 4.474785783333279, 11.722345170445962, 4.871529755256938, 7.457976372222126, 11.722345170445962, 4.871529755256938, 10.44116686111098, 11.722345170445962, 2.4357648276284722, 0.0, 10.861172231388503, 2.4357648276284722, 2.9831905888888475, 10.861172231388503, 2.4357648276284722, 5.966381077777702, 10.861172231388503, 2.4357648276284722, 8.94957166666655, 10.861172231388503, 0.0, 1.4915952944444237, 9.999999292331042, 0.0, 4.474785783333279, 9.999999292331042, 0.0, 7.457976372222126, 9.999999292331042, 0.0, 10.44116686111098, 9.999999292331042, 4.858205656199842, 9.436051932239849, 19.083223449539418, 4.857921656219941, 10.33618656854011, 20.26626336581935, 4.85775575623168, 8.336428010056826, 19.106449447895788]]},
 "unique_id": "692cc5c1d7afc1b311d0775b932c9d3e",
 "user": "ringe"},
"16": {
 "calculator": "unknown",
 "calculator_parameters": {"U": "", "alpha_plus_gamma": "11.5", "ase_fmax": "0.05", "bands_path": "", "bands_points": "fcc", "cell_dofree": "", "charge": "-1.4", "d_stern": "5.0", "dipole": "False", "dw": "7000.0", "efield": "0.0", "elstat_problem": "planar_counter_charge", "env_pbc_axis": "3", "env_pbc_correction": "parabolic", "env_pbc_dim": "2", "env_pressure": "0.0", "env_verbose": "0", "environ_type": "", "eps": "6.0", "exedir": "", "h_mass": "", "home": "/home/AIMSE", "ibrav": "0", "kpts": "[4, 3, 1]", "mixing": "0.1", "mode": "relax_ase_bfgs", "n_ext_c": "1", "nbands": "-20", "neb_climb": "False", "neb_insert_images": "[]", "neb_k": "0.2", "neb_nimages": "20", "nmax": "0.005", "nmin": "0.0001", "nmix": "10", "opt_algorithm": "ase3", "outdir": ".", "pcc_init_file": "/home/AIMSE/projects/surface_charge_dependence/Ag-fcc211_3x4.3l/init.traj", "psp": "default", "pw": "700.0", "restart": "True", "save_wf": "False", "sigma": "0.1", "smearing": "fd", "spinpol": "False", "use_environ": "True", "vdw_corr": "", "xc": "BEEF-vdW"},
 "cell": {"array": {"__ndarray__": [[3, 3], "float64", [7.307294482885416, 0.0, 0.0, 0.0, 11.932762155555404, 0.0, 0.0, 0.0, 26.889382097121764]]}, "__ase_objtype__": "cell"},
 "ctime": 23.206889389613437,
 "energy": -48197.65724857158,
 "forces": {"__ndarray__": [[39, 3], "float64", [0.003845598998335312, -0.019696192877346724, 0.003965926626283493, 0.005206998122236194, 0.0041420471928315765, -0.03298776777993028, -0.0051391209987782455, 0.009831127157808874, -0.04161613287888962, -0.006383792039156748, 0.0031750552938719515, 0.020053576216765463, 0.008053466432095807, -0.01538419576555415, 0.024655593765151085, 0.01524227087105117, -0.006440870529337295, -0.028082874279145183, 0.033584006603032485, 0.00046228434839920384, -0.03293840259923359, 0.025050515210724603, 0.020318142732061784, 0.016781847444029163, -0.00010130146455466425, -0.000398263879683185, 0.010736669691213768, -0.0003540409053090677, -0.008278180848392195, -0.03136385902326211, -0.00927062666864855, -0.0002907917675414347, -0.002146871139673722, 0.0052715328115844695, 0.00193398379791925, 0.03168653247000349, -0.013298259770802902, 0.0076346337271223355, 0.013441727327202656, -0.010334549156788653, 0.0029130598817369187, 0.023985307171003854, -0.01368701056878933, 0.004753455524585362, 0.025215580033679155, -0.01501395691032898, -0.011171186125471083, 0.01801109186543995, 0.008600597184817446, 0.012092412388159819, -0.004391444199476307, 0.006578167438149962, 0.0008708326407275325, -0.00172983820691315, 0.023969880552036138, -0.009789732396912172, -0.00469560570345643, 0.01736188831721526, -0.003910390797999717, 0.010169227223517971, 0.007332271995355114, 0.006118197082595914, -0.010312437669601595, 0.01533354503327682, 0.007422260606000121, 0.00134520117398478, 0.014260366573756086, -0.0053985453077519925, -0.00034015694823812386, 0.00800024459665719, -0.0062590935358343815, -0.010189796048808257, -0.09135489486491365, -0.048761228564103115, -0.12870093961353965, -0.087064752129992, 0.022179878531148896, -0.12658286482927233, -0.08528889117649183, 0.026226794907012893, -0.13466024252076808, -0.09633846412243408, -0.007697368644257711, -0.13077144898932316, -0.00888264720161051, -0.004614615953875924, -0.017109663097093115, 0.023421464247733857, -0.0059089092852672425, -0.01534768610066389, 0.014333643013852735, 0.006889528030981682, -0.004939089172830204, 0.003963098412806078, 0.004604074430914652, -0.01375231658908599, 0.06311544040324614, -0.028179804868325664, 0.15021104577117356, 0.02466407840558333, 0.005149405411423389, 0.18246476359855673, 0.06131309708718473, 0.019530870944076042, 0.15154262009840352, 0.05368643377986238, 0.007607380033612705, 0.15381547529298029, 0.0021263023143834347, -0.0680028504025345, -0.029428075453129962, -0.0025433352471440065, 0.026996068972869637, 0.0065074621012145995, 0.0007399634898180804, 0.04933098502464407, -0.04250239213858486]]},
 "free_energy": -48197.65724857158,
 "key_value_pairs": {"name": "CO2_Ag-fcc211_3x4.3l/calcdir_single_new_highcut_eps6_kpt4x3, calculator=QE v6.2.1"},
 "mtime": 23.206889389613437,
 "numbers": {"__ndarray__": [[39], "int64", [47, 47, 47, 47, 47, 47, 47, 47, 47, 47, 47, 47, 47, 47, 47, 47, 47, 47, 47, 47, 47, 47, 47, 47, 47, 47, 47, 47, 47, 47, 47, 47, 47, 47, 47, 47, 6, 8, 8]]},
 "pbc": {"__ndarray__": [[3], "bool", [true, true, true]]},
 "positions": {"__ndarray__": [[39, 3], "float64", [4.872026455221787, 1.4914569944542109, 16.890030404744895, 4.873052755149159, 4.474551683349845, 16.889148604807296, 4.873108955145183, 7.45874377216782, 16.888913304823944, 4.872072355218539, 10.440703461143775, 16.888917004823686, 2.4360068276113465, 11.930848855690803, 16.026484865855334, 2.4352026276682572, 2.9821776889605274, 16.02852406571103, 2.4348568276927285, 5.964968777877646, 16.029675465629545, 2.435539127644444, 8.949639166661774, 16.02678506583409, 7.306750282923927, 1.4917061944365757, 15.165885926757255, 0.0003756999734128773, 4.474185183375781, 15.166745226696445, 7.30669288292799, 7.459828672091044, 15.167023426676758, 7.306236882960259, 10.441989461052767, 15.1658160267622, 4.8717386552421535, 11.930802455694085, 14.304535787712334, 4.871726655243003, 2.983928988836593, 14.306035287606221, 4.871414055265125, 5.96607997779901, 14.304385387722979, 4.870809955307875, 8.949110966699152, 14.306921087543534, 2.4361085276041496, 1.4898321945691928, 13.445015148537946, 2.435379827655717, 4.474108883381181, 13.445302648517602, 2.4367958275555117, 7.45890767215622, 13.443851748620277, 2.435455627650353, 10.441498161087535, 13.44566654849185, 7.306815482919314, 11.932576455568546, 12.582411709581718, 7.3060983829700605, 2.9840030888313493, 12.584874309407448, 7.307222582890504, 5.967384577706688, 12.583879709477834, 7.3066494829310615, 8.949933066640975, 12.585056109394584, 4.871529755256938, 1.4915952944444237, 11.722345170445962, 4.871529755256938, 4.474785783333279, 11.722345170445962, 4.871529755256938, 7.457976372222126, 11.722345170445962, 4.871529755256938, 10.44116686111098, 11.722345170445962, 2.4357648276284722, 0.0, 10.861172231388503, 2.4357648276284722, 2.9831905888888475, 10.861172231388503, 2.4357648276284722, 5.966381077777702, 10.861172231388503, 2.4357648276284722, 8.94957166666655, 10.861172231388503, 0.0, 1.4915952944444237, 9.999999292331042, 0.0, 4.474785783333279, 9.999999292331042, 0.0, 7.457976372222126, 9.999999292331042, 0.0, 10.44116686111098, 9.999999292331042, 4.858205656199842, 9.436051932239849, 19.083223449539418, 4.857921656219941, 10.33618656854011, 20.26626336581935, 4.85775575623168, 8.336428010056826, 19.106449447895788]]},
 "unique_id": "62e0b96b539ade08b820ddf79ad1f1f3",
 "user": "ringe"},
"17": {
 "calculator": "unknown",
 "calculator_parameters": {"U": "", "alpha_plus_gamma": "11.5", "ase_fmax": "0.05", "bands_path": "", "bands_points": "fcc", "cell_dofree": "", "charge": "-1.8", "d_stern": "5.0", "dipole": "False", "dw": "7000.0", "efield": "0.0", "elstat_problem": "planar_counter_charge", "env_pbc_axis": "3", "env_pbc_correction": "parabolic", "env_pbc_dim": "2", "env_pressure": "0.0", "env_verbose": "0", "environ_type": "", "eps": "6.0", "exedir": "", "h_mass": "", "home": "/home/ringe", "ibrav": "0", "kpts": "[4, 3, 1]", "mixing": "0.1", "mode": "relax_ase_bfgs", "n_ext_c": "1", "nbands": "-20", "neb_climb": "False", "neb_insert_images": "[]", "neb_k": "0.2", "neb_nimages": "20", "nmax": "0.005", "nmin": "0.0001", "nmix": "10", "opt_algorithm": "ase3", "outdir": ".", "pcc_init_file": "/home/ringe/projects/surface_charge_dependence/Ag-fcc211_3x4.3l/init.traj", "psp": "default", "pw": "700.0", "restart": "True", "save_wf": "False", "sigma": "0.1", "smearing": "fd", "spinpol": "False", "use_environ": "True", "vdw_corr": "", "xc": "BEEF-vdW"},
 "cell": {"array": {"__ndarray__": [[3, 3], "float64", [7.307294482885416, 0.0, 0.0, 0.0, 11.932762155555404, 0.0, 0.0, 0.0, 26.889382097121764]]}, "__ase_objtype__": "cell"},
 "ctime": 23.20688939155518,
 "energy": -48198.39123170497,
 "forces": {"__ndarray__": [[39, 3], "float64", [0.0036599653500904703, -0.0036797628444323726, 0.019736559196978913, 0.006789512118007662, 0.010144544633169626, 0.006122567957970101, -0.004998738766172036, -0.006064975247157297, -0.03279133549840804, 0.0030539563349753856, 0.018496516142290725, 0.00832651758782437, 0.013139365595435435, -0.008132399299147284, 0.01780077562684676, 0.021656659037827215, 0.003540151942774548, 0.00268500303133086, 0.03395295990667701, -0.004962486211597905, 0.017249531109067066, 0.0191896855545734, 0.01378548381986658, 0.026148119150277545, 0.0038844226560707296, 0.00662958950137568, 0.003255016602187942, 0.004808991352869137, -0.006461182244311452, -0.0024556606293441577, -0.006175018462460333, -0.000731478849385837, -0.00029207731912207763, 0.014439315353781585, 0.005110067533055715, 0.010637425109188131, -0.01401534044248554, 0.01732512154200887, 0.004227664928102396, -0.009197864449184159, -0.0035998015361163815, 0.016852552780964522, -0.02073234745134494, -0.003408768571232839, 0.01616041180994636, -0.025529511729672164, -0.009951197675440927, -0.0003000477389220639, 0.002028343283938442, 0.0008703184200952753, 0.003760752594012878, -0.010531752769259283, 0.002376727762292681, 0.005673396235693455, 0.005793466753325506, 0.0035553214514261354, 0.0003735812893348405, -0.006940435873575144, 0.0006947120741794487, 0.0023250485887508347, -0.0025142817814214763, -0.00048002496021207653, 0.00953133652920294, 0.009013516352519962, 0.0010227848375595288, 0.007349498386535729, 0.010467218079911005, 0.0018918177060741612, 0.001991062288099797, 0.0002604527502382611, -0.0018468234007516578, 0.011054200931632575, -0.06174555663891301, -0.06173167268184208, -0.16159666190029587, -0.050619879039396694, 0.017786377449143565, -0.17863202011602786, -0.058513937075492774, 0.031151228791823773, -0.15791021418764417, -0.07898197512185753, -0.015283408521631743, -0.13377346904044057, -0.012593006173662184, -0.012565752480152554, -0.03317108743532997, 0.036862163133672, -0.010450763019678776, -0.0555877645676333, 0.027431356738075334, 0.0023664433496475377, -0.04982952192761741, -0.0035481223625745345, 0.007432545018645264, -0.0317531240418808, 0.04658427551744235, -0.027674068876500726, 0.13741697933029884, 0.009876635683763636, 0.0018961885814483476, 0.1590093607890939, 0.041004724547135836, 0.017679162447317938, 0.14325929704368875, 0.041346167046954596, 0.003982381686515722, 0.155096655998249, 0.0051476056392104905, -0.008656133013101221, 0.03126358599997196, 0.012126093839572664, 0.014900828371232402, -0.00950022618095138, -0.0058788273782801985, 0.0030421292604334705, 0.03028682390899945]]},
 "free_energy": -48198.39123170497,
 "key_value_pairs": {"name": "CO2_Ag-fcc211_3x4.3l/calcdir_single_new_highcut_eps6_kpt4x3, calculator=QE v6.2.1"},
 "mtime": 23.20688939155518,
 "numbers": {"__ndarray__": [[39], "int64", [47, 47, 47, 47, 47, 47, 47, 47, 47, 47, 47, 47, 47, 47, 47, 47, 47, 47, 47, 47, 47, 47, 47, 47, 47, 47, 47, 47, 47, 47, 47, 47, 47, 47, 47, 47, 6, 8, 8]]},
 "pbc": {"__ndarray__": [[3], "bool", [true, true, true]]},
 "positions": {"__ndarray__": [[39, 3], "float64", [4.872026455221787, 1.4914569944542109, 16.890030404744895, 4.873052755149159, 4.474551683349845, 16.889148604807296, 4.873108955145183, 7.45874377216782, 16.888913304823944, 4.872072355218539, 10.440703461143775, 16.888917004823686, 2.4360068276113465, 11.930848855690803, 16.026484865855334, 2.4352026276682572, 2.9821776889605274, 16.02852406571103, 2.4348568276927285, 5.964968777877646, 16.029675465629545, 2.435539127644444, 8.949639166661774, 16.02678506583409, 7.306750282923927, 1.4917061944365757, 15.165885926757255, 0.0003756999734128773, 4.474185183375781, 15.166745226696445, 7.30669288292799, 7.459828672091044, 15.167023426676758, 7.306236882960259, 10.441989461052767, 15.1658160267622, 4.8717386552421535, 11.930802455694085, 14.304535787712334, 4.871726655243003, 2.983928988836593, 14.306035287606221, 4.871414055265125, 5.96607997779901, 14.304385387722979, 4.870809955307875, 8.949110966699152, 14.306921087543534, 2.4361085276041496, 1.4898321945691928, 13.445015148537946, 2.435379827655717, 4.474108883381181, 13.445302648517602, 2.4367958275555117, 7.45890767215622, 13.443851748620277, 2.435455627650353, 10.441498161087535, 13.44566654849185, 7.306815482919314, 11.932576455568546, 12.582411709581718, 7.3060983829700605, 2.9840030888313493, 12.584874309407448, 7.307222582890504, 5.967384577706688, 12.583879709477834, 7.3066494829310615, 8.949933066640975, 12.585056109394584, 4.871529755256938, 1.4915952944444237, 11.722345170445962, 4.871529755256938, 4.474785783333279, 11.722345170445962, 4.871529755256938, 7.457976372222126, 11.722345170445962, 4.871529755256938, 10.44116686111098, 11.722345170445962, 2.4357648276284722, 0.0, 10.861172231388503, 2.4357648276284722, 2.9831905888888475, 10.861172231388503, 2.4357648276284722, 5.966381077777702, 10.861172231388503, 2.4357648276284722, 8.94957166666655, 10.861172231388503, 0.0, 1.4915952944444237, 9.999999292331042, 0.0, 4.474785783333279, 9.999999292331042, 0.0, 7.457976372222126, 9.999999292331042, 0.0, 10.44116686111098, 9.999999292331042, 4.858205656199842, 9.436051932239849, 19.083223449539418, 4.857921656219941, 10.33618656854011, 20.26626336581935, 4.85775575623168, 8.336428010056826, 19.106449447895788]]},
 "unique_id": "6b2fd0844ac3732e3ad02ee31217bdc4",
 "user": "ringe"},
"18": {
 "calculator": "unknown",
 "calculator_parameters": {"U": "", "alpha_plus_gamma": "11.5", "ase_fmax": "0.05", "bands_path": "", "bands_points": "fcc", "cell_dofree": "", "charge": "0.0", "d_stern": "5.0", "dipole": "False", "dw": "7000.0", "efield": "0.0", "elstat_problem": "planar_counter_charge", "env_pbc_axis": "3", "env_pbc_correction": "parabolic", "env_pbc_dim": "2", "env_pressure": "0.0", "env_verbose": "0", "environ_type": "", "eps": "6.0", "exedir": "", "h_mass": "", "home": "/home/AIMSE", "ibrav": "0", "kpts": "[4, 3, 1]", "mixing": "0.1", "mode": "relax_ase_bfgs", "n_ext_c": "1", "nbands": "-20", "neb_climb": "False", "neb_insert_images": "[]", "neb_k": "0.2", "neb_nimages": "20", "nmax": "0.005", "nmin": "0.0001", "nmix": "10", "opt_algorithm": "ase3", "outdir": ".", "pcc_init_file": "/home/AIMSE/projects/surface_charge_dependence/Ag-fcc211_3x4.3l/init.traj", "psp": "default", "pw": "700.0", "restart": "True", "save_wf": "False", "sigma": "0.1", "smearing": "fd", "spinpol": "False", "use_environ": "True", "vdw_corr": "", "xc": "BEEF-vdW"},
 "cell": {"array": {"__ndarray__": [[3, 3], "float64", [7.307294482885416, 0.0, 0.0, 0.0, 11.932762155555404, 0.0, 0.0, 0.0, 26.889382097121764]]}, "__ase_objtype__": "cell"},
 "ctime": 23.206889392121653,
 "energy": -47102.66848013938,
 "forces": {"__ndarray__": [[36, 3], "float64", [-0.0072710797401165095, 0.0010659793706691318, -0.028808182480943936, -0.00840647889614036, 0.00020106026721255696, -0.029622193741807044, -0.008046781563876464, -0.0008204390187663289, -0.028623320163647478, -0.007767816870876945, -0.001005044225746656, -0.028234055145028792, -0.009803616353983115, 0.00015272352778038212, 0.02075934403453844, -0.009827270503066947, 0.0027101998423114614, 0.019151119007154112, -0.008974435584468416, -0.0008260954457211579, 0.018432495673574707, -0.008895759827733067, -5.450738701926097e-05, 0.02046212450909379, 0.03864239496254636, 0.0018722773220483883, 0.030565788601998968, 0.03754273414046438, -0.00011878496605140831, 0.02962373640370382, 0.037170438402710185, -0.001513608431049006, 0.029707811477077864, 0.03853697973293363, -0.002008545789596541, 0.030362157231625126, 0.029672073143135993, 5.60500489160325e-05, -0.02708451492161787, 0.030928057037424156, 0.002423778950144213, -0.027711606982655502, 0.030598441612147302, -0.0007985846418953988, -0.027732690028578044, 0.030928828368372543, -0.0005242479345861938, -0.02762547502675242, -0.002150727794415651, 0.0023703000043894663, -0.006257293763621481, -0.0013156334876299922, 0.001303806413088077, -0.006132338149982987, -0.0018702204395193596, -0.0018008006541646406, -0.006209728355137692, -0.001552432088784423, -0.0013344025407073792, -0.00564511410091931, 0.00071270979630845, 9.384526538693516e-05, -0.002627153210201927, 0.00026765183908986166, 0.0016943569832874046, -0.0037522679535806347, -0.00025273944075440344, -0.0018100566255452699, -0.003363517155594207, 0.0007607894254244962, -0.0016527051120745731, -0.0043503065488957335, -0.08824334581912543, 0.0014431602044297728, -0.12488747940472038, -0.08812713195623531, 0.0007600180944761104, -0.12324068782991678, -0.08789753244393249, -0.0007782729269212403, -0.12436040325665679, -0.08820555060265454, -0.0012001909556882556, -0.12560276030419015, 0.012068501128759861, 0.00014295333576749573, -0.02589178016509734, 0.011669723028444419, 0.0010173855209208284, -0.024120547197287488, 0.011982369172856782, -0.0005712991224377258, -0.02372922529613978, 0.011468148540599602, -0.0010767780039465326, -0.025004492464137582, 0.026407286348935168, 0.0014596152646620022, 0.16475654768551626, 0.026494960966735013, 0.00043400221362505906, 0.16627092744751365, 0.026325268158090144, -9.847325107724975e-05, 0.16585955094170787, 0.02643145471865125, -0.0012091898167527564, 0.16466553063360673]]},
 "free_energy": -47102.66848013938,
 "key_value_pairs": {"name": "Ag-fcc211_3x4.3l/calcdir_single_new_highcut_eps6_kpt4x3, calculator=QE v6.2.1"},
 "mtime": 23.206889392121653,
 "numbers": {"__ndarray__": [[36], "int64", [47, 47, 47, 47, 47, 47, 47, 47, 47, 47, 47, 47, 47, 47, 47, 47, 47, 47, 47, 47, 47, 47, 47, 47, 47, 47, 47, 47, 47, 47, 47, 47, 47, 47, 47, 47]]},
 "pbc": {"__ndarray__": [[3], "bool", [true, true, true]]},
 "positions": {"__ndarray__": [[36, 3], "float64", [4.872026455221787, 1.4914569944542109, 16.890030404744895, 4.873052755149159, 4.474551683349845, 16.889148604807296, 4.873108955145183, 7.45874377216782, 16.888913304823944, 4.872072355218539, 10.440703461143775, 16.888917004823686, 2.4360068276113465, 11.930848855690803, 16.026484865855334, 2.4352026276682572, 2.9821776889605274, 16.02852406571103, 2.4348568276927285, 5.964968777877646, 16.029675465629545, 2.435539127644444, 8.949639166661774, 16.02678506583409, 7.306750282923927, 1.4917061944365757, 15.165885926757255, 0.0003756999734128773, 4.474185183375781, 15.166745226696445, 7.30669288292799, 7.459828672091044, 15.167023426676758, 7.306236882960259, 10.441989461052767, 15.1658160267622, 4.8717386552421535, 11.930802455694085, 14.304535787712334, 4.871726655243003, 2.983928988836593, 14.306035287606221, 4.871414055265125, 5.96607997779901, 14.304385387722979, 4.870809955307875, 8.949110966699152, 14.306921087543534, 2.4361085276041496, 1.4898321945691928, 13.445015148537946, 2.435379827655717, 4.474108883381181, 13.445302648517602, 2.4367958275555117, 7.45890767215622, 13.443851748620277, 2.435455627650353, 10.441498161087535, 13.44566654849185, 7.306815482919314, 11.932576455568546, 12.582411709581718, 7.3060983829700605, 2.9840030888313493, 12.584874309407448, 7.307222582890504, 5.967384577706688, 12.583879709477834, 7.3066494829310615, 8.949933066640975, 12.585056109394584, 4.871529755256938, 1.4915952944444237, 11.722345170445962, 4.871529755256938, 4.474785783333279, 11.722345170445962, 4.871529755256938, 7.457976372222126, 11.722345170445962, 4.871529755256938, 10.44116686111098, 11.722345170445962, 2.4357648276284722, 0.0, 10.861172231388503, 2.4357648276284722, 2.9831905888888475, 10.861172231388503, 2.4357648276284722, 5.966381077777702, 10.861172231388503, 2.4357648276284722, 8.94957166666655, 10.861172231388503, 0.0, 1.4915952944444237, 9.999999292331042, 0.0, 4.474785783333279, 9.999999292331042, 0.0, 7.457976372222126, 9.999999292331042, 0.0, 10.44116686111098, 9.999999292331042]]},
 "unique_id": "b64200e7bbd036a33e249dc924123a6c",
 "user": "ringe"},
"19": {
 "calculator": "unknown",
 "calculator_parameters": {"U": "", "alpha_plus_gamma": "11.5", "ase_fmax": "0.05", "bands_path": "", "bands_points": "fcc", "cell_dofree": "", "charge": "-0.4", "d_stern": "5.0", "dipole": "False", "dw": "7000.0", "efield": "0.0", "elstat_problem": "planar_counter_charge", "env_pbc_axis": "3", "env_pbc_correction": "parabolic", "env_pbc_dim": "2", "env_pressure": "0.0", "env_verbose": "0", "environ_type": "", "eps": "6.0", "exedir": "", "h_mass": "", "home": "/home/AIMSE", "ibrav": "0", "kpts": "[4, 3, 1]", "mixing": "0.1", "mode": "relax_ase_bfgs", "n_ext_c": "1", "nbands": "-20", "neb_climb": "False", "neb_insert_images": "[]", "neb_k": "0.2", "neb_nimages": "20", "nmax": "0.005", "nmin": "0.0001", "nmix": "10", "opt_algorithm": "ase3", "outdir": ".", "pcc_init_file": "/home/AIMSE/projects/surface_charge_dependence/Ag-fcc211_3x4.3l/init.traj", "psp": "default", "pw": "700.0", "restart": "True", "save_wf": "False", "sigma": "0.1", "smearing": "fd", "spinpol": "False", "use_environ": "True", "vdw_corr": "", "xc": "BEEF-vdW"},
 "cell": {"array": {"__ndarray__": [[3, 3], "float64", [7.307294482885416, 0.0, 0.0, 0.0, 11.932762155555404, 0.0, 0.0, 0.0, 26.889382097121764]]}, "__ase_objtype__": "cell"},
 "ctime": 23.206889393322623,
 "energy": -47104.21037973612,
 "forces": {"__ndarray__": [[36, 3], "float64", [0.0017349804132357216, 0.0014159065109201421, -0.03283298736962087, 0.0009842182901402404, 0.0003337291903349091, -0.033745214771245105, 0.0011495402234109233, -0.0015840566576682397, -0.032836329803730545, 0.0018000293232162548, 1.46552880193296e-05, -0.031170512065533413, 0.017001933874635236, 0.0011878496605140833, 0.03148598642342319, 0.017516154506892413, 0.0018529940483387444, 0.0284993929912735, 0.017421023689924837, -0.0010526096342304452, 0.027763800376829604, 0.01734928991172496, -0.0016730168270487316, 0.03083498310298561, -0.0007163093407342502, 0.001975121448499824, 0.043980776456324255, -0.00011081454625142207, 0.000839208071843716, 0.0423758938630496, -0.0006301773848311728, -0.002657749337821229, 0.04331794606134475, -0.00016532193327068302, -0.00020208870847707131, 0.044347158656807495, 0.0029948209622658096, 0.0020589394115577446, 0.040023848691105264, 0.0032899836051814304, 0.003240361314168613, 0.03928182831875816, 0.0030740109396334156, -0.0020607391837706443, 0.03964692496766075, 0.003067583181730201, -0.0034753601431101433, 0.03995211491290539, 0.004360848071857006, 0.0033146661955297755, -0.017260586852660596, 0.004254404400979769, 0.0008602911177662603, -0.01709552202970604, 0.004646240522759739, -0.0033354921311361907, -0.017339519719712072, 0.0036723066452646435, -0.0007224799883213363, -0.01742899410972482, 0.009464230736693379, 0.0018671351157258165, -0.0355904955101, 0.0089500101044362, 0.0030328732890528413, -0.0343584228752118, 0.008939725691791056, -0.0015498609856231373, -0.033902052064083546, 0.009804644795247631, -0.003058070100033443, -0.035742961927564244, -0.08089461876353811, 0.0013832535007718113, -0.166601571314055, -0.08072312618268034, 4.036631963218854e-05, -0.16546025862076022, -0.08078894642360925, -0.0010793491071078186, -0.16631180798777812, -0.08127925579646647, -0.0005766984390764261, -0.16738987154330529, 0.008701384428739854, 0.00038360859166385546, -0.02564881091635583, 0.008986776879642588, 0.0009374242126048372, -0.02426298631242273, 0.00905028312772635, -0.0008276381076179295, -0.02407169623722306, 0.008786230833062288, -0.000801669965688942, -0.025339507206053134, 0.037096133521349016, 0.0008754606264178472, 0.16322134198791244, 0.037043940127174914, 0.00011698519383850818, 0.16372759220036961, 0.03696192193632989, -0.0007145095685213501, 0.16337432262600896, 0.03720540540570367, -0.0003594402219477681, 0.1625561976000878]]},
 "free_energy": -47104.21037973612,
 "key_value_pairs": {"name": "Ag-fcc211_3x4.3l/calcdir_single_new_highcut_eps6_kpt4x3, calculator=QE v6.2.1"},
 "mtime": 23.206889393322623,
 "numbers": {"__ndarray__": [[36], "int64", [47, 47, 47, 47, 47, 47, 47, 47, 47, 47, 47, 47, 47, 47, 47, 47, 47, 47, 47, 47, 47, 47, 47, 47, 47, 47, 47, 47, 47, 47, 47, 47, 47, 47, 47, 47]]},
 "pbc": {"__ndarray__": [[3], "bool", [true, true, true]]},
 "positions": {"__ndarray__": [[36, 3], "float64", [4.872026455221787, 1.4914569944542109, 16.890030404744895, 4.873052755149159, 4.474551683349845, 16.889148604807296, 4.873108955145183, 7.45874377216782, 16.888913304823944, 4.872072355218539, 10.440703461143775, 16.888917004823686, 2.4360068276113465, 11.930848855690803, 16.026484865855334, 2.4352026276682572, 2.9821776889605274, 16.02852406571103, 2.4348568276927285, 5.964968777877646, 16.029675465629545, 2.435539127644444, 8.949639166661774, 16.02678506583409, 7.306750282923927, 1.4917061944365757, 15.165885926757255, 0.0003756999734128773, 4.474185183375781, 15.166745226696445, 7.30669288292799, 7.459828672091044, 15.167023426676758, 7.306236882960259, 10.441989461052767, 15.1658160267622, 4.8717386552421535, 11.930802455694085, 14.304535787712334, 4.871726655243003, 2.983928988836593, 14.306035287606221, 4.871414055265125, 5.96607997779901, 14.304385387722979, 4.870809955307875, 8.949110966699152, 14.306921087543534, 2.4361085276041496, 1.4898321945691928, 13.445015148537946, 2.435379827655717, 4.474108883381181, 13.445302648517602, 2.4367958275555117, 7.45890767215622, 13.443851748620277, 2.435455627650353, 10.441498161087535, 13.44566654849185, 7.306815482919314, 11.932576455568546, 12.582411709581718, 7.3060983829700605, 2.9840030888313493, 12.584874309407448, 7.307222582890504, 5.967384577706688, 12.583879709477834, 7.3066494829310615, 8.949933066640975, 12.585056109394584, 4.871529755256938, 1.4915952944444237, 11.722345170445962, 4.871529755256938, 4.474785783333279, 11.722345170445962, 4.871529755256938, 7.457976372222126, 11.722345170445962, 4.871529755256938, 10.44116686111098, 11.722345170445962, 2.4357648276284722, 0.0, 10.861172231388503, 2.4357648276284722, 2.9831905888888475, 10.861172231388503, 2.4357648276284722, 5.966381077777702, 10.861172231388503, 2.4357648276284722, 8.94957166666655, 10.861172231388503, 0.0, 1.4915952944444237, 9.999999292331042, 0.0, 4.474785783333279, 9.999999292331042, 0.0, 7.457976372222126, 9.999999292331042, 0.0, 10.44116686111098, 9.999999292331042]]},
 "unique_id": "d57b07f095fcb3b30c33c0b31774bb4c",
 "user": "ringe"},
"20": {
 "calculator": "unknown",
 "calculator_parameters": {"U": "", "alpha_plus_gamma": "11.5", "ase_fmax": "0.05", "bands_path": "", "bands_points": "fcc", "cell_dofree": "", "charge": "-0.8", "d_stern": "5.0", "dipole": "False", "dw": "7000.0", "efield": "0.0", "elstat_problem": "planar_counter_charge", "env_pbc_axis": "3", "env_pbc_correction": "parabolic", "env_pbc_dim": "2", "env_pressure": "0.0", "env_verbose": "0", "environ_type": "", "eps": "6.0", "exedir": "", "h_mass": "", "home": "/home/AIMSE", "ibrav": "0", "kpts": "[4, 3, 1]", "mixing": "0.1", "mode": "relax_ase_bfgs", "n_ext_c": "1", "nbands": "-20", "neb_climb": "False", "neb_insert_images": "[]", "neb_k": "0.2", "neb_nimages": "20", "nmax": "0.005", "nmin": "0.0001", "nmix": "10", "opt_algorithm": "ase3", "outdir": ".", "pcc_init_file": "/home/AIMSE/projects/surface_charge_dependence/Ag-fcc211_3x4.3l/init.traj", "psp": "default", "pw": "700.0", "restart": "True", "save_wf": "False", "sigma": "0.1", "smearing": "fd", "spinpol": "False", "use_environ": "True", "vdw_corr": "", "xc": "BEEF-vdW"},
 "cell": {"array": {"__ndarray__": [[3, 3], "float64", [7.307294482885416, 0.0, 0.0, 0.0, 11.932762155555404, 0.0, 0.0, 0.0, 26.889382097121764]]}, "__ase_objtype__": "cell"},
 "ctime": 23.206889394194135,
 "energy": -47105.35034760097,
 "forces": {"__ndarray__": [[36, 3], "float64", [-0.0035810324830389943, 0.001698470748345462, -0.0034679039439424147, -0.004158245142747678, 0.0005443025392442238, -0.006327227769608458, -0.0038813373322771866, -0.0020795082368480315, -0.0040916535708703725, -0.0031539722479494068, -0.00037203862743806894, -0.0012174173468688712, -0.004169043776025078, 0.0010382114565272444, 0.009055425334048921, -0.0024710872483118735, 0.001167280835223796, 0.010135031551472867, -0.0011228007505335502, -0.0007649031904825536, 0.009908774473279707, -0.003186882368413866, -0.00015966550631585404, 0.00932359139377104, 0.026835632135605397, -0.0007497336818309668, 0.01214306312043715, 0.025443122663452958, -0.0004190898152896008, 0.011455035914477047, 0.0260064513660907, 0.00021905798934155824, 0.010959327224981125, 0.028351554559499562, -0.0004131762780186433, 0.01197748407685034, 0.018240948488058906, 0.0014027938847975842, -0.037412122099871055, 0.017580174975608435, 0.0005296472512248942, -0.031680876043048666, 0.016842011258003255, -0.00085489180112756, -0.029979834191541918, 0.018738971170399982, -0.0005831261969796409, -0.03672178090106579, 0.008281266172185737, -0.0005409601051345522, -0.01612955857201093, 0.008106688267534426, 4.2166091845088666e-05, -0.01737500094333782, 0.0076472321326126365, 7.713309483857683e-07, -0.016494398110597396, 0.008236271866863236, 9.307393443854937e-05, -0.015886075102637155, 0.000620664303134415, -0.00018409098634807007, -0.024546064770480307, 0.002069223824202888, -0.00018923319267064183, -0.02702795065206958, 0.00335940339053615, 0.0005049646608765497, -0.027130280557888763, 0.0003141888063091363, 0.000663858836244018, -0.0254876027481432, -0.09327242360260066, 0.00045817058334114637, -0.13931702456648912, -0.09358121309227109, 8.30466321095344e-05, -0.14067122460153836, -0.09324465568845877, -0.0007474196889858095, -0.13972942951355938, -0.09286130420711104, -0.000331929418122009, -0.13844439215354865, 0.0007587325428954674, 0.0005795266525538406, 0.0079274823771928, 0.0009309964547016225, 0.000656402637076289, 0.008324460705295342, 0.0009387097641854801, -0.0005975243746828419, 0.008375625658204931, 0.0008556631320759457, -0.0007268508636955224, 0.008116972680179569, 0.04461455338558123, 0.0006710579250956186, 0.19032385463165932, 0.044772933340316436, 0.00014192489450298138, 0.19051720158938804, 0.04464977749889085, -0.0007834151332438121, 0.1904575519960462, 0.04448856933067822, 2.5711031612858945e-06, 0.19013693543183383]]},
 "free_energy": -47105.35034760097,
 "key_value_pairs": {"name": "Ag-fcc211_3x4.3l/calcdir_single_new_highcut_eps6_kpt4x3, calculator=QE v6.2.1"},
 "mtime": 23.206889394194135,
 "numbers": {"__ndarray__": [[36], "int64", [47, 47, 47, 47, 47, 47, 47, 47, 47, 47, 47, 47, 47, 47, 47, 47, 47, 47, 47, 47, 47, 47, 47, 47, 47, 47, 47, 47, 47, 47, 47, 47, 47, 47, 47, 47]]},
 "pbc": {"__ndarray__": [[3], "bool", [true, true, true]]},
 "positions": {"__ndarray__": [[36, 3], "float64", [4.872026455221787, 1.4914569944542109, 16.890030404744895, 4.873052755149159, 4.474551683349845, 16.889148604807296, 4.873108955145183, 7.45874377216782, 16.888913304823944, 4.872072355218539, 10.440703461143775, 16.888917004823686, 2.4360068276113465, 11.930848855690803, 16.026484865855334, 2.4352026276682572, 2.9821776889605274, 16.02852406571103, 2.4348568276927285, 5.964968777877646, 16.029675465629545, 2.435539127644444, 8.949639166661774, 16.02678506583409, 7.306750282923927, 1.4917061944365757, 15.165885926757255, 0.0003756999734128773, 4.474185183375781, 15.166745226696445, 7.30669288292799, 7.459828672091044, 15.167023426676758, 7.306236882960259, 10.441989461052767, 15.1658160267622, 4.8717386552421535, 11.930802455694085, 14.304535787712334, 4.871726655243003, 2.983928988836593, 14.306035287606221, 4.871414055265125, 5.96607997779901, 14.304385387722979, 4.870809955307875, 8.949110966699152, 14.306921087543534, 2.4361085276041496, 1.4898321945691928, 13.445015148537946, 2.435379827655717, 4.474108883381181, 13.445302648517602, 2.4367958275555117, 7.45890767215622, 13.443851748620277, 2.435455627650353, 10.441498161087535, 13.44566654849185, 7.306815482919314, 11.932576455568546, 12.582411709581718, 7.3060983829700605, 2.9840030888313493, 12.584874309407448, 7.307222582890504, 5.967384577706688, 12.583879709477834, 7.3066494829310615, 8.949933066640975, 12.585056109394584, 4.871529755256938, 1.4915952944444237, 11.722345170445962, 4.871529755256938, 4.474785783333279, 11.722345170445962, 4.871529755256938, 7.457976372222126, 11.722345170445962, 4.871529755256938, 10.44116686111098, 11.722345170445962, 2.4357648276284722, 0.0, 10.861172231388503, 2.4357648276284722, 2.9831905888888475, 10.861172231388503, 2.4357648276284722, 5.966381077777702, 10.861172231388503, 2.4357648276284722, 8.94957166666655, 10.861172231388503, 0.0, 1.4915952944444237, 9.999999292331042, 0.0, 4.474785783333279, 9.999999292331042, 0.0, 7.457976372222126, 9.999999292331042, 0.0, 10.44116686111098, 9.999999292331042]]},
 "unique_id": "53c01df2627eea2eebaef554a60f71a0",
 "user": "ringe"},
"21": {
 "calculator": "unknown",
 "calculator_parameters": {"U": "", "alpha_plus_gamma": "11.5", "ase_fmax": "0.05", "bands_path": "", "bands_points": "fcc", "cell_dofree": "", "charge": "0.4", "d_stern": "5.0", "dipole": "False", "dw": "7000.0", "efield": "0.0", "elstat_problem": "planar_counter_charge", "env_pbc_axis": "3", "env_pbc_correction": "parabolic", "env_pbc_dim": "2", "env_pressure": "0.0", "env_verbose": "0", "environ_type": "", "eps": "6.0", "exedir": "", "h_mass": "", "home": "/home/AIMSE", "ibrav": "0", "kpts": "[4, 3, 1]", "mixing": "0.1", "mode": "relax_ase_bfgs", "n_ext_c": "1", "nbands": "-20", "neb_climb": "False", "neb_insert_images": "[]", "neb_k": "0.2", "neb_nimages": "20", "nmax": "0.005", "nmin": "0.0001", "nmix": "10", "opt_algorithm": "ase3", "outdir": ".", "pcc_init_file": "/home/AIMSE/projects/surface_charge_dependence/Ag-fcc211_3x4.3l/init.traj", "psp": "default", "pw": "700.0", "restart": "True", "save_wf": "False", "sigma": "0.1", "smearing": "fd", "spinpol": "False", "use_environ": "True", "vdw_corr": "", "xc": "BEEF-vdW"},
 "cell": {"array": {"__ndarray__": [[3, 3], "float64", [7.307294482885416, 0.0, 0.0, 0.0, 11.932762155555404, 0.0, 0.0, 0.0, 26.889382097121764]]}, "__ase_objtype__": "cell"},
 "ctime": 23.206889395679333,
 "energy": -47100.78122930516,
 "forces": {"__ndarray__": [[36, 3], "float64", [0.009713113522705853, 0.0008546346908114314, 0.003933530726451291, 0.00989977561221521, 0.0001833196553996843, 0.003526782206335861, 0.009987450230015057, -0.00013729690881266677, 0.003824773062728897, 0.009874321690918477, 0.00022599996787703015, 0.003832743482528883, 0.02071563528079658, 0.00021700110681252953, 0.024236246839545356, 0.020741860533041695, -0.0003609828838445396, 0.023907402745216893, 0.019644770814121006, -0.00017483501496744084, 0.024434993113912756, 0.02013430885602984, -0.00031341747536075057, 0.02362175318399803, -0.004394529523269851, 4.1908981528960084e-05, 0.011260403405167704, -0.003714472737109732, 0.00011415698036109372, 0.011094824361580892, -0.0038021473549095805, 0.0002144300036512436, 0.011322366991354695, -0.004430524967527854, 0.00034684181645746714, 0.011521113265722095, 0.002906375013517575, -0.0008140112608631142, -0.004934718297456017, 0.002220404690086499, 0.00021725821712865808, -0.004241805995489469, 0.0024628597181957585, -0.0005101068671991214, -0.005290044754345728, 0.0022155195940800555, -0.00036818197269614014, -0.0029634535036981223, -0.005292358747190885, -0.00035789756005099655, -0.007464940918477466, -0.005944390508892988, -0.0004903093728572201, -0.007656488103993265, -0.005078185853855771, 0.0009204549317403504, -0.008678758720920537, -0.0059024815273640285, 0.0002979908563930352, -0.007245882929135908, 0.04137984849836744, 0.00032498743958653704, -0.008763348014926843, 0.04094198963000045, 7.713309483857684e-06, -0.009108904279803667, 0.0414451545186641, 7.301932978051941e-05, -0.008670016970172166, 0.041316856470915944, -0.0002144300036512436, -0.007952936298489529, -0.10371495909216333, 0.00023936970431571682, -0.14936438150016212, -0.10374169856504069, -0.00014758132145781036, -0.1494320015133039, -0.1038975074166146, -0.00031598857852203644, -0.14955078647935535, -0.1038525131112921, 0.00017612056654808377, -0.14989942806802573, 0.007149723670903816, 4.7565408483789053e-05, -0.02584961407325226, 0.007106272027478084, 4.062342994831713e-05, -0.02577093831651691, 0.006968975118665417, -0.00020440270132222863, -0.02580179155445234, 0.007306818074058383, -0.00021083045922544336, -0.02587635354612963, 0.032394614280621625, 0.00024631168285118866, 0.1572098456865099, 0.032421867974131255, -4.7565408483789053e-05, 0.15715739518201968, 0.03228739927879601, -0.0001681501467480975, 0.15690516996189752, 0.03252985430690526, 4.576563627088892e-05, 0.15672750673345268]]},
 "free_energy": -47100.78122930516,
 "key_value_pairs": {"name": "Ag-fcc211_3x4.3l/calcdir_single_new_highcut_eps6_kpt4x3, calculator=QE v6.2.1"},
 "mtime": 23.206889395679333,
 "numbers": {"__ndarray__": [[36], "int64", [47, 47, 47, 47, 47, 47, 47, 47, 47, 47, 47, 47, 47, 47, 47, 47, 47, 47, 47, 47, 47, 47, 47, 47, 47, 47, 47, 47, 47, 47, 47, 47, 47, 47, 47, 47]]},
 "pbc": {"__ndarray__": [[3], "bool", [true, true, true]]},
 "positions": {"__ndarray__": [[36, 3], "float64", [4.872026455221787, 1.4914569944542109, 16.890030404744895, 4.873052755149159, 4.474551683349845, 16.889148604807296, 4.873108955145183, 7.45874377216782, 16.888913304823944, 4.872072355218539, 10.440703461143775, 16.888917004823686, 2.4360068276113465, 11.930848855690803, 16.026484865855334, 2.4352026276682572, 2.9821776889605274, 16.02852406571103, 2.4348568276927285, 5.964968777877646, 16.029675465629545, 2.435539127644444, 8.949639166661774, 16.02678506583409, 7.306750282923927, 1.4917061944365757, 15.165885926757255, 0.0003756999734128773, 4.474185183375781, 15.166745226696445, 7.30669288292799, 7.459828672091044, 15.167023426676758, 7.306236882960259, 10.441989461052767, 15.1658160267622, 4.8717386552421535, 11.930802455694085, 14.304535787712334, 4.871726655243003, 2.983928988836593, 14.306035287606221, 4.871414055265125, 5.96607997779901, 14.304385387722979, 4.870809955307875, 8.949110966699152, 14.306921087543534, 2.4361085276041496, 1.4898321945691928, 13.445015148537946, 2.435379827655717, 4.474108883381181, 13.445302648517602, 2.4367958275555117, 7.45890767215622, 13.443851748620277, 2.435455627650353, 10.441498161087535, 13.44566654849185, 7.306815482919314, 11.932576455568546, 12.582411709581718, 7.3060983829700605, 2.9840030888313493, 12.584874309407448, 7.307222582890504, 5.967384577706688, 12.583879709477834, 7.3066494829310615, 8.949933066640975, 12.585056109394584, 4.871529755256938, 1.4915952944444237, 11.722345170445962, 4.871529755256938, 4.474785783333279, 11.722345170445962, 4.871529755256938, 7.457976372222126, 11.722345170445962, 4.871529755256938, 10.44116686111098, 11.722345170445962, 2.4357648276284722, 0.0, 10.861172231388503, 2.4357648276284722, 2.9831905888888475, 10.861172231388503, 2.4357648276284722, 5.966381077777702, 10.861172231388503, 2.4357648276284722, 8.94957166666655, 10.861172231388503, 0.0, 1.4915952944444237, 9.999999292331042, 0.0, 4.474785783333279, 9.999999292331042, 0.0, 7.457976372222126, 9.999999292331042, 0.0, 10.44116686111098, 9.999999292331042]]},
 "unique_id": "37ce16ab5856decbb9303ffa053d7b92",
 "user": "ringe"},
"22": {
 "calculator": "unknown",
 "calculator_parameters": {"U": "", "alpha_plus_gamma": "11.5", "ase_fmax": "0.05", "bands_path": "", "bands_points": "fcc", "cell_dofree": "", "charge": "0.8", "d_stern": "5.0", "dipole": "False", "dw": "7000.0", "efield": "0.0", "elstat_problem": "planar_counter_charge", "env_pbc_axis": "3", "env_pbc_correction": "parabolic", "env_pbc_dim": "2", "env_pressure": "0.0", "env_verbose": "0", "environ_type": "", "eps": "6.0", "exedir": "", "h_mass": "", "home": "/home/AIMSE", "ibrav": "0", "kpts": "[4, 3, 1]", "mixing": "0.1", "mode": "relax_ase_bfgs", "n_ext_c": "1", "nbands": "-20", "neb_climb": "False", "neb_insert_images": "[]", "neb_k": "0.2", "neb_nimages": "20", "nmax": "0.005", "nmin": "0.0001", "nmix": "10", "opt_algorithm": "ase3", "outdir": ".", "pcc_init_file": "/home/AIMSE/projects/surface_charge_dependence/Ag-fcc211_3x4.3l/init.traj", "psp": "default", "pw": "700.0", "restart": "True", "save_wf": "False", "sigma": "0.1", "smearing": "fd", "spinpol": "False", "use_environ": "True", "vdw_corr": "", "xc": "BEEF-vdW"},
 "cell": {"array": {"__ndarray__": [[3, 3], "float64", [7.307294482885416, 0.0, 0.0, 0.0, 11.932762155555404, 0.0, 0.0, 0.0, 26.889382097121764]]}, "__ase_objtype__": "cell"},
 "ctime": 23.20688939716305,
 "energy": -47098.516097248576,
 "forces": {"__ndarray__": [[36, 3], "float64", [0.020093942536397652, -0.001640363816900401, -0.00884768019861702, 0.019236993852741063, 0.0024762294546344455, -0.008595197868178745, 0.018990939280206003, -0.000945137522088695, -0.007459798712154893, 0.019347808398992486, -0.00046408412061210404, -0.006757887549123846, -0.004805134698127208, -0.001366541330223453, 0.01328797535815776, -0.005139378109094375, 0.0017534923559969803, 0.013533515710060562, -0.0040356035219543404, 0.0024502613127054575, 0.010417595788898188, -0.005623516834364508, -0.0007427917032954949, 0.011178385214322684, 0.02556036496760759, -0.000926882689643565, 0.04064451299423968, 0.026119579905187273, 0.0031673419843880933, 0.039397785071332146, 0.027025636659224424, 0.0003488986989864959, 0.03597744653587352, 0.028316587556506068, -0.0037016172213033024, 0.03845444732145635, 0.014067533836659644, -0.0006052376841666996, 0.007356440365071201, 0.015187249263399651, 0.0007340499525471228, 0.007038909124652394, 0.014578154924491023, 0.0020923637526544608, 0.006010724970454164, 0.014776129867910038, -0.0016095105789649701, 0.0011634241804818674, 0.010089265915201978, -0.001297635765500991, -0.012774526056848966, 0.011030803892864875, 0.005146834308262104, -0.012565495369836425, 0.010726899499200882, 0.0005602433788441964, -0.011442437508986745, 0.0111992111499291, -0.004419983444566581, -0.012047418082837318, -0.007720508572709283, -0.0033192941812200897, -0.04056352324465917, -0.007596067179703047, 0.0014166778418685279, -0.04132971198672237, -0.007823866919792978, 0.003165799322491322, -0.04070159148442022, -0.008349657516275942, -0.0019064729940934907, -0.04022490895831782, -0.09481739949221735, -0.0008734037438888184, -0.1430680069684891, -0.09486984999670758, 0.0027225411374856338, -0.14241211855204505, -0.0943664279977278, 0.0013973945681588838, -0.14105663296541512, -0.09508093756624916, -0.003626798119309883, -0.1423316430230968, 0.014813667974064812, -0.0017465503774615082, -0.02417556880493901, 0.01440691945394938, 0.0006947120741794487, -0.024413395847357952, 0.014722908032471416, 0.0014483024107523443, -0.02277380336140594, 0.014979247017651623, -0.0008044981791663564, -0.02290158718852185, 0.021502392848150066, -0.00018254832445129852, 0.16947503620710813, 0.02129027683734398, 0.0015586027363715094, 0.17022142745482943, 0.021118012925537825, 0.0007111671344116784, 0.17161136582382058, 0.021048078919550847, -0.001665303517564874, 0.17067342739058347]]},
 "free_energy": -47098.516097248576,
 "key_value_pairs": {"name": "Ag-fcc211_3x4.3l/calcdir_single_new_highcut_eps6_kpt4x3, calculator=QE v6.2.1"},
 "mtime": 23.20688939716305,
 "numbers": {"__ndarray__": [[36], "int64", [47, 47, 47, 47, 47, 47, 47, 47, 47, 47, 47, 47, 47, 47, 47, 47, 47, 47, 47, 47, 47, 47, 47, 47, 47, 47, 47, 47, 47, 47, 47, 47, 47, 47, 47, 47]]},
 "pbc": {"__ndarray__": [[3], "bool", [true, true, true]]},
 "positions": {"__ndarray__": [[36, 3], "float64", [4.872026455221787, 1.4914569944542109, 16.890030404744895, 4.873052755149159, 4.474551683349845, 16.889148604807296, 4.873108955145183, 7.45874377216782, 16.888913304823944, 4.872072355218539, 10.440703461143775, 16.888917004823686, 2.4360068276113465, 11.930848855690803, 16.026484865855334, 2.4352026276682572, 2.9821776889605274, 16.02852406571103, 2.4348568276927285, 5.964968777877646, 16.029675465629545, 2.435539127644444, 8.949639166661774, 16.02678506583409, 7.306750282923927, 1.4917061944365757, 15.165885926757255, 0.0003756999734128773, 4.474185183375781, 15.166745226696445, 7.30669288292799, 7.459828672091044, 15.167023426676758, 7.306236882960259, 10.441989461052767, 15.1658160267622, 4.8717386552421535, 11.930802455694085, 14.304535787712334, 4.871726655243003, 2.983928988836593, 14.306035287606221, 4.871414055265125, 5.96607997779901, 14.304385387722979, 4.870809955307875, 8.949110966699152, 14.306921087543534, 2.4361085276041496, 1.4898321945691928, 13.445015148537946, 2.435379827655717, 4.474108883381181, 13.445302648517602, 2.4367958275555117, 7.45890767215622, 13.443851748620277, 2.435455627650353, 10.441498161087535, 13.44566654849185, 7.306815482919314, 11.932576455568546, 12.582411709581718, 7.3060983829700605, 2.9840030888313493, 12.584874309407448, 7.307222582890504, 5.967384577706688, 12.583879709477834, 7.3066494829310615, 8.949933066640975, 12.585056109394584, 4.871529755256938, 1.4915952944444237, 11.722345170445962, 4.871529755256938, 4.474785783333279, 11.722345170445962, 4.871529755256938, 7.457976372222126, 11.722345170445962, 4.871529755256938, 10.44116686111098, 11.722345170445962, 2.4357648276284722, 0.0, 10.861172231388503, 2.4357648276284722, 2.9831905888888475, 10.861172231388503, 2.4357648276284722, 5.966381077777702, 10.861172231388503, 2.4357648276284722, 8.94957166666655, 10.861172231388503, 0.0, 1.4915952944444237, 9.999999292331042, 0.0, 4.474785783333279, 9.999999292331042, 0.0, 7.457976372222126, 9.999999292331042, 0.0, 10.44116686111098, 9.999999292331042]]},
 "unique_id": "3ac8fe06e15bb9b26f28a323a8d1fa19",
 "user": "ringe"},
"23": {
 "calculator": "unknown",
 "calculator_parameters": {"U": "", "alpha_plus_gamma": "11.5", "ase_fmax": "0.05", "bands_path": "", "bands_points": "fcc", "cell_dofree": "", "charge": "-0.2", "d_stern": "5.0", "dipole": "False", "dw": "7000.0", "efield": "0.0", "elstat_problem": "planar_counter_charge", "env_pbc_axis": "3", "env_pbc_correction": "parabolic", "env_pbc_dim": "2", "env_pressure": "0.0", "env_verbose": "0", "environ_type": "", "eps": "6.0", "exedir": "", "h_mass": "", "home": "/home/AIMSE", "ibrav": "0", "kpts": "[3, 3, 1]", "mixing": "0.1", "mode": "relax_ase_bfgs", "n_ext_c": "1", "nbands": "-20", "neb_climb": "False", "neb_insert_images": "[]", "neb_k": "0.2", "neb_nimages": "20", "nmax": "0.005", "nmin": "0.0001", "nmix": "10", "opt_algorithm": "ase3", "outdir": ".", "pcc_init_file": "/home/AIMSE/projects/surface_charge_dependence/Al-fcc111_4x4.3l/init.traj", "psp": "default", "pw": "700.0", "restart": "True", "save_wf": "False", "sigma": "0.1", "smearing": "fd", "spinpol": "False", "use_environ": "True", "vdw_corr": "", "xc": "BEEF-vdW"},
 "cell": {"array": {"__ndarray__": [[3, 3], "float64", [11.353295196562485, 0.0, 0.0, 5.676647598281242, 9.832241304202755, 0.0, 0.0, 0.0, 24.63496225666007]]}, "__ase_objtype__": "cell"},
 "ctime": 23.206889398150704,
 "energy": -4726.945418300274,
 "forces": {"__ndarray__": [[51, 3], "float64", [-0.032130819096273695, -0.015348457431612275, 0.0019362977907644073, 0.003522154220645547, -0.00953159363951907, -0.00964086552387372, 0.032485117111898894, -0.02608769822598733, 0.016323419750371885, -0.0038625682791998, -0.01610976107766903, 0.013489549846002575, -0.013408045875789813, -0.00522216763088778, -0.000976247870340254, 0.008423962397637104, -0.010180282967111499, -0.008954895200442643, 0.00514580586699759, -0.020883014096596292, -0.018146074781407458, -0.0050308775556881105, -0.02346800121495313, -0.040580235415207534, -0.011167843691361411, 0.02613320675194209, 0.008342972648056599, -0.014280678288730243, 0.007599409613812719, -0.013530944606899279, -0.006433671440485694, -0.0010798633277400757, -0.012008594425101899, 0.017477587959473125, 0.016443747378320064, -0.028348726346022146, -0.014444457560104157, 0.007093416511671655, 0.029916327943458155, -0.02083827690158992, 0.0032593874775621286, -0.019562495512959858, 0.020019894765352618, -0.0003697246345929116, -0.016892919100596714, 0.005165603361339491, 0.0033450052128329486, 0.015235071782199568, -5.039362196120353e-05, 0.0037836354121483225, -0.006027437141002522, -0.006017924059305765, -0.0011302569497012793, 0.004783794541888535, -9.384526538693516e-05, 0.0013395447470299512, 0.0002545392129673036, 0.006106370008053999, -0.0001416677841868528, -0.0008412649543727447, -0.004115821940586461, -0.002972452364762623, 0.006128995715873315, -0.0001318975921739664, 0.0030997219712462745, 0.00331569463679429, 0.002189294341834939, -0.0021270736453318203, -0.001152882657520595, 0.0038561405212965845, 0.0005607575994764537, 0.006291746545982712, 0.0022754262977380166, -0.002108818812886691, 0.002701200981246961, 0.001355228476313795, 0.009260856476635665, 0.005081785398281571, 0.0020589394115577446, -0.003358374949271635, -0.0011521113265722093, 0.003533209964239076, 0.0032467890720718276, 0.0048038491465465655, 0.0014537017273910447, 0.009026886088958646, 0.0012176744571849997, 0.0018416811944290863, 0.0031133488180010898, 0.0007787871475534975, 0.001750407032203437, -0.0002679089494059902, 0.00047359720230886175, 0.002240716405060657, 0.004488117678340658, 0.0016581044287132735, 0.007231998972064965, 0.004865555622417426, -0.025075454911389072, -0.013427586259815584, -0.00018897608235451325, 0.004703319012940287, -0.0012480134744881732, 0.002859580935982172, 0.0014243911513523856, 0.012274189381662732, 0.007900742904315425, 0.002559533197060108, 0.0007461341374051666, -0.008224444792321319, 0.010433022407865904, 0.0009119702913081067, -0.0032226207023557402, 0.008623222892636763, 0.0022918813579702467, 0.001974607227867567, 0.00046974054756693294, 0.0014375037774749437, -0.010073582185918134, -0.00027665070015436225, 0.0004167758224444435, -0.0030596127619302144, 0.01011471983649871, 0.004350049438579605, 0.006353453021853574, 0.01075441030302664, 0.002985050770252924, 0.0019136720829450917, 0.005472335968480898, -0.0013943092443653407, -0.0043842451106247075, 0.006681011564601397, 0.006997257253439562, 0.004876868476327085, -0.0037175580609032748, -0.0025178813258472767, 0.013217784241854656, 0.004246433981179783, -0.001920356951164435, 0.0017136402569970484, 0.0028734648930531155, 0.005810950254822251, 0.007163350517658631, 0.008647648372668978, -0.006078602093912111, 0.012435140439559228, -0.016085335597636814, -0.0024363773556345136, -0.0033560609564264785, 0.04140915907440611, -0.005324240426390831, 0.005828690866635123, -0.01817487113681386]]},
 "free_energy": -4726.945418300274,
 "key_value_pairs": {"name": "CO2_Al-fcc111_4x4.3l/calcdir_single_new_highcut_eps6, calculator=QE v6.2.1"},
 "mtime": 23.206889398150704,
 "numbers": {"__ndarray__": [[51], "int64", [13, 13, 13, 13, 13, 13, 13, 13, 13, 13, 13, 13, 13, 13, 13, 13, 13, 13, 13, 13, 13, 13, 13, 13, 13, 13, 13, 13, 13, 13, 13, 13, 13, 13, 13, 13, 13, 13, 13, 13, 13, 13, 13, 13, 13, 13, 13, 13, 8, 6, 8]]},
 "pbc": {"__ndarray__": [[3], "bool", [true, true, true]]},
 "positions": {"__ndarray__": [[51, 3], "float64", [2.838323699140628, 1.6387069840337853, 9.999999292331042, 5.676647498281249, 1.6387069840337853, 9.999999292331042, 8.514971197421877, 1.6387069840337853, 9.999999292331042, 11.353294896562506, 1.6387069840337853, 9.999999292331042, 4.257485598710939, 4.0967674100844675, 9.999999292331042, 7.0958092978515666, 4.0967674100844675, 9.999999292331042, 9.934132996992195, 4.0967674100844675, 9.999999292331042, 12.772456796132817, 4.0967674100844675, 9.999999292331042, 5.676647498281249, 6.554827836135148, 9.999999292331042, 8.514971197421877, 6.554827836135148, 9.999999292331042, 11.353294896562506, 6.554827836135148, 9.999999292331042, 14.191618595703133, 6.554827836135148, 9.999999292331042, 7.0958092978515666, 9.012888362185823, 9.999999292331042, 9.934132996992195, 9.012888362185823, 9.999999292331042, 12.772456796132817, 9.012888362185823, 9.999999292331042, 15.610780495273445, 9.012888362185823, 9.999999292331042, 1.419505499545995, 0.8175904421416583, 12.317805028307113, 4.2571004987381915, 0.8186765420647983, 12.318092628286761, 7.0968402977786065, 0.8202847419509911, 12.316641728389436, 9.933823797014076, 0.8196847419934512, 12.318456428261017, 2.8378445991745327, 3.2772282680807123, 12.316374528408346, 5.6754511983659075, 3.2782264680100726, 12.318837128234074, 8.514899197426974, 3.2784174679965563, 12.317842528304459, 11.352649796608159, 3.2777753680419957, 12.31901892822121, 4.2574497987134725, 5.737038994007531, 12.314861128515444, 7.096631197793403, 5.7355613941120955, 12.317181928351207, 9.9342247969857, 5.7334867942589085, 12.317261228345597, 12.772813896107547, 5.736952294013666, 12.316962628366728, 5.675838998338465, 8.193033120204438, 12.318396328265269, 8.515299897398616, 8.19300512020642, 12.317994128293732, 11.353391996555635, 8.194503520100382, 12.316778828379734, 14.191290995726318, 8.19314272019668, 12.316017428433616, 0.00029609997904592216, 0.0002610999815227635, 14.634967664328695, 8.51473659743848, 9.830826404302883, 14.634541864358827, 11.352952196586758, 9.831439504259496, 14.63480126434047, 8.515375197393288, 0.0018861998665194812, 14.635137064316709, 1.4194193995520883, 2.4579860260559467, 14.633043764464844, 4.257459098712815, 2.458120726046414, 14.637425764154743, 7.095616997865176, 2.4583620260293384, 14.634927864331512, 9.932964397074894, 2.459203225969809, 14.635714464275846, 2.8391147990846446, 4.915211552165712, 14.636365364229784, 5.6752455983804575, 4.91670775205983, 14.63715296417405, 8.51398059749198, 4.915554652141432, 14.635062164322006, 11.352791396598137, 4.914570252211095, 14.635031064324208, 15.609718195348622, 7.374654978118523, 14.634043064394127, 7.097359297741879, 7.37339807820747, 14.63464046435185, 9.93494659693462, 7.372950478239145, 14.635189964312964, 12.773763896040318, 7.372573878265796, 14.635147164315992, 0.7002598504447807, 0.9007817362544682, 17.40889536802643, 5.675326998374697, 9.732763711242477, 16.26008934932387, 5.281301926258631, 9.022346461516502, 17.422301267077735]]},
 "unique_id": "d4385b0073539b03c02b95d2bae38c7c",
 "user": "ringe"},
"24": {
 "calculator": "unknown",
 "calculator_parameters": {"U": "", "alpha_plus_gamma": "11.5", "ase_fmax": "0.05", "bands_path": "", "bands_points": "fcc", "cell_dofree": "", "charge": "-0.4", "d_stern": "5.0", "dipole": "False", "dw": "7000.0", "efield": "0.0", "elstat_problem": "planar_counter_charge", "env_pbc_axis": "3", "env_pbc_correction": "parabolic", "env_pbc_dim": "2", "env_pressure": "0.0", "env_verbose": "0", "environ_type": "", "eps": "6.0", "exedir": "", "h_mass": "", "home": "/home/AIMSE", "ibrav": "0", "kpts": "[3, 3, 1]", "mixing": "0.1", "mode": "relax_ase_bfgs", "n_ext_c": "1", "nbands": "-20", "neb_climb": "False", "neb_insert_images": "[]", "neb_k": "0.2", "neb_nimages": "20", "nmax": "0.005", "nmin": "0.0001", "nmix": "10", "opt_algorithm": "ase3", "outdir": ".", "pcc_init_file": "/home/AIMSE/projects/surface_charge_dependence/Al-fcc111_4x4.3l/init.traj", "psp": "default", "pw": "700.0", "restart": "True", "save_wf": "False", "sigma": "0.1", "smearing": "fd", "spinpol": "False", "use_environ": "True", "vdw_corr": "", "xc": "BEEF-vdW"},
 "cell": {"array": {"__ndarray__": [[3, 3], "float64", [11.353295196562485, 0.0, 0.0, 5.676647598281242, 9.832241304202755, 0.0, 0.0, 0.0, 24.63496225666007]]}, "__ase_objtype__": "cell"},
 "ctime": 23.206889399318946,
 "energy": -4727.75154017286,
 "forces": {"__ndarray__": [[51, 3], "float64", [-0.04322692900943523, -0.018760054216322528, 0.01127583002413542, 0.0028274421464660983, -0.01309642817264196, -0.002474172572105416, 0.04205836262263079, -0.030745251602656728, 0.021669000333001395, -0.0016956425348680477, -0.013007982223893726, 0.011934032433424608, -0.020468552266997005, -0.001872534432364517, 0.012595577276823469, 0.011908321401811748, -0.006063689695576654, -0.0013693695437008674, 0.0063087158268472, -0.027045177043250195, -0.013700637415544144, -0.002065624279777088, -0.029561515707200704, -0.03219381112372519, -0.011542453421960766, 0.041778883708999015, 0.01898991083894149, -0.018174099805865474, 0.009829841606228231, -0.01318230301822891, -0.005893225555983399, -0.0013354309819718936, -0.0042232940527282105, 0.025625928098220382, 0.017475788187260224, -0.02215776704396184, -0.016102561988817432, 0.010724842616671853, 0.028994073239504904, -0.02387140730095889, 0.006757116218175459, -0.02010731227283634, 0.02337569861146297, 0.004044088162386584, -0.01276527008546834, 0.007151780553432845, 0.0029665388274916654, 0.011533711671212395, -0.0017732898503388815, -0.0023019086602992615, 0.0006291489435666585, -0.0002663662875092187, 0.0016748165992616318, 0.006380192494730947, -0.0007787871475534975, 0.0028454398685950994, 0.0045097149448954585, 0.001467842794778117, 0.001076006672998147, 0.0023787846448217096, 0.00048465294590239116, 0.0018457949594871438, 0.0023906117193636246, 0.0001313833715417092, 0.0022247755654606844, 0.005048875277817111, 0.0001830625450835557, 0.0030701542848914866, 0.0042484908637088125, -0.000482853173689491, -0.0009412808673467659, 0.00024554035190280294, -0.0009183980492113215, -0.002436891576266771, 0.0010914332919658622, 0.0017938586756291689, 0.0018162272731323558, 0.004556766132746992, 0.002295995123028304, 0.001894388809235447, 0.0018000293232162548, 0.0014863547375393756, 0.00039157901146384173, 0.0038396854610643553, 0.0017113262641518913, 0.002614040584079369, 0.0003686961933283973, 0.0008883161422242766, 0.0019360406804482784, 0.004067228090838156, 0.0006764572417343189, 0.0012724389545203895, 0.00046819788567016145, -0.0003653537592187256, 0.0019080156559902624, -0.0011004321530303628, -0.00040906251296058576, -0.0022556288033961157, -0.009146956606590699, 0.0014313331298878575, -0.0002635380740318042, -0.0009261113586951791, -0.0003697246345929116, 0.0028248710433048125, -0.004283200756386172, 0.0018889894925967466, 0.0014254195926169, -0.003927617189180332, 0.0002067166941673859, -0.0012796380433719896, -0.0016537335533390871, 0.0036090575074970103, -0.00111920120610775, 0.0023134786245250483, 0.0008723753026243041, 0.0017853740351969252, -0.007508135451587068, -0.0009081136365661779, -0.0015727438037585815, -0.0005499589661990529, 0.0005558725034700104, 0.00022265753376735846, 0.005910194836847886, 0.002001860921377198, 0.0006216927443989293, -1.6969280864486904e-05, 0.001243899709430116, 0.0021257880937511774, -0.004300427147566787, 0.0011202296473722642, 0.0005407029948184237, 0.0035483794728906628, 0.0027055718566211463, 0.004776595453036935, -0.006681011564601397, -0.000477196746734662, 0.0007741591618631829, -0.0018720202117322598, 0.001333374099442865, 0.0010644367087723602, -0.0037288709148129333, 0.0007813582507147834, -0.00036355398700582545, 0.0013454582843009087, -0.003879794670380415, -0.0009122274016242353, -0.016968252423222387, 0.005842317713389939, 0.014696682780226301, -0.011994967578347084, -0.00029953351828980674, 0.005929992331189787, 0.024699302518892945]]},
 "free_energy": -4727.75154017286,
 "key_value_pairs": {"name": "CO2_Al-fcc111_4x4.3l/calcdir_single_new_highcut_eps6, calculator=QE v6.2.1"},
 "mtime": 23.206889399318946,
 "numbers": {"__ndarray__": [[51], "int64", [13, 13, 13, 13, 13, 13, 13, 13, 13, 13, 13, 13, 13, 13, 13, 13, 13, 13, 13, 13, 13, 13, 13, 13, 13, 13, 13, 13, 13, 13, 13, 13, 13, 13, 13, 13, 13, 13, 13, 13, 13, 13, 13, 13, 13, 13, 13, 13, 8, 6, 8]]},
 "pbc": {"__ndarray__": [[3], "bool", [true, true, true]]},
 "positions": {"__ndarray__": [[51, 3], "float64", [2.838323699140628, 1.6387069840337853, 9.999999292331042, 5.676647498281249, 1.6387069840337853, 9.999999292331042, 8.514971197421877, 1.6387069840337853, 9.999999292331042, 11.353294896562506, 1.6387069840337853, 9.999999292331042, 4.257485598710939, 4.0967674100844675, 9.999999292331042, 7.0958092978515666, 4.0967674100844675, 9.999999292331042, 9.934132996992195, 4.0967674100844675, 9.999999292331042, 12.772456796132817, 4.0967674100844675, 9.999999292331042, 5.676647498281249, 6.554827836135148, 9.999999292331042, 8.514971197421877, 6.554827836135148, 9.999999292331042, 11.353294896562506, 6.554827836135148, 9.999999292331042, 14.191618595703133, 6.554827836135148, 9.999999292331042, 7.0958092978515666, 9.012888362185823, 9.999999292331042, 9.934132996992195, 9.012888362185823, 9.999999292331042, 12.772456796132817, 9.012888362185823, 9.999999292331042, 15.610780495273445, 9.012888362185823, 9.999999292331042, 1.419505499545995, 0.8175904421416583, 12.317805028307113, 4.2571004987381915, 0.8186765420647983, 12.318092628286761, 7.0968402977786065, 0.8202847419509911, 12.316641728389436, 9.933823797014076, 0.8196847419934512, 12.318456428261017, 2.8378445991745327, 3.2772282680807123, 12.316374528408346, 5.6754511983659075, 3.2782264680100726, 12.318837128234074, 8.514899197426974, 3.2784174679965563, 12.317842528304459, 11.352649796608159, 3.2777753680419957, 12.31901892822121, 4.2574497987134725, 5.737038994007531, 12.314861128515444, 7.096631197793403, 5.7355613941120955, 12.317181928351207, 9.9342247969857, 5.7334867942589085, 12.317261228345597, 12.772813896107547, 5.736952294013666, 12.316962628366728, 5.675838998338465, 8.193033120204438, 12.318396328265269, 8.515299897398616, 8.19300512020642, 12.317994128293732, 11.353391996555635, 8.194503520100382, 12.316778828379734, 14.191290995726318, 8.19314272019668, 12.316017428433616, 0.00029609997904592216, 0.0002610999815227635, 14.634967664328695, 8.51473659743848, 9.830826404302883, 14.634541864358827, 11.352952196586758, 9.831439504259496, 14.63480126434047, 8.515375197393288, 0.0018861998665194812, 14.635137064316709, 1.4194193995520883, 2.4579860260559467, 14.633043764464844, 4.257459098712815, 2.458120726046414, 14.637425764154743, 7.095616997865176, 2.4583620260293384, 14.634927864331512, 9.932964397074894, 2.459203225969809, 14.635714464275846, 2.8391147990846446, 4.915211552165712, 14.636365364229784, 5.6752455983804575, 4.91670775205983, 14.63715296417405, 8.51398059749198, 4.915554652141432, 14.635062164322006, 11.352791396598137, 4.914570252211095, 14.635031064324208, 15.609718195348622, 7.374654978118523, 14.634043064394127, 7.097359297741879, 7.37339807820747, 14.63464046435185, 9.93494659693462, 7.372950478239145, 14.635189964312964, 12.773763896040318, 7.372573878265796, 14.635147164315992, 0.7002598504447807, 0.9007817362544682, 17.40889536802643, 5.675326998374697, 9.732763711242477, 16.26008934932387, 5.281301926258631, 9.022346461516502, 17.422301267077735]]},
 "unique_id": "e8a5955cc6f228f283c973f0d944088b",
 "user": "ringe"},
"25": {
 "calculator": "unknown",
 "calculator_parameters": {"U": "", "alpha_plus_gamma": "11.5", "ase_fmax": "0.05", "bands_path": "", "bands_points": "fcc", "cell_dofree": "", "charge": "-0.8", "d_stern": "5.0", "dipole": "False", "dw": "7000.0", "efield": "0.0", "elstat_problem": "planar_counter_charge", "env_pbc_axis": "3", "env_pbc_correction": "parabolic", "env_pbc_dim": "2", "env_pressure": "0.0", "env_verbose": "0", "environ_type": "", "eps": "6.0", "exedir": "", "h_mass": "", "home": "/home/AIMSE", "ibrav": "0", "kpts": "[3, 3, 1]", "mixing": "0.1", "mode": "relax_ase_bfgs", "n_ext_c": "1", "nbands": "-20", "neb_climb": "False", "neb_insert_images": "[]", "neb_k": "0.2", "neb_nimages": "20", "nmax": "0.005", "nmin": "0.0001", "nmix": "10", "opt_algorithm": "ase3", "outdir": ".", "pcc_init_file": "/home/AIMSE/projects/surface_charge_dependence/Al-fcc111_4x4.3l/init.traj", "psp": "default", "pw": "700.0", "restart": "True", "save_wf": "False", "sigma": "0.1", "smearing": "fd", "spinpol": "False", "use_environ": "True", "vdw_corr": "", "xc": "BEEF-vdW"},
 "cell": {"array": {"__ndarray__": [[3, 3], "float64", [11.353295196562485, 0.0, 0.0, 5.676647598281242, 9.832241304202755, 0.0, 0.0, 0.0, 24.63496225666007]]}, "__ase_objtype__": "cell"},
 "ctime": 23.206889400424433,
 "energy": -4729.200642555943,
 "forces": {"__ndarray__": [[51, 3], "float64", [-0.061183256377539796, -0.03021637568238022, 0.01576009104773415, 0.004364704726598934, -0.02116223589991194, 0.001974607227867567, 0.057341256923630284, -0.03780550088354779, 0.0318888782887967, 0.0015503752062553946, -0.014163950205207863, -0.002120131666796349, -0.024099721261681077, 0.0031372600774010485, 0.012217625112114442, 0.019216682137766904, -0.002731282888234006, 0.002043512792590029, 0.0005093355362507356, -0.034544313633772764, -0.0173397768300282, 0.001089119299120705, -0.04045399424998839, -0.038452647549243456, -0.009611812058151188, 0.063419087686594, 0.024052155853197286, -0.026677252180870185, 0.012735702399113551, -0.015995346986991805, -0.005996069682434835, -0.0014151351799717563, -0.002494484287079575, 0.03581341015418348, 0.01759380182236325, -0.026641770957244435, -0.01578888740314055, 0.011453236142264147, 0.01507463494493533, -0.030405608875050862, 0.01244053975619793, -0.02200324374396856, 0.02759642156102989, 0.013428100480447841, -0.014218200481910998, 0.009225118142693788, 0.001598197725055312, 0.001158024863843167, -0.00040237764474124253, 0.0005242479345861938, -0.0058055509381835495, -0.0038042042374386103, 0.0019496675272030939, 0.0025862726699374815, -0.0008070692823276424, 0.001583285326719854, 0.0003540409053090677, 0.0024389484587957993, 0.0012896653457010049, -0.0053741198277197765, -0.0032244204745686404, -0.0020941635248673614, 0.00501622226766878, -0.0003666393107993686, 0.002806359100543554, 0.00254642057093755, 0.0034779312462714295, 0.0015989690560036978, -0.00014989531430296765, 0.0022929097992347605, 0.00013318314375460936, 0.002922315853117548, 0.0002224004234512299, -0.0008469213813275736, 0.002996106513846453, 0.0019185571789515344, 0.006812909156775363, 0.0023731282178668803, 0.004240006223276568, -0.0004111193954896146, 0.0006893127575407483, 0.0028842635263305163, 0.0005725846740183687, 0.007095730504516812, 0.0006440613419021166, 0.004031746867212411, -0.004689177945553215, 0.00266674819888573, 0.0022029211885897545, 7.636176389019106e-05, 0.0014315902402039862, 0.00019668939183837094, 0.0009374242126048372, 0.0009353673300758085, 0.0013829963904556826, -5.5535828283775324e-05, 0.003438850478219884, -0.0012842660290623045, -0.0030948368752398317, -0.005161746706597562, -0.0007034538249278208, -0.000784700684824455, -0.0005926392786763986, 0.0013907096999395405, -0.00039183612177997034, 0.005015965157352652, 0.0034820450113294873, -0.005534813775300145, -0.0006872558750117197, -0.007448742968561364, 0.003151915365420378, 0.002105990599409276, -0.0011050601387206775, 0.008388738284327488, 0.0023088506388347333, 0.0032956400321362597, -0.0015465185515134655, -0.0005008508958184923, -0.006110483773112057, -0.003134431863923634, 1.902616339351562e-05, -0.0020843933328544744, 0.008960037406765214, 0.002728454674756591, 0.0038178310841934255, 0.005967530437344561, 0.00375123951231612, 0.003237533100691198, 0.001811085066809784, 0.0002864208921672487, -0.004344650121940905, 0.007062306163420096, 0.0031776263970332373, 0.0019954331634739826, -0.008585427676165859, -0.0008217245703469719, 0.003747897078206449, -0.0029588255180078077, -0.0006193787515537721, 0.0031809688311429086, -0.0001781774490771125, 0.0044858036854955, 0.005114952629062158, 0.005455109577300282, 0.0046398127648565254, 0.006754030894381916, -0.01002524544648596, -0.00946577339859015, 0.0018085139636484981, 0.024928902031195778, -0.011600560353405828, 0.010208822212201775, -0.0059130230503253]]},
 "free_energy": -4729.200642555943,
 "key_value_pairs": {"name": "CO2_Al-fcc111_4x4.3l/calcdir_single_new_highcut_eps6, calculator=QE v6.2.1"},
 "mtime": 23.206889400424433,
 "numbers": {"__ndarray__": [[51], "int64", [13, 13, 13, 13, 13, 13, 13, 13, 13, 13, 13, 13, 13, 13, 13, 13, 13, 13, 13, 13, 13, 13, 13, 13, 13, 13, 13, 13, 13, 13, 13, 13, 13, 13, 13, 13, 13, 13, 13, 13, 13, 13, 13, 13, 13, 13, 13, 13, 8, 6, 8]]},
 "pbc": {"__ndarray__": [[3], "bool", [true, true, true]]},
 "positions": {"__ndarray__": [[51, 3], "float64", [2.838323699140628, 1.6387069840337853, 9.999999292331042, 5.676647498281249, 1.6387069840337853, 9.999999292331042, 8.514971197421877, 1.6387069840337853, 9.999999292331042, 11.353294896562506, 1.6387069840337853, 9.999999292331042, 4.257485598710939, 4.0967674100844675, 9.999999292331042, 7.0958092978515666, 4.0967674100844675, 9.999999292331042, 9.934132996992195, 4.0967674100844675, 9.999999292331042, 12.772456796132817, 4.0967674100844675, 9.999999292331042, 5.676647498281249, 6.554827836135148, 9.999999292331042, 8.514971197421877, 6.554827836135148, 9.999999292331042, 11.353294896562506, 6.554827836135148, 9.999999292331042, 14.191618595703133, 6.554827836135148, 9.999999292331042, 7.0958092978515666, 9.012888362185823, 9.999999292331042, 9.934132996992195, 9.012888362185823, 9.999999292331042, 12.772456796132817, 9.012888362185823, 9.999999292331042, 15.610780495273445, 9.012888362185823, 9.999999292331042, 1.419505499545995, 0.8175904421416583, 12.317805028307113, 4.2571004987381915, 0.8186765420647983, 12.318092628286761, 7.0968402977786065, 0.8202847419509911, 12.316641728389436, 9.933823797014076, 0.8196847419934512, 12.318456428261017, 2.8378445991745327, 3.2772282680807123, 12.316374528408346, 5.6754511983659075, 3.2782264680100726, 12.318837128234074, 8.514899197426974, 3.2784174679965563, 12.317842528304459, 11.352649796608159, 3.2777753680419957, 12.31901892822121, 4.2574497987134725, 5.737038994007531, 12.314861128515444, 7.096631197793403, 5.7355613941120955, 12.317181928351207, 9.9342247969857, 5.7334867942589085, 12.317261228345597, 12.772813896107547, 5.736952294013666, 12.316962628366728, 5.675838998338465, 8.193033120204438, 12.318396328265269, 8.515299897398616, 8.19300512020642, 12.317994128293732, 11.353391996555635, 8.194503520100382, 12.316778828379734, 14.191290995726318, 8.19314272019668, 12.316017428433616, 0.00029609997904592216, 0.0002610999815227635, 14.634967664328695, 8.51473659743848, 9.830826404302883, 14.634541864358827, 11.352952196586758, 9.831439504259496, 14.63480126434047, 8.515375197393288, 0.0018861998665194812, 14.635137064316709, 1.4194193995520883, 2.4579860260559467, 14.633043764464844, 4.257459098712815, 2.458120726046414, 14.637425764154743, 7.095616997865176, 2.4583620260293384, 14.634927864331512, 9.932964397074894, 2.459203225969809, 14.635714464275846, 2.8391147990846446, 4.915211552165712, 14.636365364229784, 5.6752455983804575, 4.91670775205983, 14.63715296417405, 8.51398059749198, 4.915554652141432, 14.635062164322006, 11.352791396598137, 4.914570252211095, 14.635031064324208, 15.609718195348622, 7.374654978118523, 14.634043064394127, 7.097359297741879, 7.37339807820747, 14.63464046435185, 9.93494659693462, 7.372950478239145, 14.635189964312964, 12.773763896040318, 7.372573878265796, 14.635147164315992, 0.7002598504447807, 0.9007817362544682, 17.40889536802643, 5.675326998374697, 9.732763711242477, 16.26008934932387, 5.281301926258631, 9.022346461516502, 17.422301267077735]]},
 "unique_id": "f9ae8e37f81d242f49b0041969affb03",
 "user": "ringe"},
"26": {
 "calculator": "unknown",
 "calculator_parameters": {"U": "", "alpha_plus_gamma": "11.5", "ase_fmax": "0.05", "bands_path": "", "bands_points": "fcc", "cell_dofree": "", "charge": "-1.2", "d_stern": "5.0", "dipole": "False", "dw": "7000.0", "efield": "0.0", "elstat_problem": "planar_counter_charge", "env_pbc_axis": "3", "env_pbc_correction": "parabolic", "env_pbc_dim": "2", "env_pressure": "0.0", "env_verbose": "0", "environ_type": "", "eps": "6.0", "exedir": "", "h_mass": "", "home": "/home/AIMSE", "ibrav": "0", "kpts": "[3, 3, 1]", "mixing": "0.1", "mode": "relax_ase_bfgs", "n_ext_c": "1", "nbands": "-20", "neb_climb": "False", "neb_insert_images": "[]", "neb_k": "0.2", "neb_nimages": "20", "nmax": "0.005", "nmin": "0.0001", "nmix": "10", "opt_algorithm": "ase3", "outdir": ".", "pcc_init_file": "/home/AIMSE/projects/surface_charge_dependence/Al-fcc111_4x4.3l/init.traj", "psp": "default", "pw": "700.0", "restart": "True", "save_wf": "False", "sigma": "0.1", "smearing": "fd", "spinpol": "False", "use_environ": "True", "vdw_corr": "", "xc": "BEEF-vdW"},
 "cell": {"array": {"__ndarray__": [[3, 3], "float64", [11.353295196562485, 0.0, 0.0, 5.676647598281242, 9.832241304202755, 0.0, 0.0, 0.0, 24.63496225666007]]}, "__ase_objtype__": "cell"},
 "ctime": 23.206889401650894,
 "energy": -4730.458615035949,
 "forces": {"__ndarray__": [[51, 3], "float64", [-0.07387910667765342, -0.04050387365131734, 0.020869387249841477, 0.007736963632941513, -0.03842616518668221, 0.019030277158573677, 0.06369111040105806, -0.04103557778507126, 0.04759317639793093, 0.0040538583543994694, 0.004430782077843982, -0.04824649371121369, -0.03040817997821214, 0.013524773959312193, 0.018164843834484846, 0.03260827295332448, 0.0060256373687896225, 0.020104484059358923, -0.017184482199086533, -0.032111792932880176, -0.0037550961670580487, 0.01255675361908805, -0.036442559097750134, -0.020125567105281468, -0.004665266686153255, 0.07942986129255353, 0.03308084171436883, -0.031469531363190965, 0.0019126436416805766, -0.0010726642388884753, -0.006365794317027747, -0.0003478702577219815, 0.013463838814389716, 0.037604697726651364, 0.004997196104275265, -0.008858478831894423, 0.0009435948601919232, 3.5481223625745344e-05, -0.039552822591957686, -0.021450970784924348, 0.020049719562023536, -0.004384759331256965, 0.016235745132572036, 0.025313281953808015, 0.0031357174155042774, -0.0036327116565808408, -0.007528961387193485, -0.03849249964824339, -0.00779429923343819, -0.005005166524075251, -0.00301847511134964, -0.0008788030605275188, 0.004581705833411464, -0.011749170116128154, -0.002004689134854612, 0.004551366816108291, -0.011991368033921283, 0.005814806909564179, -0.00212167432869312, -0.005031134666004238, 0.0022705412017315733, 0.0017054127268809338, -0.003985209899993136, -0.0021160179017382912, 0.00539186043953265, -0.010661593478904219, 4.036631963218854e-05, 0.00587291384100924, -0.012620002756855684, -0.0013477722771460662, 0.0010626369365594602, -0.007442572320974279, 0.0001786916697093697, -0.0010155857487079284, -0.00152929216033285, -0.0001799772212900126, 0.002063567397248059, -0.012028906140076059, 0.00870935484853984, 0.0036563658056646712, -0.004138704758721904, -0.0008852308184307335, 0.0009415379776628944, 2.5196810980601766e-05, -0.0009471944046177235, 0.009708485537015537, -0.0046524111703468264, 0.0023877835058862106, 0.0016709599445197028, -0.012342580725752937, 0.00270505763598889, -0.001388395707094383, -0.007042508669078193, -0.002307822197570219, -0.00021905798934155824, -0.01012577558009224, -0.0007435630342438808, -0.004526684225759946, 0.0246224265343705, -0.0066732982551175385, 0.002044027013222286, 0.004081112047909101, 0.00336480270717485, 0.001366541330223453, 0.007132754390039329, -0.0017640338789582522, 0.0004892809315927057, -0.0029212874118530337, -0.002358472929847551, -0.00831931849897277, -0.00627220616195694, -0.0006008668087925136, 0.004169557996657335, 0.014045422349472586, 0.002066652721041602, 0.0012945504417074477, 0.0050751005300622275, 0.0005558725034700104, -0.0018625071300355023, 0.003072468277736644, 0.005150433852687904, -0.00010310123676756436, 0.012945761527390609, -0.004118907264380003, 0.002779876737982309, 0.008655875902785094, 0.007138667927310286, 0.004340793467198976, 0.006777685043465746, -0.0032380473213234557, 0.00025813875739310384, 0.012133550038740394, 0.0019581521676353374, 0.0015760862378682535, -0.007100358490207127, -0.0035031280572520316, 0.0018221408104033136, 0.0042438628780184975, 0.003207194083388025, -0.0004118907264380003, 0.005648199424712854, -0.001704641395932548, 0.0022234900138800415, 0.00805320932177968, 0.002738481977085606, -0.006856875020833352, -0.019475592226108392, 0.01016382790687927, -0.0011752512550237825, 0.041481921293870495, -0.001658875759661659, 0.010111634512705166, -0.014819581511335767]]},
 "free_energy": -4730.458615035949,
 "key_value_pairs": {"name": "CO2_Al-fcc111_4x4.3l/calcdir_single_new_highcut_eps6, calculator=QE v6.2.1"},
 "mtime": 23.206889401650894,
 "numbers": {"__ndarray__": [[51], "int64", [13, 13, 13, 13, 13, 13, 13, 13, 13, 13, 13, 13, 13, 13, 13, 13, 13, 13, 13, 13, 13, 13, 13, 13, 13, 13, 13, 13, 13, 13, 13, 13, 13, 13, 13, 13, 13, 13, 13, 13, 13, 13, 13, 13, 13, 13, 13, 13, 8, 6, 8]]},
 "pbc": {"__ndarray__": [[3], "bool", [true, true, true]]},
 "positions": {"__ndarray__": [[51, 3], "float64", [2.838323699140628, 1.6387069840337853, 9.999999292331042, 5.676647498281249, 1.6387069840337853, 9.999999292331042, 8.514971197421877, 1.6387069840337853, 9.999999292331042, 11.353294896562506, 1.6387069840337853, 9.999999292331042, 4.257485598710939, 4.0967674100844675, 9.999999292331042, 7.0958092978515666, 4.0967674100844675, 9.999999292331042, 9.934132996992195, 4.0967674100844675, 9.999999292331042, 12.772456796132817, 4.0967674100844675, 9.999999292331042, 5.676647498281249, 6.554827836135148, 9.999999292331042, 8.514971197421877, 6.554827836135148, 9.999999292331042, 11.353294896562506, 6.554827836135148, 9.999999292331042, 14.191618595703133, 6.554827836135148, 9.999999292331042, 7.0958092978515666, 9.012888362185823, 9.999999292331042, 9.934132996992195, 9.012888362185823, 9.999999292331042, 12.772456796132817, 9.012888362185823, 9.999999292331042, 15.610780495273445, 9.012888362185823, 9.999999292331042, 1.419505499545995, 0.8175904421416583, 12.317805028307113, 4.2571004987381915, 0.8186765420647983, 12.318092628286761, 7.0968402977786065, 0.8202847419509911, 12.316641728389436, 9.933823797014076, 0.8196847419934512, 12.318456428261017, 2.8378445991745327, 3.2772282680807123, 12.316374528408346, 5.6754511983659075, 3.2782264680100726, 12.318837128234074, 8.514899197426974, 3.2784174679965563, 12.317842528304459, 11.352649796608159, 3.2777753680419957, 12.31901892822121, 4.2574497987134725, 5.737038994007531, 12.314861128515444, 7.096631197793403, 5.7355613941120955, 12.317181928351207, 9.9342247969857, 5.7334867942589085, 12.317261228345597, 12.772813896107547, 5.736952294013666, 12.316962628366728, 5.675838998338465, 8.193033120204438, 12.318396328265269, 8.515299897398616, 8.19300512020642, 12.317994128293732, 11.353391996555635, 8.194503520100382, 12.316778828379734, 14.191290995726318, 8.19314272019668, 12.316017428433616, 0.00029609997904592216, 0.0002610999815227635, 14.634967664328695, 8.51473659743848, 9.830826404302883, 14.634541864358827, 11.352952196586758, 9.831439504259496, 14.63480126434047, 8.515375197393288, 0.0018861998665194812, 14.635137064316709, 1.4194193995520883, 2.4579860260559467, 14.633043764464844, 4.257459098712815, 2.458120726046414, 14.637425764154743, 7.095616997865176, 2.4583620260293384, 14.634927864331512, 9.932964397074894, 2.459203225969809, 14.635714464275846, 2.8391147990846446, 4.915211552165712, 14.636365364229784, 5.6752455983804575, 4.91670775205983, 14.63715296417405, 8.51398059749198, 4.915554652141432, 14.635062164322006, 11.352791396598137, 4.914570252211095, 14.635031064324208, 15.609718195348622, 7.374654978118523, 14.634043064394127, 7.097359297741879, 7.37339807820747, 14.63464046435185, 9.93494659693462, 7.372950478239145, 14.635189964312964, 12.773763896040318, 7.372573878265796, 14.635147164315992, 0.7002598504447807, 0.9007817362544682, 17.40889536802643, 5.675326998374697, 9.732763711242477, 16.26008934932387, 5.281301926258631, 9.022346461516502, 17.422301267077735]]},
 "unique_id": "8a7cdaa1a8fb7500aadce509274c57d5",
 "user": "ringe"},
"27": {
 "calculator": "unknown",
 "calculator_parameters": {"U": "", "alpha_plus_gamma": "11.5", "ase_fmax": "0.05", "bands_path": "", "bands_points": "fcc", "cell_dofree": "", "charge": "-1.6", "d_stern": "5.0", "dipole": "False", "dw": "7000.0", "efield": "0.0", "elstat_problem": "planar_counter_charge", "env_pbc_axis": "3", "env_pbc_correction": "parabolic", "env_pbc_dim": "2", "env_pressure": "0.0", "env_verbose": "0", "environ_type": "", "eps": "6.0", "exedir": "", "h_mass": "", "home": "/home/AIMSE", "ibrav": "0", "kpts": "[3, 3, 1]", "mixing": "0.1", "mode": "relax_ase_bfgs", "n_ext_c": "1", "nbands": "-20", "neb_climb": "False", "neb_insert_images": "[]", "neb_k": "0.2", "neb_nimages": "20", "nmax": "0.005", "nmin": "0.0001", "nmix": "10", "opt_algorithm": "ase3", "outdir": ".", "pcc_init_file": "/home/AIMSE/projects/surface_charge_dependence/Al-fcc111_4x4.3l/init.traj", "psp": "default", "pw": "700.0", "restart": "True", "save_wf": "False", "sigma": "0.1", "smearing": "fd", "spinpol": "False", "use_environ": "True", "vdw_corr": "", "xc": "BEEF-vdW"},
 "cell": {"array": {"__ndarray__": [[3, 3], "float64", [11.353295196562485, 0.0, 0.0, 5.676647598281242, 9.832241304202755, 0.0, 0.0, 0.0, 24.63496225666007]]}, "__ase_objtype__": "cell"},
 "ctime": 23.20688940259223,
 "energy": -4730.02300418242,
 "forces": {"__ndarray__": [[51, 3], "float64", [-0.020531030073816254, -0.011925290682676237, -0.013671583949821615, -0.008234472094650334, -0.015174136637277093, 0.07694489008717072, 0.03569719629129336, -0.016205149004952735, 0.015415820334437964, -0.003449134890865028, 0.003620627471722797, -0.05029052072443596, -0.03191098977598375, -0.003414424998187668, 0.08251209976230306, 0.018611701563916335, 0.0023039655428282904, 0.07579534986375978, 0.018770595739283805, -0.04344187323371873, 0.028476253062821925, -0.006558112833491931, -0.04229798943726264, 0.0012927506694945478, -0.005667996919054755, 0.04209332962562429, 0.009467058950170791, -0.03237404545533133, 0.037482570326490286, 0.03734218809388408, -0.004130734338921918, -0.015319146855573618, 0.052714042564264055, 0.03982690218895076, 0.02356801712792715, 0.022909814718637962, 0.0006841705512181766, -0.0006875129853278482, -0.02844488560425424, -0.047425540471815096, 0.015884275330424254, 0.02257171465292887, 0.04162204641616058, 0.012969672786790567, 0.034667726585514494, -0.002890177063601474, -0.00341416788787154, -0.043153652569338584, -0.12344174809712935, -0.06293520607164, 0.11909838352676907, 0.031823058047867774, 0.008458929400630592, -0.07628180258187507, -0.04420831908609806, 0.010253302296892019, -0.05114052742955709, 0.10968506063266917, -0.06496123536273328, 0.06054819389670217, 0.01218162966785644, 0.019636029063372633, -0.04193057879551488, -0.006984915958265389, 0.003523953992858447, -0.03955796479828026, -0.018501401238297167, 0.027644501190145936, -0.057852392232093916, 0.010032187425021433, -0.0031249187822268766, -0.05930815084201398, -0.01125577541947739, -0.01581639820696631, -0.018257660658607268, 0.010829743625652316, -0.03398381314461244, -0.050262752810294076, -0.010580346619007584, -0.008058865748734509, -0.012948075520235764, 0.008742522079320428, -0.01676204994968726, -0.013754887692247279, -0.00829926389431474, 0.1355084494536763, 0.062765256152679, -0.0008530920289146598, 0.005385432681629434, -0.0704687954445238, -0.004048716148076898, 0.005816092461144821, -0.013920466735834091, 0.0004910807038056059, -0.01382739280139554, -0.04225582334541755, 0.11087213896223487, 0.245454477057216, -0.8375453394293124, -0.0535373097965078, 0.004505086959205144, -0.06704794268843292, 0.00965680636347369, -0.0003504413608832674, -0.024606742805086654, 0.019998554609113945, -0.00350518493978106, -0.09396225058077365, -0.06489592934243661, -0.14466671891417665, 0.1377818188688853, -0.01925216336139265, -0.0006003525881602564, -0.02270618334826412, -0.0037638379178064215, -0.002182352363299467, -0.009988221560963443, 0.026590091783702592, -0.05096929195901545, -0.08905504308714342, -0.0026238107760922554, -0.009033313846861861, -0.01614858473540445, -0.007706881725954468, -0.012718476007932935, -0.017794604979259675, 0.009483256900086895, -0.0028968619318208173, -0.026520157777715617, 0.0030429005913818565, -0.004506629621101915, -0.02346800121495313, -0.05580373723318132, -0.0635162753860906, -0.18169188998827415, 0.013926380273105048, 0.01821986544213636, -0.09325648276300068, 0.014104814832498288, -0.012958874153513166, -0.022449330142451658, -0.011552994944922039, -0.005839232389596395, -0.026159174893871078, -2.3978542598586507, -3.7226185061453183, 0.013837420103724556, 3.90832517371994, 6.3542346372146055, -2.4193036879816785, -1.446662046935444, -2.56885138913724, 3.801063377816783]]},
 "free_energy": -4730.02300418242,
 "key_value_pairs": {"name": "CO2_Al-fcc111_4x4.3l/calcdir_single_new_highcut_eps6, calculator=QE v6.2.1"},
 "mtime": 23.20688940259223,
 "numbers": {"__ndarray__": [[51], "int64", [13, 13, 13, 13, 13, 13, 13, 13, 13, 13, 13, 13, 13, 13, 13, 13, 13, 13, 13, 13, 13, 13, 13, 13, 13, 13, 13, 13, 13, 13, 13, 13, 13, 13, 13, 13, 13, 13, 13, 13, 13, 13, 13, 13, 13, 13, 13, 13, 8, 6, 8]]},
 "pbc": {"__ndarray__": [[3], "bool", [true, true, true]]},
 "positions": {"__ndarray__": [[51, 3], "float64", [2.838323699140628, 1.6387069840337853, 9.999999292331042, 5.676647498281249, 1.6387069840337853, 9.999999292331042, 8.514971197421877, 1.6387069840337853, 9.999999292331042, 11.353294896562506, 1.6387069840337853, 9.999999292331042, 4.257485598710939, 4.0967674100844675, 9.999999292331042, 7.0958092978515666, 4.0967674100844675, 9.999999292331042, 9.934132996992195, 4.0967674100844675, 9.999999292331042, 12.772456796132817, 4.0967674100844675, 9.999999292331042, 5.676647498281249, 6.554827836135148, 9.999999292331042, 8.514971197421877, 6.554827836135148, 9.999999292331042, 11.353294896562506, 6.554827836135148, 9.999999292331042, 14.191618595703133, 6.554827836135148, 9.999999292331042, 7.0958092978515666, 9.012888362185823, 9.999999292331042, 9.934132996992195, 9.012888362185823, 9.999999292331042, 12.772456796132817, 9.012888362185823, 9.999999292331042, 15.610780495273445, 9.012888362185823, 9.999999292331042, 1.419505499545995, 0.8175904421416583, 12.317805028307113, 4.2571004987381915, 0.8186765420647983, 12.318092628286761, 7.0968402977786065, 0.8202847419509911, 12.316641728389436, 9.933823797014076, 0.8196847419934512, 12.318456428261017, 2.8378445991745327, 3.2772282680807123, 12.316374528408346, 5.6754511983659075, 3.2782264680100726, 12.318837128234074, 8.514899197426974, 3.2784174679965563, 12.317842528304459, 11.352649796608159, 3.2777753680419957, 12.31901892822121, 4.2574497987134725, 5.737038994007531, 12.314861128515444, 7.096631197793403, 5.7355613941120955, 12.317181928351207, 9.9342247969857, 5.7334867942589085, 12.317261228345597, 12.772813896107547, 5.736952294013666, 12.316962628366728, 5.675838998338465, 8.193033120204438, 12.318396328265269, 8.515299897398616, 8.19300512020642, 12.317994128293732, 11.353391996555635, 8.194503520100382, 12.316778828379734, 14.191290995726318, 8.19314272019668, 12.316017428433616, 0.00029609997904592216, 0.0002610999815227635, 14.634967664328695, 8.51473659743848, 9.830826404302883, 14.634541864358827, 11.352952196586758, 9.831439504259496, 14.63480126434047, 8.515375197393288, 0.0018861998665194812, 14.635137064316709, 1.4194193995520883, 2.4579860260559467, 14.633043764464844, 4.257459098712815, 2.458120726046414, 14.637425764154743, 7.095616997865176, 2.4583620260293384, 14.634927864331512, 9.932964397074894, 2.459203225969809, 14.635714464275846, 2.8391147990846446, 4.915211552165712, 14.636365364229784, 5.6752455983804575, 4.91670775205983, 14.63715296417405, 8.51398059749198, 4.915554652141432, 14.635062164322006, 11.352791396598137, 4.914570252211095, 14.635031064324208, 15.609718195348622, 7.374654978118523, 14.634043064394127, 7.097359297741879, 7.37339807820747, 14.63464046435185, 9.93494659693462, 7.372950478239145, 14.635189964312964, 12.773763896040318, 7.372573878265796, 14.635147164315992, 0.7002598504447807, 0.9007817362544682, 17.40889536802643, 5.675326998374697, 9.732763711242477, 16.26008934932387, 5.281301926258631, 9.022346461516502, 17.422301267077735]]},
 "unique_id": "a2bc7abae0907846fb60f9ee9bb8d77b",
 "user": "ringe"},
"28": {
 "calculator": "unknown",
 "calculator_parameters": {"U": "", "alpha_plus_gamma": "11.5", "ase_fmax": "0.05", "bands_path": "", "bands_points": "fcc", "cell_dofree": "", "charge": "0.0", "d_stern": "5.0", "dipole": "False", "dw": "7000.0", "efield": "0.0", "elstat_problem": "planar_counter_charge", "env_pbc_axis": "3", "env_pbc_correction": "parabolic", "env_pbc_dim": "2", "env_pressure": "0.0", "env_verbose": "0", "environ_type": "", "eps": "6.0", "exedir": "", "h_mass": "", "home": "/home/ringe", "ibrav": "0", "kpts": "[3, 3, 1]", "mixing": "0.1", "mode": "relax_ase_bfgs", "n_ext_c": "1", "nbands": "-20", "neb_climb": "False", "neb_insert_images": "[]", "neb_k": "0.2", "neb_nimages": "20", "nmax": "0.005", "nmin": "0.0001", "nmix": "10", "opt_algorithm": "ase3", "outdir": ".", "pcc_init_file": "/home/ringe/projects/surface_charge_dependence/Al-fcc111_4x4.3l/init.traj", "psp": "default", "pw": "700.0", "restart": "True", "save_wf": "False", "sigma": "0.1", "smearing": "fd", "spinpol": "False", "use_environ": "True", "vdw_corr": "", "xc": "BEEF-vdW"},
 "cell": {"array": {"__ndarray__": [[3, 3], "float64", [11.353295196562485, 0.0, 0.0, 5.676647598281242, 9.832241304202755, 0.0, 0.0, 0.0, 24.63496225666007]]}, "__ase_objtype__": "cell"},
 "ctime": 23.206889403536767,
 "energy": -3635.6035784463793,
 "forces": {"__ndarray__": [[48, 3], "float64", [-0.0009780476425531545, 0.0006615448433988606, -0.02206854976426522, -2.7253693509630485e-05, -0.0017771465050808104, -0.02262673626058039, -0.0011755083653399111, 0.00039183612177997034, -0.016444518709268455, 0.0007883002292502553, -0.0006479179966440454, -0.01738888490040876, -0.0015020384668232196, 0.001836024767474257, -0.018108022454620426, 0.0026276674308341845, -9.513081696757811e-05, -0.020435899256848675, -0.0010464389866433593, 0.0005656426954828968, -0.019523157634592184, 0.0011194583164238785, -0.0011978769628430983, -0.018621471755929223, -0.0016071965861198126, -0.0017925731240485258, -0.017900791539820785, 0.00023936970431571682, 0.0009423093086112803, -0.01576908990879865, -0.0011464548996173802, -0.0007214515470568221, -0.017783292125350018, 0.0007975562006308845, 0.00024245502810925983, -0.016712427658674443, 0.0009315106753338795, 0.0016547619946036018, -0.019661225874353237, 0.00017612056654808377, -0.001388395707094383, -0.018842329517483675, 0.0011749941447076538, -0.0002069738044835145, -0.01741768125581516, -0.0007366210557084087, 0.0002576245367608467, -0.018274629939471754, -0.015786316299979265, 0.0006314629364118157, 0.014494594071749231, 0.009902346715376495, -0.002213205601234898, 0.01866852294378075, 0.009290681273306579, 0.0022042067401703974, 0.016580272956184347, 0.002352045171944336, -0.005265362163997383, 0.014693854566748887, -0.00454056818283089, 0.008405450454875847, 0.014586125344291009, -0.001984120309564325, 0.004537739969353476, 0.026624030345431565, -0.008528606296301441, -0.0031097492735752894, 0.009029714302436062, 0.00948582800324818, -0.0030819813594334016, 0.017309952033357286, 0.006460410913363067, -0.0022674558779380303, 0.008057580197153864, 0.0021376151682930924, 0.004587105150050164, 0.01862378574877438, 0.0011603388566883244, 0.009294795038364638, 0.012546726316759037, -0.0023499882894153076, 0.004597646673011437, 0.016810900909751694, -0.003753296394845149, 0.0003064754968252786, 0.022935011529618566, 0.0042801154325926285, -0.014836036571567996, 0.010128089572937395, -0.006223355201892509, -0.0017712329678098528, 0.018635869933632424, -0.0017660907614872807, 4.113765058057432e-06, 0.00926522735200985, 0.00156940136964891, 0.002643608270434157, 9.101705190952067e-05, -0.004962229101281777, 0.007435630342438806, 0.008857193280313777, -0.0008757177367339757, 0.0015233786230618924, -0.0006443184522182452, 0.00035275535372842476, 0.010683704966091279, 0.0031467731590978064, 0.005668768250003141, 0.0023998676907442543, -0.004513571599637388, -0.00024579746221893155, 0.0040260904402575825, 0.007750333369380201, 0.00454596749946959, -0.004698691027249973, -0.002282368276273489, -0.005793980973957763, 0.0010155857487079284, 0.011294856187528936, 0.006679726013020755, -0.005172288229558834, 0.006645530340975652, -0.0029179449777433615, 0.005520672707913073, 0.004508686503630945, -0.006408217519188963, 0.003528581978548762, 0.005961616900073604, -0.0036368254216388976, 0.0030465001358076565, 0.004443894703966541, -0.0016989849689777192, -0.005318069778803744, 5.9906703657961345e-05, 0.003219535378562197, -0.012589149518920253, -5.219339417410366e-05, 0.007324301575555128, -0.006555798840646773, -9.770192012886399e-05, -0.0025929575381568246, -0.008237300308127748, 0.0034182816529295967]]},
 "free_energy": -3635.6035784463793,
 "key_value_pairs": {"name": "Al-fcc111_4x4.3l/calcdir_single_new_highcut_eps6, calculator=QE v6.2.1"},
 "mtime": 23.206889403536767,
 "numbers": {"__ndarray__": [[48], "int64", [13, 13, 13, 13, 13, 13, 13, 13, 13, 13, 13, 13, 13, 13, 13, 13, 13, 13, 13, 13, 13, 13, 13, 13, 13, 13, 13, 13, 13, 13, 13, 13, 13, 13, 13, 13, 13, 13, 13, 13, 13, 13, 13, 13, 13, 13, 13, 13]]},
 "pbc": {"__ndarray__": [[3], "bool", [true, true, true]]},
 "positions": {"__ndarray__": [[48, 3], "float64", [2.838323699140628, 1.6387069840337853, 9.999999292331042, 5.676647498281249, 1.6387069840337853, 9.999999292331042, 8.514971197421877, 1.6387069840337853, 9.999999292331042, 11.353294896562506, 1.6387069840337853, 9.999999292331042, 4.257485598710939, 4.0967674100844675, 9.999999292331042, 7.0958092978515666, 4.0967674100844675, 9.999999292331042, 9.934132996992195, 4.0967674100844675, 9.999999292331042, 12.772456796132817, 4.0967674100844675, 9.999999292331042, 5.676647498281249, 6.554827836135148, 9.999999292331042, 8.514971197421877, 6.554827836135148, 9.999999292331042, 11.353294896562506, 6.554827836135148, 9.999999292331042, 14.191618595703133, 6.554827836135148, 9.999999292331042, 7.0958092978515666, 9.012888362185823, 9.999999292331042, 9.934132996992195, 9.012888362185823, 9.999999292331042, 12.772456796132817, 9.012888362185823, 9.999999292331042, 15.610780495273445, 9.012888362185823, 9.999999292331042, 1.419505499545995, 0.8175904421416583, 12.317805028307113, 4.2571004987381915, 0.8186765420647983, 12.318092628286761, 7.0968402977786065, 0.8202847419509911, 12.316641728389436, 9.933823797014076, 0.8196847419934512, 12.318456428261017, 2.8378445991745327, 3.2772282680807123, 12.316374528408346, 5.6754511983659075, 3.2782264680100726, 12.318837128234074, 8.514899197426974, 3.2784174679965563, 12.317842528304459, 11.352649796608159, 3.2777753680419957, 12.31901892822121, 4.2574497987134725, 5.737038994007531, 12.314861128515444, 7.096631197793403, 5.7355613941120955, 12.317181928351207, 9.9342247969857, 5.7334867942589085, 12.317261228345597, 12.772813896107547, 5.736952294013666, 12.316962628366728, 5.675838998338465, 8.193033120204438, 12.318396328265269, 8.515299897398616, 8.19300512020642, 12.317994128293732, 11.353391996555635, 8.194503520100382, 12.316778828379734, 14.191290995726318, 8.19314272019668, 12.316017428433616, 0.00029609997904592216, 0.0002610999815227635, 14.634967664328695, 8.51473659743848, 9.830826404302883, 14.634541864358827, 11.352952196586758, 9.831439504259496, 14.63480126434047, 8.515375197393288, 0.0018861998665194812, 14.635137064316709, 1.4194193995520883, 2.4579860260559467, 14.633043764464844, 4.257459098712815, 2.458120726046414, 14.637425764154743, 7.095616997865176, 2.4583620260293384, 14.634927864331512, 9.932964397074894, 2.459203225969809, 14.635714464275846, 2.8391147990846446, 4.915211552165712, 14.636365364229784, 5.6752455983804575, 4.91670775205983, 14.63715296417405, 8.51398059749198, 4.915554652141432, 14.635062164322006, 11.352791396598137, 4.914570252211095, 14.635031064324208, 15.609718195348622, 7.374654978118523, 14.634043064394127, 7.097359297741879, 7.37339807820747, 14.63464046435185, 9.93494659693462, 7.372950478239145, 14.635189964312964, 12.773763896040318, 7.372573878265796, 14.635147164315992]]},
 "unique_id": "b3eb33b037f65fe7a58788fc09d1b853",
 "user": "ringe"},
"29": {
 "calculator": "unknown",
 "calculator_parameters": {"U": "", "alpha_plus_gamma": "11.5", "ase_fmax": "0.05", "bands_path": "", "bands_points": "fcc", "cell_dofree": "", "charge": "-0.2", "d_stern": "5.0", "dipole": "False", "dw": "7000.0", "efield": "0.0", "elstat_problem": "planar_counter_charge", "env_pbc_axis": "3", "env_pbc_correction": "parabolic", "env_pbc_dim": "2", "env_pressure": "0.0", "env_verbose": "0", "environ_type": "", "eps": "6.0", "exedir": "", "h_mass": "", "home": "/home/AIMSE", "ibrav": "0", "kpts": "[3, 3, 1]", "mixing": "0.1", "mode": "relax_ase_bfgs", "n_ext_c": "1", "nbands": "-20", "neb_climb": "False", "neb_insert_images": "[]", "neb_k": "0.2", "neb_nimages": "20", "nmax": "0.005", "nmin": "0.0001", "nmix": "10", "opt_algorithm": "ase3", "outdir": ".", "pcc_init_file": "/home/AIMSE/projects/surface_charge_dependence/Al-fcc111_4x4.3l/init.traj", "psp": "default", "pw": "700.0", "restart": "True", "save_wf": "False", "sigma": "0.1", "smearing": "fd", "spinpol": "False", "use_environ": "True", "vdw_corr": "", "xc": "BEEF-vdW"},
 "cell": {"array": {"__ndarray__": [[3, 3], "float64", [11.353295196562485, 0.0, 0.0, 5.676647598281242, 9.832241304202755, 0.0, 0.0, 0.0, 24.63496225666007]]}, "__ase_objtype__": "cell"},
 "ctime": 23.20688940437577,
 "energy": -3636.343325086928,
 "forces": {"__ndarray__": [[48, 3], "float64", [-0.0007088531415665212, 0.00030853237935430733, -0.015164880665896463, 7.713309483857684e-06, -0.0011282000671722506, -0.015665474451398827, -0.0010567233992885027, 0.0005067644330894498, -0.011023090583381016, 0.0006155220968118431, -0.0006584595196053177, -0.012011422638579313, -0.000935624440391937, 0.001411021414913699, -0.012513301975662321, 0.0018761339767903173, -0.0002761364795221051, -0.014150580468769179, -0.0009585072585273815, 0.0003717815171219404, -0.014509763580400818, 0.0007533332262567671, -0.001258812107765574, -0.013648444021370044, -0.0009909031583595837, -0.001543690338036051, -0.012431798005449557, 0.0001905187442512848, 0.0009165982769984214, -0.010911761816497337, -0.001157253532894781, -0.0003758952821799978, -0.012678109688300748, 0.0006610306227666035, 0.00029439131196723494, -0.012587349746707355, 0.0008908872453855626, 0.0010958041673400484, -0.0138657022384987, -0.00011287142878045079, -0.001164195511430253, -0.012826976561339198, 0.000913770063521007, 9.615925823209247e-05, -0.012422799144385056, -0.00025582476454794653, 0.00043323088267667323, -0.01302366595317757, -0.012153090422766168, 0.0021391578301898644, 0.02817132022789342, 0.007318130927968042, -0.0005484163043022813, 0.03126872820629454, 0.006957148044123503, 0.0014920111644942046, 0.029906043530813012, 0.0019360406804482784, -0.004263917482676527, 0.0289310812120534, -0.0029143454333175616, 0.006441127639653423, 0.03070102862828261, -0.0026320383062083705, 0.00391347612179326, 0.037627580544786814, -0.007604037599503033, -0.0043716467051344065, 0.022092975244297434, 0.009254942939364706, -0.0031398311805623342, 0.031579060357861746, 0.006193530405221592, -0.0034586479725617855, 0.025659866659949352, -0.0013346596510235079, 0.0038404567920127405, 0.032161929444525256, 0.003325979049439433, 0.010161256803717983, 0.028267993706757772, -0.0026788323837437737, 0.0033522043016845494, 0.034147849526302475, -0.0034743317018456287, -0.0005962388231021989, 0.03536192443906168, 0.004765539709443406, -0.011354505780870766, 0.022855307331618703, -0.004786365645049821, -0.0030976650887172457, 0.03365625460186462, -0.0021263023143834347, 0.0008831739359017048, 0.02595271531001982, 0.0011299998393851506, 0.002910745888891761, -0.01816381539322033, -0.0035830893655680227, 0.00917601007231323, -0.010925131552936024, -0.0010528667445465739, 0.0020512261020738864, -0.019124893754908997, 0.0005810693144506123, 0.007724108117135084, -0.016605983987797206, 0.004599703555540465, 0.0007888144498825124, -0.02260591032497397, -0.0014580726027652309, 0.0007808440300825261, -0.014217172040646483, 0.003180197500194523, -0.004391701309792436, -0.01986254325188192, -0.0030853237935430738, -0.0007939566562050844, -0.009380412773635457, 0.0036106001693937823, -0.0043456785632054185, -0.01644091916484265, -0.0011294856187528935, 0.006148536099899088, -0.01744544916995705, -0.005184115304100749, 0.003878252008483644, -0.01244053975619793, -0.0017727756297066242, 0.004469091514947142, -0.016628866805932653, 0.0007929282149405699, -0.0036314261050001974, -0.019141863035773487, -0.0005139635219410503, -0.011371989282367512, -0.017874823397891797, 0.008250155823934178, -0.006918324386388086, -0.019911137101630224, -0.004144361185676734, -0.006895441568252641, -0.01813681881002683]]},
 "free_energy": -3636.343325086928,
 "key_value_pairs": {"name": "Al-fcc111_4x4.3l/calcdir_single_new_highcut_eps6, calculator=QE v6.2.1"},
 "mtime": 23.20688940437577,
 "numbers": {"__ndarray__": [[48], "int64", [13, 13, 13, 13, 13, 13, 13, 13, 13, 13, 13, 13, 13, 13, 13, 13, 13, 13, 13, 13, 13, 13, 13, 13, 13, 13, 13, 13, 13, 13, 13, 13, 13, 13, 13, 13, 13, 13, 13, 13, 13, 13, 13, 13, 13, 13, 13, 13]]},
 "pbc": {"__ndarray__": [[3], "bool", [true, true, true]]},
 "positions": {"__ndarray__": [[48, 3], "float64", [2.838323699140628, 1.6387069840337853, 9.999999292331042, 5.676647498281249, 1.6387069840337853, 9.999999292331042, 8.514971197421877, 1.6387069840337853, 9.999999292331042, 11.353294896562506, 1.6387069840337853, 9.999999292331042, 4.257485598710939, 4.0967674100844675, 9.999999292331042, 7.0958092978515666, 4.0967674100844675, 9.999999292331042, 9.934132996992195, 4.0967674100844675, 9.999999292331042, 12.772456796132817, 4.0967674100844675, 9.999999292331042, 5.676647498281249, 6.554827836135148, 9.999999292331042, 8.514971197421877, 6.554827836135148, 9.999999292331042, 11.353294896562506, 6.554827836135148, 9.999999292331042, 14.191618595703133, 6.554827836135148, 9.999999292331042, 7.0958092978515666, 9.012888362185823, 9.999999292331042, 9.934132996992195, 9.012888362185823, 9.999999292331042, 12.772456796132817, 9.012888362185823, 9.999999292331042, 15.610780495273445, 9.012888362185823, 9.999999292331042, 1.419505499545995, 0.8175904421416583, 12.317805028307113, 4.2571004987381915, 0.8186765420647983, 12.318092628286761, 7.0968402977786065, 0.8202847419509911, 12.316641728389436, 9.933823797014076, 0.8196847419934512, 12.318456428261017, 2.8378445991745327, 3.2772282680807123, 12.316374528408346, 5.6754511983659075, 3.2782264680100726, 12.318837128234074, 8.514899197426974, 3.2784174679965563, 12.317842528304459, 11.352649796608159, 3.2777753680419957, 12.31901892822121, 4.2574497987134725, 5.737038994007531, 12.314861128515444, 7.096631197793403, 5.7355613941120955, 12.317181928351207, 9.9342247969857, 5.7334867942589085, 12.317261228345597, 12.772813896107547, 5.736952294013666, 12.316962628366728, 5.675838998338465, 8.193033120204438, 12.318396328265269, 8.515299897398616, 8.19300512020642, 12.317994128293732, 11.353391996555635, 8.194503520100382, 12.316778828379734, 14.191290995726318, 8.19314272019668, 12.316017428433616, 0.00029609997904592216, 0.0002610999815227635, 14.634967664328695, 8.51473659743848, 9.830826404302883, 14.634541864358827, 11.352952196586758, 9.831439504259496, 14.63480126434047, 8.515375197393288, 0.0018861998665194812, 14.635137064316709, 1.4194193995520883, 2.4579860260559467, 14.633043764464844, 4.257459098712815, 2.458120726046414, 14.637425764154743, 7.095616997865176, 2.4583620260293384, 14.634927864331512, 9.932964397074894, 2.459203225969809, 14.635714464275846, 2.8391147990846446, 4.915211552165712, 14.636365364229784, 5.6752455983804575, 4.91670775205983, 14.63715296417405, 8.51398059749198, 4.915554652141432, 14.635062164322006, 11.352791396598137, 4.914570252211095, 14.635031064324208, 15.609718195348622, 7.374654978118523, 14.634043064394127, 7.097359297741879, 7.37339807820747, 14.63464046435185, 9.93494659693462, 7.372950478239145, 14.635189964312964, 12.773763896040318, 7.372573878265796, 14.635147164315992]]},
 "unique_id": "5bc82e21303ea56cd9bdfc612d8809e2",
 "user": "ringe"},
"30": {
 "calculator": "unknown",
 "calculator_parameters": {"U": "", "alpha_plus_gamma": "11.5", "ase_fmax": "0.05", "bands_path": "", "bands_points": "fcc", "cell_dofree": "", "charge": "-0.4", "d_stern": "5.0", "dipole": "False", "dw": "7000.0", "efield": "0.0", "elstat_problem": "planar_counter_charge", "env_pbc_axis": "3", "env_pbc_correction": "parabolic", "env_pbc_dim": "2", "env_pressure": "0.0", "env_verbose": "0", "environ_type": "", "eps": "6.0", "exedir": "", "h_mass": "", "home": "/home/ringe", "ibrav": "0", "kpts": "[3, 3, 1]", "mixing": "0.1", "mode": "relax_ase_bfgs", "n_ext_c": "1", "nbands": "-20", "neb_climb": "False", "neb_insert_images": "[]", "neb_k": "0.2", "neb_nimages": "20", "nmax": "0.005", "nmin": "0.0001", "nmix": "10", "opt_algorithm": "ase3", "outdir": ".", "pcc_init_file": "/home/ringe/projects/surface_charge_dependence/Al-fcc111_4x4.3l/init.traj", "psp": "default", "pw": "700.0", "restart": "True", "save_wf": "False", "sigma": "0.1", "smearing": "fd", "spinpol": "False", "use_environ": "True", "vdw_corr": "", "xc": "BEEF-vdW"},
 "cell": {"array": {"__ndarray__": [[3, 3], "float64", [11.353295196562485, 0.0, 0.0, 5.676647598281242, 9.832241304202755, 0.0, 0.0, 0.0, 24.63496225666007]]}, "__ase_objtype__": "cell"},
 "ctime": 23.206889405358904,
 "energy": -3637.0127934305942,
 "forces": {"__ndarray__": [[48, 3], "float64", [-0.00022779974008993028, 0.0010235561685079148, -0.0030678402920463295, 0.00011827074541915116, -0.0010654651500368749, -0.004121478367541289, -0.001679701695268075, 4.7565408483789053e-05, -4.2166091845088666e-05, 0.0005669282470635398, -0.0008831739359017048, -0.0031362316361365342, -0.001164966842378639, 0.0015840566576682397, 0.0001774061181287267, 0.001492525385126462, 0.00016763592611584034, -0.0023736424384991376, -0.0012878655734881047, 0.0011220294195851644, -0.0022836538278541317, 0.0018151988318678414, -0.0007438201445600093, -0.002450775533337715, -0.0020044320245384837, -0.0021095901438350764, 0.0005427598773474524, -0.00035069847119939605, -0.00021314445207060067, 6.504890998053314e-05, -0.00026533784624470434, -0.000600609698476385, -0.0009983593575273128, 0.0011495402234109233, -2.7253693509630485e-05, 0.0023368756632927497, 0.0009034856508758633, 0.001149797333727052, -0.003082495580065659, 0.0005201341695281364, -0.0004820818427411052, -0.0009214833730048647, 0.00047205454041209026, 6.504890998053314e-05, 0.00046202723808307517, -0.000787786008617998, -0.00018409098634807007, -0.0011819361232431257, -0.007933395914463756, -0.0011032603665077773, 0.0026016992889051965, 0.004329994833921575, -0.005580065190938777, 0.0013223183558493355, 0.008506237698798253, 0.001111487896623892, -0.001964065704906295, -0.0003558406775219678, -0.004489403229921301, 0.003363260045278079, -0.0033527185223168063, 0.0023263341403314776, -0.004092682012134887, -0.0014830123034297038, 0.003475874363742401, 0.006968203787717032, -0.0037365842242967906, 3.2910120464459454e-05, -0.0017871738074098254, 0.004671180223424213, 0.0012708962926236177, 0.009645236399247905, 0.005238879801436139, 0.003916561445586803, -0.012452366830739844, 0.0035542930101616207, 0.003449134890865028, 0.0007911284427276697, -0.00010644367087723603, -0.0001858907585609702, -0.0012176744571849997, -0.0028930052770788886, 0.007363896564238931, 0.0005414743257668095, -0.004644183640230712, -0.001311519722571935, 0.007558014852916016, 0.0022247755654606844, -0.006004040102234822, 0.0004782251879991764, -0.002982222556775509, 0.0009901318274111981, 0.0008793172811597759, -0.0001884618617222561, -0.004518199585327703, -0.0059364200890930025, 0.00027973602394790534, 0.002072823368628688, -0.0030377583850592846, -0.003592859557580909, 0.0022196333591381124, 0.0024973125005569893, -0.0038342861444256547, 0.0005656426954828968, -0.0008212103497147147, 0.003617799258245382, 0.010191595821021159, 0.0015915128568359687, 0.002433806252473228, 0.0038196308564063253, -0.005964702223867147, 0.0007278793049600367, 0.005265619274313512, 0.006256522432673096, 0.004834959494798125, -0.002279025842163817, -0.002483685653802174, -0.004399157508960166, 0.0016231374257197854, 0.004129191677025147, 0.004468834404631013, -0.003987781003154422, 0.008345543751217885, -0.002278254511215431, 0.0012104753683333993, 0.004822875309940081, -0.0036846479404388155, 0.0014225913791394854, 0.0014819838621651896, -0.0030377583850592846, -0.0007425345929793663, -0.0008620908899791605, -0.002866008693885387, -0.0032514170577621427, -0.0013498291596750946, 0.005546383739525932, -0.007632576844593306, -0.002274654966789631, 0.0027505661619436498, -0.0019352693494998929, -0.00023885548368345963, -0.0010862910856432903, -0.00815888166170853, 0.0012858086909590758]]},
 "free_energy": -3637.0127934305942,
 "key_value_pairs": {"name": "Al-fcc111_4x4.3l/calcdir_single_new_highcut_eps6, calculator=QE v6.2.1"},
 "mtime": 23.206889405358904,
 "numbers": {"__ndarray__": [[48], "int64", [13, 13, 13, 13, 13, 13, 13, 13, 13, 13, 13, 13, 13, 13, 13, 13, 13, 13, 13, 13, 13, 13, 13, 13, 13, 13, 13, 13, 13, 13, 13, 13, 13, 13, 13, 13, 13, 13, 13, 13, 13, 13, 13, 13, 13, 13, 13, 13]]},
 "pbc": {"__ndarray__": [[3], "bool", [true, true, true]]},
 "positions": {"__ndarray__": [[48, 3], "float64", [2.838323699140628, 1.6387069840337853, 9.999999292331042, 5.676647498281249, 1.6387069840337853, 9.999999292331042, 8.514971197421877, 1.6387069840337853, 9.999999292331042, 11.353294896562506, 1.6387069840337853, 9.999999292331042, 4.257485598710939, 4.0967674100844675, 9.999999292331042, 7.0958092978515666, 4.0967674100844675, 9.999999292331042, 9.934132996992195, 4.0967674100844675, 9.999999292331042, 12.772456796132817, 4.0967674100844675, 9.999999292331042, 5.676647498281249, 6.554827836135148, 9.999999292331042, 8.514971197421877, 6.554827836135148, 9.999999292331042, 11.353294896562506, 6.554827836135148, 9.999999292331042, 14.191618595703133, 6.554827836135148, 9.999999292331042, 7.0958092978515666, 9.012888362185823, 9.999999292331042, 9.934132996992195, 9.012888362185823, 9.999999292331042, 12.772456796132817, 9.012888362185823, 9.999999292331042, 15.610780495273445, 9.012888362185823, 9.999999292331042, 1.419505499545995, 0.8175904421416583, 12.317805028307113, 4.2571004987381915, 0.8186765420647983, 12.318092628286761, 7.0968402977786065, 0.8202847419509911, 12.316641728389436, 9.933823797014076, 0.8196847419934512, 12.318456428261017, 2.8378445991745327, 3.2772282680807123, 12.316374528408346, 5.6754511983659075, 3.2782264680100726, 12.318837128234074, 8.514899197426974, 3.2784174679965563, 12.317842528304459, 11.352649796608159, 3.2777753680419957, 12.31901892822121, 4.2574497987134725, 5.737038994007531, 12.314861128515444, 7.096631197793403, 5.7355613941120955, 12.317181928351207, 9.9342247969857, 5.7334867942589085, 12.317261228345597, 12.772813896107547, 5.736952294013666, 12.316962628366728, 5.675838998338465, 8.193033120204438, 12.318396328265269, 8.515299897398616, 8.19300512020642, 12.317994128293732, 11.353391996555635, 8.194503520100382, 12.316778828379734, 14.191290995726318, 8.19314272019668, 12.316017428433616, 0.00029609997904592216, 0.0002610999815227635, 14.634967664328695, 8.51473659743848, 9.830826404302883, 14.634541864358827, 11.352952196586758, 9.831439504259496, 14.63480126434047, 8.515375197393288, 0.0018861998665194812, 14.635137064316709, 1.4194193995520883, 2.4579860260559467, 14.633043764464844, 4.257459098712815, 2.458120726046414, 14.637425764154743, 7.095616997865176, 2.4583620260293384, 14.634927864331512, 9.932964397074894, 2.459203225969809, 14.635714464275846, 2.8391147990846446, 4.915211552165712, 14.636365364229784, 5.6752455983804575, 4.91670775205983, 14.63715296417405, 8.51398059749198, 4.915554652141432, 14.635062164322006, 11.352791396598137, 4.914570252211095, 14.635031064324208, 15.609718195348622, 7.374654978118523, 14.634043064394127, 7.097359297741879, 7.37339807820747, 14.63464046435185, 9.93494659693462, 7.372950478239145, 14.635189964312964, 12.773763896040318, 7.372573878265796, 14.635147164315992]]},
 "unique_id": "a764bd76b40319c1eba63ebad3ac45bd",
 "user": "ringe"},
"31": {
 "calculator": "unknown",
 "calculator_parameters": {"U": "", "alpha_plus_gamma": "11.5", "ase_fmax": "0.05", "bands_path": "", "bands_points": "fcc", "cell_dofree": "", "charge": "-0.8", "d_stern": "5.0", "dipole": "False", "dw": "7000.0", "efield": "0.0", "elstat_problem": "planar_counter_charge", "env_pbc_axis": "3", "env_pbc_correction": "parabolic", "env_pbc_dim": "2", "env_pressure": "0.0", "env_verbose": "0", "environ_type": "", "eps": "6.0", "exedir": "", "h_mass": "", "home": "/home/ringe", "ibrav": "0", "kpts": "[3, 3, 1]", "mixing": "0.1", "mode": "relax_ase_bfgs", "n_ext_c": "1", "nbands": "-20", "neb_climb": "False", "neb_insert_images": "[]", "neb_k": "0.2", "neb_nimages": "20", "nmax": "0.005", "nmin": "0.0001", "nmix": "10", "opt_algorithm": "ase3", "outdir": ".", "pcc_init_file": "/home/ringe/projects/surface_charge_dependence/Al-fcc111_4x4.3l/init.traj", "psp": "default", "pw": "700.0", "restart": "True", "save_wf": "False", "sigma": "0.1", "smearing": "fd", "spinpol": "False", "use_environ": "True", "vdw_corr": "", "xc": "BEEF-vdW"},
 "cell": {"array": {"__ndarray__": [[3, 3], "float64", [11.353295196562485, 0.0, 0.0, 5.676647598281242, 9.832241304202755, 0.0, 0.0, 0.0, 24.63496225666007]]}, "__ase_objtype__": "cell"},
 "ctime": 23.206889406370145,
 "energy": -3638.1226484977733,
 "forces": {"__ndarray__": [[48, 3], "float64", [0.0007168235613665074, 9.153127254177784e-05, 0.057282121550920696, -0.0003797519369219266, 0.0005322183543861801, 0.057417875797836596, -0.0004648554515604897, 6.710579250956184e-05, 0.05640511826260609, -0.00012444139300623732, -0.00014063934292233844, 0.05494858832173762, -0.0001905187442512848, 0.00012495561363849448, 0.05747084052295909, -0.0010970897189206913, 7.481910199341955e-05, 0.057249725651088504, -0.0002445119106382886, 0.0002537678820189178, 0.056859175080889175, 0.0006672012703536896, 0.00043323088267667323, 0.05634624000021264, -0.0007942137665212128, -0.00017663478718034096, 0.057201388911656326, -2.4682590348344586e-05, -0.0007461341374051666, 0.05618117517725808, 0.000981390076662826, 8.870305906436335e-05, 0.056531359427825216, 0.0003352718522316807, 8.484640432243452e-05, 0.05834604403906081, 0.0002493970066447318, -0.000797299090314756, 0.05588935496845213, 0.00046691233408951847, 0.0004473719500637456, 0.057055607362411415, -0.00016377927137391148, 3.213878951607368e-05, 0.05675813072665064, -0.0005157632941539505, -0.00043168822077990174, 0.056676883866754006, 0.004352363431424763, -0.0003041615039801213, -0.038692531474191424, -0.0030112760224980397, -0.002783990503040367, -0.04276772998482957, -0.0001612081682126256, -0.0014277335854620571, -0.042594694742075036, -0.0020563683083964584, 0.00011544253194173667, -0.040268360601743554, 0.0008425505059533877, -0.00266674819888573, -0.04385479240142124, 0.001134884935391594, -0.0012796380433719896, -0.04465851924963922, 0.003227762908678312, 0.0014012512229008127, -0.038634167432430234, -0.003045985915175399, 0.0023373898839250066, -0.03832666349434045, -0.002393439932841039, 0.003951014227948035, -0.045697759147430975, 0.001868163556990331, -0.00022394308534800142, -0.042671570726597476, -0.0026330667474728847, -0.004943202937888261, -0.041409416184722235, 0.0014076789808040273, 0.0014287620267265716, -0.04469734290737464, -0.0006101227801731428, -0.0006561455267601602, -0.041726690314824906, -0.0013904525896234116, 0.005047846836552597, -0.03893524361261682, 0.0015079520040941772, 0.0014328757917846289, -0.044112416938182096, 0.001557574295106995, -0.004219180287670153, -0.04300684257882916, -6.684868219343326e-05, -0.00039286456304448466, -0.015951381122933816, 0.0002733082660446906, -0.0013649986683266816, -0.01728886898743474, -0.0014231055997717427, 0.0009261113586951791, -0.013528887724370248, 0.0011410555829786798, -0.00015529463094166802, -0.014192746560614266, -0.001476070324894232, 0.00027690781047049086, -0.01285423025484883, 0.00030981793093495027, 0.0012927506694945478, -0.01622057562392045, 0.001975121448499824, 0.0007481910199341953, -0.014089645323846703, -0.00011312853909657937, 0.00040751985106381427, -0.01831499625910394, -0.0003998065415799566, 0.0014614150368749024, -0.012047160972521188, 0.000583640417611898, -0.0031416309527752344, -0.013985515645814623, 0.002555162321685922, -0.0014346755639975293, -0.016651235403435837, -0.0006232354062957008, -0.001866106674461302, -0.015655447149069815, -0.0007381637176051804, -0.0003126461444123648, -0.01336639400457698, 0.0010322979192562867, 0.0027965889085306674, -0.01516128112147066, -0.0041057946382574454, 0.00297836590203358, -0.013336569207906063, 0.001061094274662689, 0.0006322342673602015, -0.013919695404885704]]},
 "free_energy": -3638.1226484977733,
 "key_value_pairs": {"name": "Al-fcc111_4x4.3l/calcdir_single_new_highcut_eps6, calculator=QE v6.2.1"},
 "mtime": 23.206889406370145,
 "numbers": {"__ndarray__": [[48], "int64", [13, 13, 13, 13, 13, 13, 13, 13, 13, 13, 13, 13, 13, 13, 13, 13, 13, 13, 13, 13, 13, 13, 13, 13, 13, 13, 13, 13, 13, 13, 13, 13, 13, 13, 13, 13, 13, 13, 13, 13, 13, 13, 13, 13, 13, 13, 13, 13]]},
 "pbc": {"__ndarray__": [[3], "bool", [true, true, true]]},
 "positions": {"__ndarray__": [[48, 3], "float64", [2.838323699140628, 1.6387069840337853, 9.999999292331042, 5.676647498281249, 1.6387069840337853, 9.999999292331042, 8.514971197421877, 1.6387069840337853, 9.999999292331042, 11.353294896562506, 1.6387069840337853, 9.999999292331042, 4.257485598710939, 4.0967674100844675, 9.999999292331042, 7.0958092978515666, 4.0967674100844675, 9.999999292331042, 9.934132996992195, 4.0967674100844675, 9.999999292331042, 12.772456796132817, 4.0967674100844675, 9.999999292331042, 5.676647498281249, 6.554827836135148, 9.999999292331042, 8.514971197421877, 6.554827836135148, 9.999999292331042, 11.353294896562506, 6.554827836135148, 9.999999292331042, 14.191618595703133, 6.554827836135148, 9.999999292331042, 7.0958092978515666, 9.012888362185823, 9.999999292331042, 9.934132996992195, 9.012888362185823, 9.999999292331042, 12.772456796132817, 9.012888362185823, 9.999999292331042, 15.610780495273445, 9.012888362185823, 9.999999292331042, 1.419505499545995, 0.8175904421416583, 12.317805028307113, 4.2571004987381915, 0.8186765420647983, 12.318092628286761, 7.0968402977786065, 0.8202847419509911, 12.316641728389436, 9.933823797014076, 0.8196847419934512, 12.318456428261017, 2.8378445991745327, 3.2772282680807123, 12.316374528408346, 5.6754511983659075, 3.2782264680100726, 12.318837128234074, 8.514899197426974, 3.2784174679965563, 12.317842528304459, 11.352649796608159, 3.2777753680419957, 12.31901892822121, 4.2574497987134725, 5.737038994007531, 12.314861128515444, 7.096631197793403, 5.7355613941120955, 12.317181928351207, 9.9342247969857, 5.7334867942589085, 12.317261228345597, 12.772813896107547, 5.736952294013666, 12.316962628366728, 5.675838998338465, 8.193033120204438, 12.318396328265269, 8.515299897398616, 8.19300512020642, 12.317994128293732, 11.353391996555635, 8.194503520100382, 12.316778828379734, 14.191290995726318, 8.19314272019668, 12.316017428433616, 0.00029609997904592216, 0.0002610999815227635, 14.634967664328695, 8.51473659743848, 9.830826404302883, 14.634541864358827, 11.352952196586758, 9.831439504259496, 14.63480126434047, 8.515375197393288, 0.0018861998665194812, 14.635137064316709, 1.4194193995520883, 2.4579860260559467, 14.633043764464844, 4.257459098712815, 2.458120726046414, 14.637425764154743, 7.095616997865176, 2.4583620260293384, 14.634927864331512, 9.932964397074894, 2.459203225969809, 14.635714464275846, 2.8391147990846446, 4.915211552165712, 14.636365364229784, 5.6752455983804575, 4.91670775205983, 14.63715296417405, 8.51398059749198, 4.915554652141432, 14.635062164322006, 11.352791396598137, 4.914570252211095, 14.635031064324208, 15.609718195348622, 7.374654978118523, 14.634043064394127, 7.097359297741879, 7.37339807820747, 14.63464046435185, 9.93494659693462, 7.372950478239145, 14.635189964312964, 12.773763896040318, 7.372573878265796, 14.635147164315992]]},
 "unique_id": "b3025efdecabf181bfb3ae232272b96c",
 "user": "ringe"},
"32": {
 "calculator": "unknown",
 "calculator_parameters": {"U": "", "alpha_plus_gamma": "11.5", "ase_fmax": "0.05", "bands_path": "", "bands_points": "fcc", "cell_dofree": "", "charge": "-1.2", "d_stern": "5.0", "dipole": "False", "dw": "7000.0", "efield": "0.0", "elstat_problem": "planar_counter_charge", "env_pbc_axis": "3", "env_pbc_correction": "parabolic", "env_pbc_dim": "2", "env_pressure": "0.0", "env_verbose": "0", "environ_type": "", "eps": "6.0", "exedir": "", "h_mass": "", "home": "/home/ringe", "ibrav": "0", "kpts": "[3, 3, 1]", "mixing": "0.1", "mode": "relax_ase_bfgs", "n_ext_c": "1", "nbands": "-20", "neb_climb": "False", "neb_insert_images": "[]", "neb_k": "0.2", "neb_nimages": "20", "nmax": "0.005", "nmin": "0.0001", "nmix": "10", "opt_algorithm": "ase3", "outdir": ".", "pcc_init_file": "/home/ringe/projects/surface_charge_dependence/Al-fcc111_4x4.3l/init.traj", "psp": "default", "pw": "700.0", "restart": "True", "save_wf": "False", "sigma": "0.1", "smearing": "fd", "spinpol": "False", "use_environ": "True", "vdw_corr": "", "xc": "BEEF-vdW"},
 "cell": {"array": {"__ndarray__": [[3, 3], "float64", [11.353295196562485, 0.0, 0.0, 5.676647598281242, 9.832241304202755, 0.0, 0.0, 0.0, 24.63496225666007]]}, "__ase_objtype__": "cell"},
 "ctime": 23.20688940735261,
 "energy": -3638.9678514959237,
 "forces": {"__ndarray__": [[48, 3], "float64", [0.0004926233657023773, -0.00017946300065775544, 0.047922534712891665, -0.0002635380740318042, 0.0006088372285924998, 0.04825729234449109, -0.00011518542162560809, 0.0003147030269413935, 0.04717434369295747, -0.00021314445207060067, -1.902616339351562e-05, 0.04610656455007544, -1.2855515806429473e-06, 2.853924509027343e-05, 0.048053918084433364, -0.0008777746192630044, 8.150397021276287e-05, 0.048065488048659157, -0.0001807485522383984, 6.6848682193433255e-06, 0.047589833963821264, 0.00018151988318678417, 0.00026225252245116125, 0.04715814574304136, -0.0002753651485737193, 5.579293859990391e-05, 0.04779320822387898, -5.270761480636084e-05, -0.0007003685011342777, 0.04697791141143522, 0.0007060249280891067, -6.222069650311866e-05, 0.04726844606866053, 0.00017226391180615494, 6.196358618699006e-05, 0.04855682586278089, 0.00014012512229008125, -0.0007926711046244414, 0.04684035739230642, 0.0001830625450835557, 0.00030724682777366445, 0.047725331100421035, -0.00017123547054164056, 0.0001702070292771262, 0.04726844606866053, -0.00021880087902542963, -6.479179966440454e-05, 0.04738080327680872, 0.003879794670380415, -0.00020131737752868554, -0.033773239795703125, -0.002944684450620735, -0.0024114376549700407, -0.037556103876903064, -0.00033912850697360953, -0.0012721818442042608, -0.037280481618013214, -0.0015146368723135202, 0.0005826119763473837, -0.03547222476468084, 0.0007710738380696398, -0.002798388680743567, -0.038249273289185745, 0.0011425982448754516, -0.0015457472205650797, -0.03973562802672512, 0.0034028550339618813, 0.001092204622914248, -0.03408280061632195, -0.0031318607607623483, 0.001736523075132493, -0.03389433875459969, -0.0022718267533122162, 0.0032017947667493246, -0.04024573489392424, 0.0018540224896032584, -0.00025273944075440344, -0.03809552132014084, -0.002469544586415102, -0.004480147258540672, -0.03645618594450496, 0.0011243434124303218, 0.0008579771249211031, -0.039389557541216036, -4.113765058057431e-05, -3.470989267735958e-05, -0.03703134172168462, -0.0012379861721591582, 0.004919291678488302, -0.03441344448286331, 0.001050809862017545, 0.0012359292896301295, -0.03867993306870113, 0.001388395707094383, -0.003458390862245657, -0.0375987841893804, 0.0002321706154641163, -0.0004877382696959342, -0.011801106399986126, 0.00022034354092220114, -0.0011562250916302668, -0.012609718344210541, -0.0014462455282233156, 0.0009489941768306236, -0.009338246681790369, 0.0008926870175984626, -0.0004887667109604486, -0.01008000994382135, -0.0012459565919591443, -0.00018126277287065556, -0.008677987389972152, -0.0001046438986643359, 0.0005736131152828831, -0.012230737738237001, 0.001740893950506679, 0.0005538156209409817, -0.009843982673615305, 0.00017612056654808377, 9.821614076112117e-05, -0.014400234585730039, -0.0006317200467279443, 0.001239271723739801, -0.008271238869856723, 0.0008019270760050704, -0.002683717479750217, -0.009804387684931502, 0.0025924433175245672, -0.0012595834387139596, -0.011965657002308424, -0.0005828690866635124, -0.0014840407446942185, -0.011356305553083668, -0.00032755854274782296, 3.033901730317355e-05, -0.008610367376830332, 0.0006833992202697907, 0.003145487607517163, -0.010317579875924167, -0.003900877716302959, 0.0029331144863949487, -0.009222032818900246, 0.0007301932978051941, 0.000967506119591882, -0.009656549253157561]]},
 "free_energy": -3638.9678514959237,
 "key_value_pairs": {"name": "Al-fcc111_4x4.3l/calcdir_single_new_highcut_eps6, calculator=QE v6.2.1"},
 "mtime": 23.20688940735261,
 "numbers": {"__ndarray__": [[48], "int64", [13, 13, 13, 13, 13, 13, 13, 13, 13, 13, 13, 13, 13, 13, 13, 13, 13, 13, 13, 13, 13, 13, 13, 13, 13, 13, 13, 13, 13, 13, 13, 13, 13, 13, 13, 13, 13, 13, 13, 13, 13, 13, 13, 13, 13, 13, 13, 13]]},
 "pbc": {"__ndarray__": [[3], "bool", [true, true, true]]},
 "positions": {"__ndarray__": [[48, 3], "float64", [2.838323699140628, 1.6387069840337853, 9.999999292331042, 5.676647498281249, 1.6387069840337853, 9.999999292331042, 8.514971197421877, 1.6387069840337853, 9.999999292331042, 11.353294896562506, 1.6387069840337853, 9.999999292331042, 4.257485598710939, 4.0967674100844675, 9.999999292331042, 7.0958092978515666, 4.0967674100844675, 9.999999292331042, 9.934132996992195, 4.0967674100844675, 9.999999292331042, 12.772456796132817, 4.0967674100844675, 9.999999292331042, 5.676647498281249, 6.554827836135148, 9.999999292331042, 8.514971197421877, 6.554827836135148, 9.999999292331042, 11.353294896562506, 6.554827836135148, 9.999999292331042, 14.191618595703133, 6.554827836135148, 9.999999292331042, 7.0958092978515666, 9.012888362185823, 9.999999292331042, 9.934132996992195, 9.012888362185823, 9.999999292331042, 12.772456796132817, 9.012888362185823, 9.999999292331042, 15.610780495273445, 9.012888362185823, 9.999999292331042, 1.419505499545995, 0.8175904421416583, 12.317805028307113, 4.2571004987381915, 0.8186765420647983, 12.318092628286761, 7.0968402977786065, 0.8202847419509911, 12.316641728389436, 9.933823797014076, 0.8196847419934512, 12.318456428261017, 2.8378445991745327, 3.2772282680807123, 12.316374528408346, 5.6754511983659075, 3.2782264680100726, 12.318837128234074, 8.514899197426974, 3.2784174679965563, 12.317842528304459, 11.352649796608159, 3.2777753680419957, 12.31901892822121, 4.2574497987134725, 5.737038994007531, 12.314861128515444, 7.096631197793403, 5.7355613941120955, 12.317181928351207, 9.9342247969857, 5.7334867942589085, 12.317261228345597, 12.772813896107547, 5.736952294013666, 12.316962628366728, 5.675838998338465, 8.193033120204438, 12.318396328265269, 8.515299897398616, 8.19300512020642, 12.317994128293732, 11.353391996555635, 8.194503520100382, 12.316778828379734, 14.191290995726318, 8.19314272019668, 12.316017428433616, 0.00029609997904592216, 0.0002610999815227635, 14.634967664328695, 8.51473659743848, 9.830826404302883, 14.634541864358827, 11.352952196586758, 9.831439504259496, 14.63480126434047, 8.515375197393288, 0.0018861998665194812, 14.635137064316709, 1.4194193995520883, 2.4579860260559467, 14.633043764464844, 4.257459098712815, 2.458120726046414, 14.637425764154743, 7.095616997865176, 2.4583620260293384, 14.634927864331512, 9.932964397074894, 2.459203225969809, 14.635714464275846, 2.8391147990846446, 4.915211552165712, 14.636365364229784, 5.6752455983804575, 4.91670775205983, 14.63715296417405, 8.51398059749198, 4.915554652141432, 14.635062164322006, 11.352791396598137, 4.914570252211095, 14.635031064324208, 15.609718195348622, 7.374654978118523, 14.634043064394127, 7.097359297741879, 7.37339807820747, 14.63464046435185, 9.93494659693462, 7.372950478239145, 14.635189964312964, 12.773763896040318, 7.372573878265796, 14.635147164315992]]},
 "unique_id": "5db925010102ff6609d16bfea0784515",
 "user": "ringe"},
"33": {
 "calculator": "unknown",
 "calculator_parameters": {"U": "", "alpha_plus_gamma": "11.5", "ase_fmax": "0.05", "bands_path": "", "bands_points": "fcc", "cell_dofree": "", "charge": "-1.6", "d_stern": "5.0", "dipole": "False", "dw": "7000.0", "efield": "0.0", "elstat_problem": "planar_counter_charge", "env_pbc_axis": "3", "env_pbc_correction": "parabolic", "env_pbc_dim": "2", "env_pressure": "0.0", "env_verbose": "0", "environ_type": "", "eps": "6.0", "exedir": "", "h_mass": "", "home": "/home/AIMSE", "ibrav": "0", "kpts": "[3, 3, 1]", "mixing": "0.1", "mode": "relax_ase_bfgs", "n_ext_c": "1", "nbands": "-20", "neb_climb": "False", "neb_insert_images": "[]", "neb_k": "0.2", "neb_nimages": "20", "nmax": "0.005", "nmin": "0.0001", "nmix": "10", "opt_algorithm": "ase3", "outdir": ".", "pcc_init_file": "/home/AIMSE/projects/surface_charge_dependence/Al-fcc111_4x4.3l/init.traj", "psp": "default", "pw": "700.0", "restart": "True", "save_wf": "False", "sigma": "0.1", "smearing": "fd", "spinpol": "False", "use_environ": "True", "vdw_corr": "", "xc": "BEEF-vdW"},
 "cell": {"array": {"__ndarray__": [[3, 3], "float64", [11.353295196562485, 0.0, 0.0, 5.676647598281242, 9.832241304202755, 0.0, 0.0, 0.0, 24.63496225666007]]}, "__ase_objtype__": "cell"},
 "ctime": 23.206889408289324,
 "energy": -3639.576929207206,
 "forces": {"__ndarray__": [[48, 3], "float64", [1.1312853909657936e-05, -0.0006993400598697633, 0.033792523069412765, -0.00031393169599300773, 0.0006710579250956186, 0.03490915317235923, 0.0003887507979864272, 0.00055047318683131, 0.033228680146142775, 2.2625707819315873e-05, 3.7795216470902645e-05, 0.03419875736889594, 0.00027665070015436225, -0.0006216927443989293, 0.032946115908717453, -0.0009613354720047959, -0.0001483526524061961, 0.034317799445263475, 8.896016938049195e-05, -0.00045945613492178936, 0.03329141506327815, -0.0006538315339150029, -0.00022137198218671555, 0.03371718974678709, 0.0007247939811664937, 0.0007672171833277109, 0.03240592713453128, 0.0003828372607154697, -0.0002655949565608329, 0.033045617601059216, 1.0541522961272166e-05, 2.2111487187058693e-05, 0.033202712004213784, -0.00022779974008993028, 9.02457209611349e-05, 0.031360002368520185, -0.000150923755567482, -0.0008533491392307885, 0.03363491444562595, -0.00021520133459962938, 0.00011878496605140831, 0.03345570855528432, -0.0003337291903349091, 0.0006170647587086147, 0.031950584764667556, 0.0003985209899993137, 0.0006011239191086421, 0.033481419586897175, 0.0005265619274313513, 0.0025988710754277825, -0.007317359597019655, 1.8254832445129852e-05, 0.0013971374578427551, -0.007851120613302608, -0.002915888095214333, -0.0011472262305657662, -0.004922634112597974, 0.00034298516171553834, 1.2855515806429473e-06, -0.00824604205887612, 0.0009736767671789683, -0.00040237764474124253, -0.004267517027102328, 0.0015830282164037252, -0.0015326345944425218, -0.009430292174964404, 0.0002218862028189727, -0.001598197725055312, -0.006866130992213982, 0.0005818406453989979, -0.0009741909878112255, -0.010120376263453539, -0.0009315106753338795, -0.0026824319281695736, -0.0009479657355661094, -0.00198129209608691, -0.0006193787515537721, -0.006273491713537582, -4.9879401328946355e-05, 0.0028747504446337588, -0.0063663085376600035, -0.00015683729283843956, -0.0034398789194843983, -0.006057776158305696, 0.0017990008819517404, 0.0012284730904624003, -0.009088849675145637, -0.0003874652464057843, 0.0011919634255721408, -0.007587839649586933, 0.00031598857852203644, -0.0018015719851130262, -0.0057070776871063, 0.0007489623508825812, 0.001665303517564874, -0.0036895330364452583, -0.0005885255136183413, -0.0006998542805020206, -0.02609181199104539, 0.0011739657034431396, 0.0010199566240821141, -0.02612369367024533, 0.0011302569497012793, 0.0006905983091213913, -0.02588535240719413, -0.0011084025728303492, -0.0037489255194709625, -0.026896824390844, -0.0006281205023021441, -0.0011019748149271344, -0.02266427436673516, -0.00047796807768304777, -0.0009376813229209658, -0.030717740798830967, -0.0009641636854822104, 3.111034825155933e-05, -0.025667065748800958, 0.0019856629714610965, -0.0022512579280219293, -0.028125811701938657, -0.0018401385325323145, 0.0016542477739713447, -0.02939902198740743, 0.001745521936196994, -0.0010670078119336462, -0.030062109492703062, 0.001706698278461577, 0.0005111353084636358, -0.026511673137283375, 0.0016236516463520425, 0.002002118031693326, -0.026459736853425394, 0.0018457949594871438, 1.5426618967715367e-05, -0.024584631317899595, -0.0031146343695817326, 0.002111132805731848, -0.025567049835826937, -0.0012053331620108273, 0.001487897399436147, -0.026660797120637958, -0.0014210487172427138, 0.0033164659677426753, -0.026780610527953875]]},
 "free_energy": -3639.576929207206,
 "key_value_pairs": {"name": "Al-fcc111_4x4.3l/calcdir_single_new_highcut_eps6, calculator=QE v6.2.1"},
 "mtime": 23.206889408289324,
 "numbers": {"__ndarray__": [[48], "int64", [13, 13, 13, 13, 13, 13, 13, 13, 13, 13, 13, 13, 13, 13, 13, 13, 13, 13, 13, 13, 13, 13, 13, 13, 13, 13, 13, 13, 13, 13, 13, 13, 13, 13, 13, 13, 13, 13, 13, 13, 13, 13, 13, 13, 13, 13, 13, 13]]},
 "pbc": {"__ndarray__": [[3], "bool", [true, true, true]]},
 "positions": {"__ndarray__": [[48, 3], "float64", [2.838323699140628, 1.6387069840337853, 9.999999292331042, 5.676647498281249, 1.6387069840337853, 9.999999292331042, 8.514971197421877, 1.6387069840337853, 9.999999292331042, 11.353294896562506, 1.6387069840337853, 9.999999292331042, 4.257485598710939, 4.0967674100844675, 9.999999292331042, 7.0958092978515666, 4.0967674100844675, 9.999999292331042, 9.934132996992195, 4.0967674100844675, 9.999999292331042, 12.772456796132817, 4.0967674100844675, 9.999999292331042, 5.676647498281249, 6.554827836135148, 9.999999292331042, 8.514971197421877, 6.554827836135148, 9.999999292331042, 11.353294896562506, 6.554827836135148, 9.999999292331042, 14.191618595703133, 6.554827836135148, 9.999999292331042, 7.0958092978515666, 9.012888362185823, 9.999999292331042, 9.934132996992195, 9.012888362185823, 9.999999292331042, 12.772456796132817, 9.012888362185823, 9.999999292331042, 15.610780495273445, 9.012888362185823, 9.999999292331042, 1.419505499545995, 0.8175904421416583, 12.317805028307113, 4.2571004987381915, 0.8186765420647983, 12.318092628286761, 7.0968402977786065, 0.8202847419509911, 12.316641728389436, 9.933823797014076, 0.8196847419934512, 12.318456428261017, 2.8378445991745327, 3.2772282680807123, 12.316374528408346, 5.6754511983659075, 3.2782264680100726, 12.318837128234074, 8.514899197426974, 3.2784174679965563, 12.317842528304459, 11.352649796608159, 3.2777753680419957, 12.31901892822121, 4.2574497987134725, 5.737038994007531, 12.314861128515444, 7.096631197793403, 5.7355613941120955, 12.317181928351207, 9.9342247969857, 5.7334867942589085, 12.317261228345597, 12.772813896107547, 5.736952294013666, 12.316962628366728, 5.675838998338465, 8.193033120204438, 12.318396328265269, 8.515299897398616, 8.19300512020642, 12.317994128293732, 11.353391996555635, 8.194503520100382, 12.316778828379734, 14.191290995726318, 8.19314272019668, 12.316017428433616, 0.00029609997904592216, 0.0002610999815227635, 14.634967664328695, 8.51473659743848, 9.830826404302883, 14.634541864358827, 11.352952196586758, 9.831439504259496, 14.63480126434047, 8.515375197393288, 0.0018861998665194812, 14.635137064316709, 1.4194193995520883, 2.4579860260559467, 14.633043764464844, 4.257459098712815, 2.458120726046414, 14.637425764154743, 7.095616997865176, 2.4583620260293384, 14.634927864331512, 9.932964397074894, 2.459203225969809, 14.635714464275846, 2.8391147990846446, 4.915211552165712, 14.636365364229784, 5.6752455983804575, 4.91670775205983, 14.63715296417405, 8.51398059749198, 4.915554652141432, 14.635062164322006, 11.352791396598137, 4.914570252211095, 14.635031064324208, 15.609718195348622, 7.374654978118523, 14.634043064394127, 7.097359297741879, 7.37339807820747, 14.63464046435185, 9.93494659693462, 7.372950478239145, 14.635189964312964, 12.773763896040318, 7.372573878265796, 14.635147164315992]]},
 "unique_id": "f9be27abf865a8500a737cf1b90abec5",
 "user": "ringe"},
"34": {
 "calculator": "unknown",
 "calculator_parameters": {"U": "", "alpha_plus_gamma": "11.5", "ase_fmax": "0.05", "bands_path": "", "bands_points": "fcc", "cell_dofree": "", "charge": "0.4", "d_stern": "5.0", "dipole": "False", "dw": "7000.0", "efield": "0.0", "elstat_problem": "planar_counter_charge", "env_pbc_axis": "3", "env_pbc_correction": "parabolic", "env_pbc_dim": "2", "env_pressure": "0.0", "env_verbose": "0", "environ_type": "", "eps": "6.0", "exedir": "", "h_mass": "", "home": "/home/ringe", "ibrav": "0", "kpts": "[3, 3, 1]", "mixing": "0.1", "mode": "relax_ase_bfgs", "n_ext_c": "1", "nbands": "-20", "neb_climb": "False", "neb_insert_images": "[]", "neb_k": "0.2", "neb_nimages": "20", "nmax": "0.005", "nmin": "0.0001", "nmix": "10", "opt_algorithm": "ase3", "outdir": ".", "pcc_init_file": "/home/ringe/projects/surface_charge_dependence/Al-fcc111_4x4.3l/init.traj", "psp": "default", "pw": "700.0", "restart": "True", "save_wf": "False", "sigma": "0.1", "smearing": "fd", "spinpol": "False", "use_environ": "True", "vdw_corr": "", "xc": "BEEF-vdW"},
 "cell": {"array": {"__ndarray__": [[3, 3], "float64", [11.353295196562485, 0.0, 0.0, 5.676647598281242, 9.832241304202755, 0.0, 0.0, 0.0, 24.63496225666007]]}, "__ase_objtype__": "cell"},
 "ctime": 23.20688940913589,
 "energy": -3633.9043509276007,
 "forces": {"__ndarray__": [[48, 3], "float64", [-0.00024014103526410257, -0.0015007529152425768, 0.04515911303514158, -0.000658202409289189, 0.0008770032883146185, 0.04715326064703492, 0.0014251624823007714, 0.0010130146455466426, 0.04496987984247094, -0.00016917858801261185, 0.0003339863006510377, 0.04869592254380646, 0.0006106370008054, -0.0013302887756493221, 0.04326292445369324, -0.0008590055661856174, -0.0006911125297536485, 0.046399927420778156, 0.0006993400598697633, -0.0014207916069265854, 0.04450476728059432, -0.0019152147448418628, -0.00034941291961875306, 0.045836598718140414, 0.0017964297787904544, 0.0017581203416872947, 0.042486451298984894, 0.0009698201124370393, 0.0004414584127927881, 0.04495213923065807, -0.00045559948017986055, -0.0002082593560641575, 0.044554646681923264, -0.0011521113265722093, 9.615925823209247e-05, 0.0387282698081333, -0.0005131921909926646, -0.0010109577630176138, 0.04632382276720409, -0.0008019270760050704, 3.368145141284521e-05, 0.044563645542987765, -0.0003093037103026931, 0.0007831580229276835, 0.04182593489685055, 0.001007101108275685, 0.0015526891991005517, 0.045188423611180244, -0.0036599653500904703, 0.005883198253654384, -0.012918764944197107, 0.0034776741359553013, 0.005681366655493441, -0.009908774473279707, -0.005848745471293153, -0.0009780476425531545, -0.0036820768372775297, 0.002828470587730613, -8.51035146385631e-05, -0.013536858144170234, 0.001131028280649665, 0.0023096219697831192, -0.001595112401261769, 0.0021116470263641053, -0.0014531875067587876, -0.011188669626967828, -0.003185339706517095, -0.004678379312275814, -0.011491031358735049, 0.004598418003959823, -0.004333594378347375, -0.018715317021316156, 0.0006232354062957008, -0.009475543590603035, 0.007578069457574044, -0.006256265322356966, -0.0010801204380562043, -0.005730474725874002, 0.0028523818471305716, 0.011295370408161191, -0.007228399427639163, -0.0017635196583259951, -0.008283323054714766, -0.003939187153406119, 0.004051287251238184, 0.0027978744601113107, -0.012922107378306779, 0.000788557339566384, -0.0032221064817234833, -0.012918507833880976, -0.0005934106096247844, -0.005407287058500365, -0.003878252008483644, -0.00023139928451573053, 0.007530504049090257, -0.000951308169675781, -0.0012690965204107175, -0.001158024863843167, -0.03438310546556014, 0.0023307050157056635, 0.0036941610221355734, -0.03237070302122167, 0.0038921359655545874, 0.0006787712345794762, -0.03649295271971134, -0.003520354448432647, -0.007581669001999846, -0.03788623352281217, -0.00010618656056110745, -0.0024055241176990827, -0.030351101488031603, -0.0012896653457010049, -0.003673592196845286, -0.04342361840127361, -0.003768980124128993, -0.0008862592596952479, -0.03542131692208738, 0.004298627375353887, -0.00472645894139186, -0.03561260699728706, -0.003829915269051469, 0.0020694809345190167, -0.0454128809171605, 0.0035918311163163946, 0.0013778541841331109, -0.04488889009289043, 0.001139770031398037, 0.0027359108739243207, -0.03437050706006984, 0.00369647501498073, 0.005917908146331743, -0.03532978564954561, 0.005039105085804224, 0.00032884409432846595, -0.034491606018966406, -0.0078040694254510766, 0.0009250829174306649, -0.03418255941897984, 0.0016956425348680477, -0.0002902775469091775, -0.03845727553493377, -0.004454693337243941, 0.006115368869118501, -0.03850355539183692]]},
 "free_energy": -3633.9043509276007,
 "key_value_pairs": {"name": "Al-fcc111_4x4.3l/calcdir_single_new_highcut_eps6, calculator=QE v6.2.1"},
 "mtime": 23.20688940913589,
 "numbers": {"__ndarray__": [[48], "int64", [13, 13, 13, 13, 13, 13, 13, 13, 13, 13, 13, 13, 13, 13, 13, 13, 13, 13, 13, 13, 13, 13, 13, 13, 13, 13, 13, 13, 13, 13, 13, 13, 13, 13, 13, 13, 13, 13, 13, 13, 13, 13, 13, 13, 13, 13, 13, 13]]},
 "pbc": {"__ndarray__": [[3], "bool", [true, true, true]]},
 "positions": {"__ndarray__": [[48, 3], "float64", [2.838323699140628, 1.6387069840337853, 9.999999292331042, 5.676647498281249, 1.6387069840337853, 9.999999292331042, 8.514971197421877, 1.6387069840337853, 9.999999292331042, 11.353294896562506, 1.6387069840337853, 9.999999292331042, 4.257485598710939, 4.0967674100844675, 9.999999292331042, 7.0958092978515666, 4.0967674100844675, 9.999999292331042, 9.934132996992195, 4.0967674100844675, 9.999999292331042, 12.772456796132817, 4.0967674100844675, 9.999999292331042, 5.676647498281249, 6.554827836135148, 9.999999292331042, 8.514971197421877, 6.554827836135148, 9.999999292331042, 11.353294896562506, 6.554827836135148, 9.999999292331042, 14.191618595703133, 6.554827836135148, 9.999999292331042, 7.0958092978515666, 9.012888362185823, 9.999999292331042, 9.934132996992195, 9.012888362185823, 9.999999292331042, 12.772456796132817, 9.012888362185823, 9.999999292331042, 15.610780495273445, 9.012888362185823, 9.999999292331042, 1.419505499545995, 0.8175904421416583, 12.317805028307113, 4.2571004987381915, 0.8186765420647983, 12.318092628286761, 7.0968402977786065, 0.8202847419509911, 12.316641728389436, 9.933823797014076, 0.8196847419934512, 12.318456428261017, 2.8378445991745327, 3.2772282680807123, 12.316374528408346, 5.6754511983659075, 3.2782264680100726, 12.318837128234074, 8.514899197426974, 3.2784174679965563, 12.317842528304459, 11.352649796608159, 3.2777753680419957, 12.31901892822121, 4.2574497987134725, 5.737038994007531, 12.314861128515444, 7.096631197793403, 5.7355613941120955, 12.317181928351207, 9.9342247969857, 5.7334867942589085, 12.317261228345597, 12.772813896107547, 5.736952294013666, 12.316962628366728, 5.675838998338465, 8.193033120204438, 12.318396328265269, 8.515299897398616, 8.19300512020642, 12.317994128293732, 11.353391996555635, 8.194503520100382, 12.316778828379734, 14.191290995726318, 8.19314272019668, 12.316017428433616, 0.00029609997904592216, 0.0002610999815227635, 14.634967664328695, 8.51473659743848, 9.830826404302883, 14.634541864358827, 11.352952196586758, 9.831439504259496, 14.63480126434047, 8.515375197393288, 0.0018861998665194812, 14.635137064316709, 1.4194193995520883, 2.4579860260559467, 14.633043764464844, 4.257459098712815, 2.458120726046414, 14.637425764154743, 7.095616997865176, 2.4583620260293384, 14.634927864331512, 9.932964397074894, 2.459203225969809, 14.635714464275846, 2.8391147990846446, 4.915211552165712, 14.636365364229784, 5.6752455983804575, 4.91670775205983, 14.63715296417405, 8.51398059749198, 4.915554652141432, 14.635062164322006, 11.352791396598137, 4.914570252211095, 14.635031064324208, 15.609718195348622, 7.374654978118523, 14.634043064394127, 7.097359297741879, 7.37339807820747, 14.63464046435185, 9.93494659693462, 7.372950478239145, 14.635189964312964, 12.773763896040318, 7.372573878265796, 14.635147164315992]]},
 "unique_id": "e143ee58a36565dd64fc26ee43402d85",
 "user": "ringe"},
"35": {
 "calculator": "unknown",
 "calculator_parameters": {"U": "", "alpha_plus_gamma": "11.5", "ase_fmax": "0.05", "bands_path": "", "bands_points": "fcc", "cell_dofree": "", "charge": "0.8", "d_stern": "5.0", "dipole": "False", "dw": "7000.0", "efield": "0.0", "elstat_problem": "planar_counter_charge", "env_pbc_axis": "3", "env_pbc_correction": "parabolic", "env_pbc_dim": "2", "env_pressure": "0.0", "env_verbose": "0", "environ_type": "", "eps": "6.0", "exedir": "", "h_mass": "", "home": "/home/ringe", "ibrav": "0", "kpts": "[3, 3, 1]", "mixing": "0.1", "mode": "relax_ase_bfgs", "n_ext_c": "1", "nbands": "-20", "neb_climb": "False", "neb_insert_images": "[]", "neb_k": "0.2", "neb_nimages": "20", "nmax": "0.005", "nmin": "0.0001", "nmix": "10", "opt_algorithm": "ase3", "outdir": ".", "pcc_init_file": "/home/ringe/projects/surface_charge_dependence/Al-fcc111_4x4.3l/init.traj", "psp": "default", "pw": "700.0", "restart": "True", "save_wf": "False", "sigma": "0.1", "smearing": "fd", "spinpol": "False", "use_environ": "True", "vdw_corr": "", "xc": "BEEF-vdW"},
 "cell": {"array": {"__ndarray__": [[3, 3], "float64", [11.353295196562485, 0.0, 0.0, 5.676647598281242, 9.832241304202755, 0.0, 0.0, 0.0, 24.63496225666007]]}, "__ase_objtype__": "cell"},
 "ctime": 23.20688941001515,
 "energy": -3631.9467513190193,
 "forces": {"__ndarray__": [[48, 3], "float64", [-0.00019926049499965684, -0.0014588439337136167, 0.03947054729079654, -0.000593153499308656, 0.0009711056640176824, 0.04143487010601896, 0.0013624275651653956, 0.0008872877009597622, 0.03927437211959043, -0.0002877064437478916, 0.00015992261663198262, 0.04309348875536449, 0.0006869987646955911, -0.0012333581864688438, 0.037522165315174084, -0.0010017017916369845, -0.0005556153931538818, 0.04068667908608477, 0.0006355767014698732, -0.0013997085610040411, 0.03875809460480422, -0.0017352375235518502, -0.0002748509279414621, 0.040243163790762954, 0.0018697062188871023, 0.0017316379791260498, 0.03670892538525936, 0.0007481910199341953, 0.0004882524903281913, 0.03924146199912597, -0.000385151253560627, -2.313992845157305e-06, 0.03891724589048781, -0.0010842342031142618, 2.879635540640202e-05, 0.03298185424265932, -0.000509849756882993, -0.001164195511430253, 0.04053446977893664, -0.0008831739359017048, -2.7253693509630485e-05, 0.038850654318610504, -0.00026019563992213255, 0.0007394492691858233, 0.036088775302757205, 0.0010706073563594466, 0.0015107802175715916, 0.03938467244520959, -0.003707273648258131, 0.0058189206746222365, -0.02503020349575044, 0.0035694625188132075, 0.005637143681119324, -0.021992959331323416, -0.006036436002067023, -0.0009651921267467248, -0.015873219586830727, 0.0028773215477950445, -6.684868219343326e-05, -0.025806162429826522, 0.0012796380433719896, 0.0023003659984024896, -0.013738946852647305, 0.0019195856202160488, -0.0014501021829652445, -0.023302679281682448, -0.0032462748514395707, -0.004732629588978946, -0.023629723603798013, 0.004605359982495295, -0.004301198478515173, -0.030903374447075815, 0.0006291489435666585, -0.00958970057096413, -0.004577334958037278, -0.0062511231160343956, -0.0009410237570306374, -0.017945271624511032, 0.002903546800040161, 0.011400785637773912, -0.01930178565240547, -0.001783060042351768, -0.00822830144706325, -0.016041626843894954, 0.004165958452231535, 0.0028187003957177263, -0.025054371865466527, 0.0007777587062889831, -0.003298211135297546, -0.024999607368131137, -0.0007093673621987783, -0.005354579443694004, -0.01595652332925639, -0.0002511967788576319, 0.007411976193354978, -0.013101570378964532, -0.0012089327064366277, -0.0012313013039398147, -0.016528850892958632, 0.002290852916705732, 0.0036052008527550816, -0.014492537189220202, 0.003850484094341756, 0.00055047318683131, -0.018904550213986796, -0.0035018425056713887, -0.007592724745593375, -0.01995793117916563, 1.851194276125844e-05, -0.0024908847426537745, -0.012595063056191211, -0.0013847961626685828, -0.0036522520406066135, -0.02567297928607191, -0.0037365842242967906, -0.0009662205680112393, -0.017544693751982688, 0.004265974365205556, -0.004825703523417495, -0.0175637199153762, -0.0036100859487615245, 0.002318363720531491, -0.027380706005798002, 0.0034738174812133722, 0.0014673285741458601, -0.02693487671763103, 0.0011757654756560396, 0.00282538526393707, -0.016486427690797414, 0.0037558674980064347, 0.006114340427853986, -0.017537751773447213, 0.004993853670165593, 0.00014758132145781036, -0.016535278650861844, -0.007733106978199585, 0.0009729054362305824, -0.016474857726571628, 0.0016485913470165158, -0.00017252102212228352, -0.020698408889615966, -0.004475519272850357, 0.006068831901899226, -0.02062821777331286]]},
 "free_energy": -3631.9467513190193,
 "key_value_pairs": {"name": "Al-fcc111_4x4.3l/calcdir_single_new_highcut_eps6, calculator=QE v6.2.1"},
 "mtime": 23.20688941001515,
 "numbers": {"__ndarray__": [[48], "int64", [13, 13, 13, 13, 13, 13, 13, 13, 13, 13, 13, 13, 13, 13, 13, 13, 13, 13, 13, 13, 13, 13, 13, 13, 13, 13, 13, 13, 13, 13, 13, 13, 13, 13, 13, 13, 13, 13, 13, 13, 13, 13, 13, 13, 13, 13, 13, 13]]},
 "pbc": {"__ndarray__": [[3], "bool", [true, true, true]]},
 "positions": {"__ndarray__": [[48, 3], "float64", [2.838323699140628, 1.6387069840337853, 9.999999292331042, 5.676647498281249, 1.6387069840337853, 9.999999292331042, 8.514971197421877, 1.6387069840337853, 9.999999292331042, 11.353294896562506, 1.6387069840337853, 9.999999292331042, 4.257485598710939, 4.0967674100844675, 9.999999292331042, 7.0958092978515666, 4.0967674100844675, 9.999999292331042, 9.934132996992195, 4.0967674100844675, 9.999999292331042, 12.772456796132817, 4.0967674100844675, 9.999999292331042, 5.676647498281249, 6.554827836135148, 9.999999292331042, 8.514971197421877, 6.554827836135148, 9.999999292331042, 11.353294896562506, 6.554827836135148, 9.999999292331042, 14.191618595703133, 6.554827836135148, 9.999999292331042, 7.0958092978515666, 9.012888362185823, 9.999999292331042, 9.934132996992195, 9.012888362185823, 9.999999292331042, 12.772456796132817, 9.012888362185823, 9.999999292331042, 15.610780495273445, 9.012888362185823, 9.999999292331042, 1.419505499545995, 0.8175904421416583, 12.317805028307113, 4.2571004987381915, 0.8186765420647983, 12.318092628286761, 7.0968402977786065, 0.8202847419509911, 12.316641728389436, 9.933823797014076, 0.8196847419934512, 12.318456428261017, 2.8378445991745327, 3.2772282680807123, 12.316374528408346, 5.6754511983659075, 3.2782264680100726, 12.318837128234074, 8.514899197426974, 3.2784174679965563, 12.317842528304459, 11.352649796608159, 3.2777753680419957, 12.31901892822121, 4.2574497987134725, 5.737038994007531, 12.314861128515444, 7.096631197793403, 5.7355613941120955, 12.317181928351207, 9.9342247969857, 5.7334867942589085, 12.317261228345597, 12.772813896107547, 5.736952294013666, 12.316962628366728, 5.675838998338465, 8.193033120204438, 12.318396328265269, 8.515299897398616, 8.19300512020642, 12.317994128293732, 11.353391996555635, 8.194503520100382, 12.316778828379734, 14.191290995726318, 8.19314272019668, 12.316017428433616, 0.00029609997904592216, 0.0002610999815227635, 14.634967664328695, 8.51473659743848, 9.830826404302883, 14.634541864358827, 11.352952196586758, 9.831439504259496, 14.63480126434047, 8.515375197393288, 0.0018861998665194812, 14.635137064316709, 1.4194193995520883, 2.4579860260559467, 14.633043764464844, 4.257459098712815, 2.458120726046414, 14.637425764154743, 7.095616997865176, 2.4583620260293384, 14.634927864331512, 9.932964397074894, 2.459203225969809, 14.635714464275846, 2.8391147990846446, 4.915211552165712, 14.636365364229784, 5.6752455983804575, 4.91670775205983, 14.63715296417405, 8.51398059749198, 4.915554652141432, 14.635062164322006, 11.352791396598137, 4.914570252211095, 14.635031064324208, 15.609718195348622, 7.374654978118523, 14.634043064394127, 7.097359297741879, 7.37339807820747, 14.63464046435185, 9.93494659693462, 7.372950478239145, 14.635189964312964, 12.773763896040318, 7.372573878265796, 14.635147164315992]]},
 "unique_id": "c685b7f9eab771ec62677840fd0f8d0c",
 "user": "ringe"},
"36": {
 "calculator": "unknown",
 "calculator_parameters": {"U": "", "alpha_plus_gamma": "11.5", "ase_fmax": "0.05", "bands_path": "", "bands_points": "fcc", "cell_dofree": "", "charge": "1.2", "d_stern": "5.0", "dipole": "False", "dw": "7000.0", "efield": "0.0", "elstat_problem": "planar_counter_charge", "env_pbc_axis": "3", "env_pbc_correction": "parabolic", "env_pbc_dim": "2", "env_pressure": "0.0", "env_verbose": "0", "environ_type": "", "eps": "6.0", "exedir": "", "h_mass": "", "home": "/home/ringe", "ibrav": "0", "kpts": "[3, 3, 1]", "mixing": "0.1", "mode": "relax_ase_bfgs", "n_ext_c": "1", "nbands": "-20", "neb_climb": "False", "neb_insert_images": "[]", "neb_k": "0.2", "neb_nimages": "20", "nmax": "0.005", "nmin": "0.0001", "nmix": "10", "opt_algorithm": "ase3", "outdir": ".", "pcc_init_file": "/home/ringe/projects/surface_charge_dependence/Al-fcc111_4x4.3l/init.traj", "psp": "default", "pw": "700.0", "restart": "True", "save_wf": "False", "sigma": "0.1", "smearing": "fd", "spinpol": "False", "use_environ": "True", "vdw_corr": "", "xc": "BEEF-vdW"},
 "cell": {"array": {"__ndarray__": [[3, 3], "float64", [11.353295196562485, 0.0, 0.0, 5.676647598281242, 9.832241304202755, 0.0, 0.0, 0.0, 24.63496225666007]]}, "__ase_objtype__": "cell"},
 "ctime": 23.206889410919306,
 "energy": -3629.732610946767,
 "forces": {"__ndarray__": [[48, 3], "float64", [-0.00021545844491575796, -0.0015076948937780487, 0.03182357226850003, -0.0005620431510570965, 0.001021499285978886, 0.03384703045643203, 0.0014002227816362982, 0.000951308169675781, 0.03155283510561663, -0.00029644819449626365, 0.00018640497919322736, 0.03529250465370696, 0.0006923980813342914, -0.0012768098298945752, 0.02988084671983241, -0.0009441090808241805, -0.0005787553216054549, 0.03299985196478832, 0.0006224640753473151, -0.0013400589676622083, 0.031160998983836657, -0.0017401226195582935, -0.0002812786858446769, 0.032561478875789085, 0.001888218161648361, 0.0017213535664809066, 0.029072234775607993, 0.000849749594804988, 0.0004604845761863037, 0.031651822577326134, -0.0004838816149540053, -0.00010772922245787898, 0.03130498076086867, -0.0011006892633464913, 1.5426618967715367e-05, 0.025395043034336907, -0.0004612559071346895, -0.001147997561514152, 0.032902407154975596, -0.0009119702913081067, -5.245050449023225e-05, 0.031290582583165465, -0.0003270443221155658, 0.0007489623508825812, 0.028366724068151147, 0.0010631511571917174, 0.001560145398268281, 0.03162791131792618, -0.0036373396422711554, 0.00580915048260935, -0.03513978112592658, 0.0035594352164841927, 0.005577751198093619, -0.03214830259777044, -0.006073974108221798, -0.0009173696079468071, -0.026134492303522733, 0.0028927481667627604, 4.113765058057432e-06, -0.03594505063604132, 0.0012868371322235902, 0.002358987150479808, -0.024012303754197356, 0.0018789621902677318, -0.0015020384668232196, -0.033625401363929185, -0.003271985883052429, -0.00471720297001123, -0.03390050940218678, 0.00466989467184357, -0.004274716115953928, -0.04108057209039377, 0.0005296472512248942, -0.009692544697415567, -0.014867918250767942, -0.006170390476770019, -0.0010209850653466288, -0.028247939102099738, 0.002868579797046673, 0.011411841381367442, -0.029619879748961894, -0.0017182682426873633, -0.008232672322437434, -0.026219595818161297, 0.004177014195825065, 0.0028258994845693267, -0.03508090286353313, 0.0009672490092757536, -0.0032537310506072998, -0.03521614288981677, -0.0007970419799986273, -0.005396488425222964, -0.026266904116328958, -0.00031187481346397903, 0.0073633823436066725, -0.023266940947740577, -0.001208675596120499, -0.0013025208615074341, 0.001271924733888132, 0.0023206777133766487, 0.003581289593355123, 0.0033318925867103907, 0.003745068864729034, 0.0005515016280958244, -0.0009525937212564239, -0.0034792167978520724, -0.007641318595341679, -0.002055596977448073, 2.056882529028716e-06, -0.002536393268608535, 0.004893580646875444, -0.001455501499603945, -0.003582832255251894, -0.007591953414644989, -0.0036424818485937265, -0.0010415538906369157, 0.00020877357669641465, 0.004228179148734654, -0.004752941303953105, 0.00031290325472849335, -0.0035568641133229065, 0.002411951875602298, -0.009331304703254897, 0.003383828870568366, 0.0014259338132491571, -0.008866449251694407, 0.0012091898167527564, 0.0028750075549498874, 0.0014465026385394443, 0.0037687230138128643, 0.006080916086757269, 0.0003555835672058392, 0.004894866198456086, 0.00016146527852875416, 0.001186306998617312, -0.007725907889347984, 0.0010742069007852468, 0.001355228476313795, 0.0016773877024229176, -8.53606249546917e-05, -0.002833098573420927, -0.004484518133914857, 0.0060642039162089115, -0.002689888127337303]]},
 "free_energy": -3629.732610946767,
 "key_value_pairs": {"name": "Al-fcc111_4x4.3l/calcdir_single_new_highcut_eps6, calculator=QE v6.2.1"},
 "mtime": 23.206889410919306,
 "numbers": {"__ndarray__": [[48], "int64", [13, 13, 13, 13, 13, 13, 13, 13, 13, 13, 13, 13, 13, 13, 13, 13, 13, 13, 13, 13, 13, 13, 13, 13, 13, 13, 13, 13, 13, 13, 13, 13, 13, 13, 13, 13, 13, 13, 13, 13, 13, 13, 13, 13, 13, 13, 13, 13]]},
 "pbc": {"__ndarray__": [[3], "bool", [true, true, true]]},
 "positions": {"__ndarray__": [[48, 3], "float64", [2.838323699140628, 1.6387069840337853, 9.999999292331042, 5.676647498281249, 1.6387069840337853, 9.999999292331042, 8.514971197421877, 1.6387069840337853, 9.999999292331042, 11.353294896562506, 1.6387069840337853, 9.999999292331042, 4.257485598710939, 4.0967674100844675, 9.999999292331042, 7.0958092978515666, 4.0967674100844675, 9.999999292331042, 9.934132996992195, 4.0967674100844675, 9.999999292331042, 12.772456796132817, 4.0967674100844675, 9.999999292331042, 5.676647498281249, 6.554827836135148, 9.999999292331042, 8.514971197421877, 6.554827836135148, 9.999999292331042, 11.353294896562506, 6.554827836135148, 9.999999292331042, 14.191618595703133, 6.554827836135148, 9.999999292331042, 7.0958092978515666, 9.012888362185823, 9.999999292331042, 9.934132996992195, 9.012888362185823, 9.999999292331042, 12.772456796132817, 9.012888362185823, 9.999999292331042, 15.610780495273445, 9.012888362185823, 9.999999292331042, 1.419505499545995, 0.8175904421416583, 12.317805028307113, 4.2571004987381915, 0.8186765420647983, 12.318092628286761, 7.0968402977786065, 0.8202847419509911, 12.316641728389436, 9.933823797014076, 0.8196847419934512, 12.318456428261017, 2.8378445991745327, 3.2772282680807123, 12.316374528408346, 5.6754511983659075, 3.2782264680100726, 12.318837128234074, 8.514899197426974, 3.2784174679965563, 12.317842528304459, 11.352649796608159, 3.2777753680419957, 12.31901892822121, 4.2574497987134725, 5.737038994007531, 12.314861128515444, 7.096631197793403, 5.7355613941120955, 12.317181928351207, 9.9342247969857, 5.7334867942589085, 12.317261228345597, 12.772813896107547, 5.736952294013666, 12.316962628366728, 5.675838998338465, 8.193033120204438, 12.318396328265269, 8.515299897398616, 8.19300512020642, 12.317994128293732, 11.353391996555635, 8.194503520100382, 12.316778828379734, 14.191290995726318, 8.19314272019668, 12.316017428433616, 0.00029609997904592216, 0.0002610999815227635, 14.634967664328695, 8.51473659743848, 9.830826404302883, 14.634541864358827, 11.352952196586758, 9.831439504259496, 14.63480126434047, 8.515375197393288, 0.0018861998665194812, 14.635137064316709, 1.4194193995520883, 2.4579860260559467, 14.633043764464844, 4.257459098712815, 2.458120726046414, 14.637425764154743, 7.095616997865176, 2.4583620260293384, 14.634927864331512, 9.932964397074894, 2.459203225969809, 14.635714464275846, 2.8391147990846446, 4.915211552165712, 14.636365364229784, 5.6752455983804575, 4.91670775205983, 14.63715296417405, 8.51398059749198, 4.915554652141432, 14.635062164322006, 11.352791396598137, 4.914570252211095, 14.635031064324208, 15.609718195348622, 7.374654978118523, 14.634043064394127, 7.097359297741879, 7.37339807820747, 14.63464046435185, 9.93494659693462, 7.372950478239145, 14.635189964312964, 12.773763896040318, 7.372573878265796, 14.635147164315992]]},
 "unique_id": "eea9c89d9e7e1003da3a2f26c4129726",
 "user": "ringe"},
"37": {
 "calculator": "unknown",
 "calculator_parameters": {"U": "", "alpha_plus_gamma": "11.5", "ase_fmax": "0.05", "bands_path": "", "bands_points": "fcc", "cell_dofree": "", "charge": "-1.1", "d_stern": "5.0", "dipole": "False", "dw": "7000.0", "efield": "0.0", "elstat_problem": "planar_counter_charge", "env_pbc_axis": "3", "env_pbc_correction": "parabolic", "env_pbc_dim": "2", "env_pressure": "0.0", "env_verbose": "0", "environ_type": "", "eps": "6.0", "exedir": "", "h_mass": "", "home": "/home/ringe", "ibrav": "0", "kpts": "[4, 3, 1]", "mixing": "0.1", "mode": "relax_ase_bfgs", "n_ext_c": "1", "nbands": "-20", "neb_climb": "False", "neb_insert_images": "[]", "neb_k": "0.2", "neb_nimages": "20", "nmax": "0.005", "nmin": "0.0001", "nmix": "10", "opt_algorithm": "ase3", "outdir": ".", "pcc_init_file": "/home/ringe/projects/surface_charge_dependence/Au-fcc211_3x4.3l/init.traj", "psp": "default", "pw": "700.0", "restart": "True", "save_wf": "False", "sigma": "0.1", "smearing": "fd", "spinpol": "False", "use_environ": "True", "vdw_corr": "", "xc": "BEEF-vdW"},
 "cell": {"array": {"__ndarray__": [[3, 3], "float64", [7.3227574817911485, 0.0, 0.0, 0.0, 11.95801315376847, 0.0, 0.0, 0.0, 26.903961096090054]]}, "__ase_objtype__": "cell"},
 "ctime": 23.20688941387899,
 "energy": -43461.017659120815,
 "forces": {"__ndarray__": [[39, 3], "float64", [0.00262303944514387, -0.0030531850040269996, 0.002791189591891967, 0.0007728736102825399, -0.006037978663963795, -0.0029775945710851944, 0.0028040451076983964, -0.0007193946645277933, 0.00303133062715607, 0.0020787369058996455, -0.005059673911094511, 0.0015313490428618788, 0.00030570416587689285, 0.004321253083173203, 0.006633189045801479, -0.006444984294395352, -0.002580873353298781, 0.004065685428941385, -0.003985209899993136, -0.0028068733211758113, 0.004518970916276089, -2.0311714974158565e-05, 0.004609216637237223, 0.009242087423558277, 0.005304957152681186, 0.002378527534505581, -0.003101778853775303, 0.0034373078163231125, -0.004834445274165868, -0.0004710260991475759, 0.002264370554144487, -0.0009739338774950968, -0.008190506230592346, 0.0016678746207261597, 0.005373862717403649, -0.005616317745512908, -0.0019334695772869927, 0.004566536324759877, 0.0014639861400361884, -0.00014192489450298138, -0.0012492990260688163, 0.00242429317077647, 0.0011485117821464091, -0.004614101733243667, -0.006618019537149893, 0.004310968670528059, -0.0007250510914826223, -0.011085825500516391, -0.0001702070292771262, -0.0010639224881401033, 0.00998899289191183, 0.0035185546762197466, -0.00024528324158667433, 0.008930212610094298, 0.0014675856844619886, -0.0010428394422175586, -0.007244340267239136, 0.0002475972344318316, -0.0011099452347271205, 0.000717080671682636, -0.000793442435572827, -0.0026806321559566734, 0.0048755829247464424, -0.0018403956428484434, 0.004495316767192258, 0.007436144563071065, 0.001165481063010896, 0.003062955196039886, -0.0037473828575741914, 0.003634254318477612, -0.00024065525589635976, -0.006589737402375747, -0.21332160107841325, -0.062038405288983474, -0.30825238622004336, -0.20546688092068482, -0.010147629956963168, -0.3323078845073503, -0.21087365375855296, 0.045101006103696516, -0.3130081557374738, -0.21728778481501285, -0.005764413287602976, -0.2941110617226548, 0.04099418302417456, -0.013928694265950205, -0.005969844430189719, 0.07244108867954621, -0.005008251847868794, -0.020133794635397585, 0.07012838138596955, 0.0055373848784614306, -0.017758352424685545, 0.04190563909485041, 0.004437981166695582, -0.004459578433250384, 0.1668658807190352, -0.02230303437257449, 0.312104670086598, 0.10837354091009722, 0.0030243886486205976, 0.3229596105232309, 0.16666147801771297, 0.016901403741028956, 0.314781959808445, 0.15112610138627522, -0.0034684181645746716, 0.3450574708635348, 0.00356894829818095, -0.0001370397984965382, 0.008710640400120482, 0.006756087776910945, 0.019524957406805085, -0.01276527008546834, -0.003293068928974974, 0.038499955847411116, -0.006855846579568838]]},
 "free_energy": -43461.017659120815,
 "key_value_pairs": {"name": "CO2_Au-fcc211_3x4.3l/calcdir_single_new_highcut_eps6_kpt4x3, calculator=QE v6.2.1"},
 "mtime": 23.20688941387899,
 "numbers": {"__ndarray__": [[39], "int64", [79, 79, 79, 79, 79, 79, 79, 79, 79, 79, 79, 79, 79, 79, 79, 79, 79, 79, 79, 79, 79, 79, 79, 79, 79, 79, 79, 79, 79, 79, 79, 79, 79, 79, 79, 79, 6, 8, 8]]},
 "pbc": {"__ndarray__": [[3], "bool", [true, true, true]]},
 "positions": {"__ndarray__": [[39, 3], "float64", [4.622258072897122, 1.5697611889128655, 16.7669657134538, 4.595492874791211, 4.470772383617295, 16.758428314057966, 4.6235371728066035, 7.375769778039632, 16.738370215477413, 4.7259116655618785, 10.492202657499334, 16.89940880408121, 2.2585815401671843, 11.957589153798475, 16.07252326259734, 2.1895404450530083, 2.9754280894381755, 16.13633365808168, 2.190650144974479, 5.962259578069368, 16.126375358786394, 2.2681953394868453, 8.958279566050319, 16.065785863074126, 7.198973190550978, 1.4714831958676946, 15.326932715360474, 7.199141590539062, 4.467173183871999, 15.326213515411368, 7.2109026897067645, 7.475408670988496, 15.3165136160978, 7.253727986676151, 10.45338656024623, 15.297363917452964, 4.842327257323507, 11.905125257511182, 14.350111884487054, 4.8621470559209214, 2.976455289365484, 14.26904599022384, 4.867820855519405, 5.972193777366355, 14.266106490431858, 4.8504262567503655, 8.990482063771447, 14.3339638856298, 2.377363531761351, 1.4955640941635642, 13.47881014614638, 2.376197831843844, 4.475970383249448, 13.492509345176929, 2.382940231366705, 7.4626499718913895, 13.47597064634732, 2.3837374313102897, 10.460778259723144, 13.470928546704137, 7.270111285516755, 0.00359259974576285, 12.60078060828181, 7.286564584352407, 2.987411288590162, 12.599710308357551, 7.292811483910333, 5.980996776743394, 12.596287008599807, 7.2757633851167745, 8.966854865443471, 12.598516308442045, 4.881838454527422, 1.494751694221055, 11.72598987018804, 4.881838454527422, 4.484254982663172, 11.72598987018804, 4.881838454527422, 7.473758371105283, 11.72598987018804, 4.881838454527422, 10.463261659547399, 11.72598987018804, 2.440919227263711, 0.0, 10.862994531259544, 2.440919227263711, 2.9895032884421173, 10.862994531259544, 2.440919227263711, 5.979006676884227, 10.862994531259544, 2.440919227263711, 8.968509965326344, 10.862994531259544, 0.0, 1.494751694221055, 9.999999292331042, 0.0, 4.484254982663172, 9.999999292331042, 0.0, 7.473758371105283, 9.999999292331042, 0.0, 10.463261659547399, 9.999999292331042, 4.927440751300289, 10.270287873203557, 18.97186545741988, 4.961555148886119, 11.186899208337813, 19.7588786017254, 5.046472142876807, 8.971598665107766, 19.333656431817055]]},
 "unique_id": "5f880d281e5d3486d6cb6467d8e93a9a",
 "user": "ringe"},
"38": {
 "calculator": "unknown",
 "calculator_parameters": {"U": "", "alpha_plus_gamma": "11.5", "ase_fmax": "0.05", "bands_path": "", "bands_points": "fcc", "cell_dofree": "", "charge": "-1.2", "d_stern": "5.0", "dipole": "False", "dw": "7000.0", "efield": "0.0", "elstat_problem": "planar_counter_charge", "env_pbc_axis": "3", "env_pbc_correction": "parabolic", "env_pbc_dim": "2", "env_pressure": "0.0", "env_verbose": "0", "environ_type": "", "eps": "6.0", "exedir": "", "h_mass": "", "home": "/home/ringe", "ibrav": "0", "kpts": "[4, 3, 1]", "mixing": "0.1", "mode": "relax_ase_bfgs", "n_ext_c": "1", "nbands": "-20", "neb_climb": "False", "neb_insert_images": "[]", "neb_k": "0.2", "neb_nimages": "20", "nmax": "0.005", "nmin": "0.0001", "nmix": "10", "opt_algorithm": "ase3", "outdir": ".", "pcc_init_file": "/home/ringe/projects/surface_charge_dependence/Au-fcc211_3x4.3l/init.traj", "psp": "default", "pw": "700.0", "restart": "True", "save_wf": "False", "sigma": "0.1", "smearing": "fd", "spinpol": "False", "use_environ": "True", "vdw_corr": "", "xc": "BEEF-vdW"},
 "cell": {"array": {"__ndarray__": [[3, 3], "float64", [7.3227574817911485, 0.0, 0.0, 0.0, 11.95801315376847, 0.0, 0.0, 0.0, 26.903961096090054]]}, "__ase_objtype__": "cell"},
 "ctime": 23.206889415683612,
 "energy": -43461.30778798405,
 "forces": {"__ndarray__": [[39, 3], "float64", [0.011309768585864393, 0.0010155857487079284, -0.021709366652633583, 0.0019712647937578953, 0.006575596334988676, 0.04711495120993176, 0.0005623002613732252, -0.0062526657779311675, -0.022074977522168433, 0.017408939505066792, -0.003494386306503659, 0.014400234585730039, -0.0018815332934290177, -0.003079410256272116, -0.022766861382870467, 0.013842819420363256, -0.0044662633014697275, -0.01104957294594226, 0.004262117710463627, 7.713309483857683e-05, -0.014466569047291215, 0.01197208476021164, 0.009780476425531542, -0.014854034293697, 0.005401373521229408, -0.017092179595596373, 0.014499222057439547, 0.0017367801854486218, -0.005385432681629434, -0.015015756682541882, 0.0033244363875426616, 0.0009096562984629495, 0.011668437476863774, -0.008300035225263125, -0.01591461434772743, -0.01176948183110231, -0.002661605992563158, 0.0031755695145042084, 0.010409368258782073, 0.012461108581488215, -0.007247939811664938, -0.027805452248042435, -0.0044330960706891395, 0.003220049599194454, -0.01634193169313315, -0.00023679860115443087, 0.0241125767774875, 0.0057510435511642895, -0.011211295334787144, 0.00017637767686421238, 0.0005833833072957695, 0.006718292560440042, 0.0012886369044364904, -0.011072455764077704, -0.012972501000267981, 0.003969011950077036, 0.0018229121413516993, 0.009047197803932806, -0.017984609502878706, 0.0033100382098394604, 0.01573643689865032, -0.004532854873347033, -0.006997514363755691, -0.01056106334529794, 0.004178042637089579, 0.013249151700422346, -0.01063768221950426, -0.003189967692207409, 0.00983241270938952, -0.012021449940908329, 0.0038096035540773105, 0.006148793210215217, -0.21863144332710088, -0.057027582337953395, -0.30779215875417315, -0.2105772055640567, -0.00928348218445498, -0.3278246519250161, -0.20152975064980774, 0.04882087815744495, -0.3180513745883361, -0.22034251248093664, -0.0013359452026041507, -0.29577687946085185, 0.03383571760252237, -0.0074294596948517215, 0.0020332283799448852, 0.07316202600597077, -0.0018866754997515897, -0.009903632266957136, 0.0769636591402481, -0.005462308666151883, -0.011072969984709963, 0.04618935407186884, 0.015717667845572932, 0.002401153242324897, 0.16690187616329322, -0.024097150158519792, 0.3175836909232982, 0.10547745030922479, -0.0031673419843880933, 0.3256412711204521, 0.16034710576391095, 0.019139806153244458, 0.31128140285435424, 0.15017453610628329, 0.009545734706906141, 0.3525609783294315, -0.031489843078165124, 0.03719049300736821, -0.002485742536331203, 0.019095583178870338, -0.015529720204482933, -0.0076487747945094085, 0.009586101026538328, 0.02115709369358937, 0.02618822835959361]]},
 "free_energy": -43461.30778798405,
 "key_value_pairs": {"name": "CO2_Au-fcc211_3x4.3l/calcdir_single_new_highcut_eps6_kpt4x3, calculator=QE v6.2.1"},
 "mtime": 23.206889415683612,
 "numbers": {"__ndarray__": [[39], "int64", [79, 79, 79, 79, 79, 79, 79, 79, 79, 79, 79, 79, 79, 79, 79, 79, 79, 79, 79, 79, 79, 79, 79, 79, 79, 79, 79, 79, 79, 79, 79, 79, 79, 79, 79, 79, 6, 8, 8]]},
 "pbc": {"__ndarray__": [[3], "bool", [true, true, true]]},
 "positions": {"__ndarray__": [[39, 3], "float64", [4.622258072897122, 1.5697611889128655, 16.7669657134538, 4.595492874791211, 4.470772383617295, 16.758428314057966, 4.6235371728066035, 7.375769778039632, 16.738370215477413, 4.7259116655618785, 10.492202657499334, 16.89940880408121, 2.2585815401671843, 11.957589153798475, 16.07252326259734, 2.1895404450530083, 2.9754280894381755, 16.13633365808168, 2.190650144974479, 5.962259578069368, 16.126375358786394, 2.2681953394868453, 8.958279566050319, 16.065785863074126, 7.198973190550978, 1.4714831958676946, 15.326932715360474, 7.199141590539062, 4.467173183871999, 15.326213515411368, 7.2109026897067645, 7.475408670988496, 15.3165136160978, 7.253727986676151, 10.45338656024623, 15.297363917452964, 4.842327257323507, 11.905125257511182, 14.350111884487054, 4.8621470559209214, 2.976455289365484, 14.26904599022384, 4.867820855519405, 5.972193777366355, 14.266106490431858, 4.8504262567503655, 8.990482063771447, 14.3339638856298, 2.377363531761351, 1.4955640941635642, 13.47881014614638, 2.376197831843844, 4.475970383249448, 13.492509345176929, 2.382940231366705, 7.4626499718913895, 13.47597064634732, 2.3837374313102897, 10.460778259723144, 13.470928546704137, 7.270111285516755, 0.00359259974576285, 12.60078060828181, 7.286564584352407, 2.987411288590162, 12.599710308357551, 7.292811483910333, 5.980996776743394, 12.596287008599807, 7.2757633851167745, 8.966854865443471, 12.598516308442045, 4.881838454527422, 1.494751694221055, 11.72598987018804, 4.881838454527422, 4.484254982663172, 11.72598987018804, 4.881838454527422, 7.473758371105283, 11.72598987018804, 4.881838454527422, 10.463261659547399, 11.72598987018804, 2.440919227263711, 0.0, 10.862994531259544, 2.440919227263711, 2.9895032884421173, 10.862994531259544, 2.440919227263711, 5.979006676884227, 10.862994531259544, 2.440919227263711, 8.968509965326344, 10.862994531259544, 0.0, 1.494751694221055, 9.999999292331042, 0.0, 4.484254982663172, 9.999999292331042, 0.0, 7.473758371105283, 9.999999292331042, 0.0, 10.463261659547399, 9.999999292331042, 4.927440751300289, 10.270287873203557, 18.97186545741988, 4.961555148886119, 11.186899208337813, 19.7588786017254, 5.046472142876807, 8.971598665107766, 19.333656431817055]]},
 "unique_id": "522c6e3308692e578c7722bd52e056f7",
 "user": "ringe"},
"39": {
 "calculator": "unknown",
 "calculator_parameters": {"U": "", "alpha_plus_gamma": "11.5", "ase_fmax": "0.05", "bands_path": "", "bands_points": "fcc", "cell_dofree": "", "charge": "-1.4", "d_stern": "5.0", "dipole": "False", "dw": "7000.0", "efield": "0.0", "elstat_problem": "planar_counter_charge", "env_pbc_axis": "3", "env_pbc_correction": "parabolic", "env_pbc_dim": "2", "env_pressure": "0.0", "env_verbose": "0", "environ_type": "", "eps": "6.0", "exedir": "", "h_mass": "", "home": "/home/ringe", "ibrav": "0", "kpts": "[4, 3, 1]", "mixing": "0.1", "mode": "relax_ase_bfgs", "n_ext_c": "1", "nbands": "-20", "neb_climb": "False", "neb_insert_images": "[]", "neb_k": "0.2", "neb_nimages": "20", "nmax": "0.005", "nmin": "0.0001", "nmix": "10", "opt_algorithm": "ase3", "outdir": ".", "pcc_init_file": "/home/ringe/projects/surface_charge_dependence/Au-fcc211_3x4.3l/init.traj", "psp": "default", "pw": "700.0", "restart": "True", "save_wf": "False", "sigma": "0.1", "smearing": "fd", "spinpol": "False", "use_environ": "True", "vdw_corr": "", "xc": "BEEF-vdW"},
 "cell": {"array": {"__ndarray__": [[3, 3], "float64", [7.3227574817911485, 0.0, 0.0, 0.0, 11.95801315376847, 0.0, 0.0, 0.0, 26.903961096090054]]}, "__ase_objtype__": "cell"},
 "ctime": 23.20688941773908,
 "energy": -43461.84838008442,
 "forces": {"__ndarray__": [[39, 3], "float64", [0.003134174753607505, -0.00834631508216627, 0.010339177142478968, 0.00623749626927958, 0.0021121612469963626, 0.0032753283171621014, 0.008023127414792634, 0.011293313525632164, 0.020018609213771972, 0.0021304160794414924, 0.010577775515846299, 0.016341417472500886, 0.005034477100113911, -0.003577432938613194, 0.00804215357818615, 0.006424158358788937, -0.0033483476469426204, -0.0013122910535203205, 0.004879953800120628, 0.0015655447149069814, -0.0019046732218805905, 0.002173867722867224, 0.0012485276951204303, 0.0059585315762800605, -0.004974570396455949, -0.005249421324397411, 0.006019980941834794, -0.0036836194991743012, -0.0007757018237599544, -0.005964188003234889, -0.0053962313149068354, 0.0029745092472916513, 0.003127489885388162, -0.004704090343888672, -0.0034686752748908003, 0.007070019472903954, 0.011014605942948773, 0.0037993191414321665, -0.02892053968909213, 0.00161311012339077, 0.00022085776155445836, -0.00983369826097016, 0.00258832955246651, 0.0008934583485468483, -0.020572681945029085, 0.00563971478428061, -0.0045814487230953355, -0.015044295927632154, 0.0017090122713067342, 0.0019211282821128205, -0.01767350602036311, -0.005249421324397411, -2.4939700664473177e-05, -0.027697723025584556, 0.0012798951536881183, -0.0032987253559298027, -0.018662352296193663, -0.0027454239556210782, 0.0007168235613665074, -0.01826820218156854, -0.0018002864335323833, -0.001061094274662689, -0.008147825918115, 0.0006959976257600917, 0.0022533148105509577, -0.01842118281966505, -0.00010258701613530719, -0.001990805177783668, -0.016440147833894265, 0.001408450311752413, -0.0050301062247397246, -0.011450407928786733, -0.21605134130475048, -0.06956530979364793, -0.29508653826204667, -0.20756104444555218, -0.0071967748587553485, -0.34218760551490746, -0.20790582937948066, 0.05602742320821319, -0.3071313852417226, -0.21637504319275638, 0.005091812700610585, -0.28438329291192954, 0.03190944711408698, -0.004046916375863998, 0.00362551256772924, 0.06866105281182369, 0.005980900173783248, -0.011519570603825323, 0.07189138682366329, -0.005792181201744863, -0.01353762947511862, 0.03610805857646685, 0.00314060251151072, 0.003449134890865028, 0.1699848859639911, -0.015887360654217798, 0.32335298930690765, 0.10269345980618443, 0.0019044161115644622, 0.33675589297637487, 0.16495889350430942, 0.014299447341807632, 0.32147017046189796, 0.1552519506291907, 0.0033912850697360953, 0.35518118956109795, -0.0034365364853747265, 0.012175716130585483, 0.0035074989326262175, 0.0045498241542115195, 0.013716835365460247, 0.027586651369017005, 0.009990278443492472, -0.012063873143069545, 0.019037476247425276]]},
 "free_energy": -43461.84838008442,
 "key_value_pairs": {"name": "CO2_Au-fcc211_3x4.3l/calcdir_single_new_highcut_eps6_kpt4x3, calculator=QE v6.2.1"},
 "mtime": 23.20688941773908,
 "numbers": {"__ndarray__": [[39], "int64", [79, 79, 79, 79, 79, 79, 79, 79, 79, 79, 79, 79, 79, 79, 79, 79, 79, 79, 79, 79, 79, 79, 79, 79, 79, 79, 79, 79, 79, 79, 79, 79, 79, 79, 79, 79, 6, 8, 8]]},
 "pbc": {"__ndarray__": [[3], "bool", [true, true, true]]},
 "positions": {"__ndarray__": [[39, 3], "float64", [4.622258072897122, 1.5697611889128655, 16.7669657134538, 4.595492874791211, 4.470772383617295, 16.758428314057966, 4.6235371728066035, 7.375769778039632, 16.738370215477413, 4.7259116655618785, 10.492202657499334, 16.89940880408121, 2.2585815401671843, 11.957589153798475, 16.07252326259734, 2.1895404450530083, 2.9754280894381755, 16.13633365808168, 2.190650144974479, 5.962259578069368, 16.126375358786394, 2.2681953394868453, 8.958279566050319, 16.065785863074126, 7.198973190550978, 1.4714831958676946, 15.326932715360474, 7.199141590539062, 4.467173183871999, 15.326213515411368, 7.2109026897067645, 7.475408670988496, 15.3165136160978, 7.253727986676151, 10.45338656024623, 15.297363917452964, 4.842327257323507, 11.905125257511182, 14.350111884487054, 4.8621470559209214, 2.976455289365484, 14.26904599022384, 4.867820855519405, 5.972193777366355, 14.266106490431858, 4.8504262567503655, 8.990482063771447, 14.3339638856298, 2.377363531761351, 1.4955640941635642, 13.47881014614638, 2.376197831843844, 4.475970383249448, 13.492509345176929, 2.382940231366705, 7.4626499718913895, 13.47597064634732, 2.3837374313102897, 10.460778259723144, 13.470928546704137, 7.270111285516755, 0.00359259974576285, 12.60078060828181, 7.286564584352407, 2.987411288590162, 12.599710308357551, 7.292811483910333, 5.980996776743394, 12.596287008599807, 7.2757633851167745, 8.966854865443471, 12.598516308442045, 4.881838454527422, 1.494751694221055, 11.72598987018804, 4.881838454527422, 4.484254982663172, 11.72598987018804, 4.881838454527422, 7.473758371105283, 11.72598987018804, 4.881838454527422, 10.463261659547399, 11.72598987018804, 2.440919227263711, 0.0, 10.862994531259544, 2.440919227263711, 2.9895032884421173, 10.862994531259544, 2.440919227263711, 5.979006676884227, 10.862994531259544, 2.440919227263711, 8.968509965326344, 10.862994531259544, 0.0, 1.494751694221055, 9.999999292331042, 0.0, 4.484254982663172, 9.999999292331042, 0.0, 7.473758371105283, 9.999999292331042, 0.0, 10.463261659547399, 9.999999292331042, 4.927440751300289, 10.270287873203557, 18.97186545741988, 4.961555148886119, 11.186899208337813, 19.7588786017254, 5.046472142876807, 8.971598665107766, 19.333656431817055]]},
 "unique_id": "93389b36f26ec02932260e3b73490f5f",
 "user": "ringe"},
"40": {
 "calculator": "unknown",
 "calculator_parameters": {"U": "", "alpha_plus_gamma": "11.5", "ase_fmax": "0.05", "bands_path": "", "bands_points": "fcc", "cell_dofree": "", "charge": "-1.6", "d_stern": "5.0", "dipole": "False", "dw": "7000.0", "efield": "0.0", "elstat_problem": "planar_counter_charge", "env_pbc_axis": "3", "env_pbc_correction": "parabolic", "env_pbc_dim": "2", "env_pressure": "0.0", "env_verbose": "0", "environ_type": "", "eps": "6.0", "exedir": "", "h_mass": "", "home": "/home/ringe", "ibrav": "0", "kpts": "[4, 3, 1]", "mixing": "0.1", "mode": "relax_ase_bfgs", "n_ext_c": "1", "nbands": "-20", "neb_climb": "False", "neb_insert_images": "[]", "neb_k": "0.2", "neb_nimages": "20", "nmax": "0.005", "nmin": "0.0001", "nmix": "10", "opt_algorithm": "ase3", "outdir": ".", "pcc_init_file": "/home/ringe/projects/surface_charge_dependence/Au-fcc211_3x4.3l/init.traj", "psp": "default", "pw": "700.0", "restart": "True", "save_wf": "False", "sigma": "0.1", "smearing": "fd", "spinpol": "False", "use_environ": "True", "vdw_corr": "", "xc": "BEEF-vdW"},
 "cell": {"array": {"__ndarray__": [[3, 3], "float64", [7.3227574817911485, 0.0, 0.0, 0.0, 11.95801315376847, 0.0, 0.0, 0.0, 26.903961096090054]]}, "__ase_objtype__": "cell"},
 "ctime": 23.206889419828975,
 "energy": -43462.321714351514,
 "forces": {"__ndarray__": [[39, 3], "float64", [-0.0004373446477347307, -0.009900032722531336, -0.005282331444861871, 0.008847165977984763, -0.00514014944004276, 0.004205553440915338, 2.0825935606415748e-05, 0.003532438633290691, -0.002068966713886759, -0.010021131681427903, 0.02291264293211538, 0.0214064907002341, 0.003198452332639653, -1.4141067387072421e-05, -0.007284963697187453, 0.010484187360775492, -0.00023654149083830232, 0.005242479345861939, 0.006837591747123708, -0.005199284812752336, 0.005264847943365127, 0.004386816213785993, 0.004476547714114871, -0.006792854552117335, 0.0012768098298945752, 0.002996363624162582, -0.008165566529927872, -0.0012017336175850271, 0.0011973627422108412, 0.0012187028984495141, 0.0009204549317403504, -0.002750051941311393, -0.004912863920585087, -2.4425480032215997e-05, 0.0031987094429557815, -0.011070141771232549, 0.0006263207300892439, -0.000962621023585439, 0.004850643224081969, 1.0284412645143578e-05, -0.006251380226350524, -0.007842121752238106, -0.000984989621088626, -0.003008704919336754, -0.013845133413208414, 0.0021828665839317245, 0.007002656570078262, -0.007813582507147834, 0.007069505252271695, 0.0010893764094368336, -0.00020877357669641465, -0.0029706525925497222, -0.0007528190056245099, -0.005099526010094443, 0.007241254943445594, 9.358815507080655e-05, -0.003624998347096982, 0.007095730504516812, -0.0010466960969594877, 0.0022121771599703834, 0.0035177833452713614, -0.0002946484222833635, -0.00622104120904735, 0.0010978610498690769, -0.003027473972414141, -0.0038764522362707433, 0.0031660564328074505, 0.0003738383996509691, -0.005870599848164083, 0.0011356562663399794, -0.0034095399021812248, -0.004895894639720601, -0.21875279939631356, -0.07962372247091448, -0.29592420367199357, -0.2039627855713326, -0.005303671601100544, -0.3207240363244928, -0.214888688455217, 0.07554081065079249, -0.29270132585932174, -0.21361650661101278, -0.0011742228137592682, -0.26744332262348136, 0.025329994124356374, -0.007308360735955155, -0.011885952804308562, 0.07593496076541761, -0.004376788911456978, -0.03459882102079203, 0.07070585115599437, 0.0017488643703066655, -0.03195418430909335, 0.029046523743995134, 0.007871689438592894, -0.0136435589253636, 0.1665097829311971, -0.02738327710895929, 0.32185943548051665, 0.10532704077428957, 0.0029187163086917475, 0.32697670210242397, 0.16698852233982855, 0.026212910949941954, 0.3196953379496623, 0.1627027504802811, 0.0014788985383716465, 0.35165466446507826, 0.0033236650565942757, -4.8850960064431995e-05, -0.0010148144177595426, -0.007313502942277728, -0.0023577015988991653, 0.012634658044875013, -0.0008096403854889282, 0.0069247521442913, -0.002456174849976415]]},
 "free_energy": -43462.321714351514,
 "key_value_pairs": {"name": "CO2_Au-fcc211_3x4.3l/calcdir_single_new_highcut_eps6_kpt4x3, calculator=QE v6.2.1"},
 "mtime": 23.206889419828975,
 "numbers": {"__ndarray__": [[39], "int64", [79, 79, 79, 79, 79, 79, 79, 79, 79, 79, 79, 79, 79, 79, 79, 79, 79, 79, 79, 79, 79, 79, 79, 79, 79, 79, 79, 79, 79, 79, 79, 79, 79, 79, 79, 79, 6, 8, 8]]},
 "pbc": {"__ndarray__": [[3], "bool", [true, true, true]]},
 "positions": {"__ndarray__": [[39, 3], "float64", [4.622258072897122, 1.5697611889128655, 16.7669657134538, 4.595492874791211, 4.470772383617295, 16.758428314057966, 4.6235371728066035, 7.375769778039632, 16.738370215477413, 4.7259116655618785, 10.492202657499334, 16.89940880408121, 2.2585815401671843, 11.957589153798475, 16.07252326259734, 2.1895404450530083, 2.9754280894381755, 16.13633365808168, 2.190650144974479, 5.962259578069368, 16.126375358786394, 2.2681953394868453, 8.958279566050319, 16.065785863074126, 7.198973190550978, 1.4714831958676946, 15.326932715360474, 7.199141590539062, 4.467173183871999, 15.326213515411368, 7.2109026897067645, 7.475408670988496, 15.3165136160978, 7.253727986676151, 10.45338656024623, 15.297363917452964, 4.842327257323507, 11.905125257511182, 14.350111884487054, 4.8621470559209214, 2.976455289365484, 14.26904599022384, 4.867820855519405, 5.972193777366355, 14.266106490431858, 4.8504262567503655, 8.990482063771447, 14.3339638856298, 2.377363531761351, 1.4955640941635642, 13.47881014614638, 2.376197831843844, 4.475970383249448, 13.492509345176929, 2.382940231366705, 7.4626499718913895, 13.47597064634732, 2.3837374313102897, 10.460778259723144, 13.470928546704137, 7.270111285516755, 0.00359259974576285, 12.60078060828181, 7.286564584352407, 2.987411288590162, 12.599710308357551, 7.292811483910333, 5.980996776743394, 12.596287008599807, 7.2757633851167745, 8.966854865443471, 12.598516308442045, 4.881838454527422, 1.494751694221055, 11.72598987018804, 4.881838454527422, 4.484254982663172, 11.72598987018804, 4.881838454527422, 7.473758371105283, 11.72598987018804, 4.881838454527422, 10.463261659547399, 11.72598987018804, 2.440919227263711, 0.0, 10.862994531259544, 2.440919227263711, 2.9895032884421173, 10.862994531259544, 2.440919227263711, 5.979006676884227, 10.862994531259544, 2.440919227263711, 8.968509965326344, 10.862994531259544, 0.0, 1.494751694221055, 9.999999292331042, 0.0, 4.484254982663172, 9.999999292331042, 0.0, 7.473758371105283, 9.999999292331042, 0.0, 10.463261659547399, 9.999999292331042, 4.927440751300289, 10.270287873203557, 18.97186545741988, 4.961555148886119, 11.186899208337813, 19.7588786017254, 5.046472142876807, 8.971598665107766, 19.333656431817055]]},
 "unique_id": "f4a84aed2b5f6622213a93da8affb7e6",
 "user": "ringe"},
"41": {
 "calculator": "unknown",
 "calculator_parameters": {"U": "", "alpha_plus_gamma": "11.5", "ase_fmax": "0.05", "bands_path": "", "bands_points": "fcc", "cell_dofree": "", "charge": "-1.8", "d_stern": "5.0", "dipole": "False", "dw": "7000.0", "efield": "0.0", "elstat_problem": "planar_counter_charge", "env_pbc_axis": "3", "env_pbc_correction": "parabolic", "env_pbc_dim": "2", "env_pressure": "0.0", "env_verbose": "0", "environ_type": "", "eps": "6.0", "exedir": "", "h_mass": "", "home": "/home/ringe", "ibrav": "0", "kpts": "[4, 3, 1]", "mixing": "0.1", "mode": "relax_ase_bfgs", "n_ext_c": "1", "nbands": "-20", "neb_climb": "False", "neb_insert_images": "[]", "neb_k": "0.2", "neb_nimages": "20", "nmax": "0.005", "nmin": "0.0001", "nmix": "10", "opt_algorithm": "ase3", "outdir": ".", "pcc_init_file": "/home/ringe/projects/surface_charge_dependence/Au-fcc211_3x4.3l/init.traj", "psp": "default", "pw": "700.0", "restart": "True", "save_wf": "False", "sigma": "0.1", "smearing": "fd", "spinpol": "False", "use_environ": "True", "vdw_corr": "", "xc": "BEEF-vdW"},
 "cell": {"array": {"__ndarray__": [[3, 3], "float64", [7.3227574817911485, 0.0, 0.0, 0.0, 11.95801315376847, 0.0, 0.0, 0.0, 26.903961096090054]]}, "__ase_objtype__": "cell"},
 "ctime": 23.20688942303625,
 "energy": -43462.92492460815,
 "forces": {"__ndarray__": [[39, 3], "float64", [-0.0037460973059935485, -0.014668657755768286, 0.002935942699872363, 0.0070723334657491095, 0.006652472319511124, -0.010885022343619963, 0.005825862653157709, 0.0032778994203233867, 0.012028134809127672, -0.03132966335121701, -0.008507523250378898, -0.025181127251317922, -0.0043045409126248445, -0.0028048164386467824, -1.7740611812872672e-05, -0.0013400589676622083, 0.005293644298771528, -2.802502445801625e-05, 0.00399369454042538, -0.005371805834874619, 0.0006389191355795448, 0.007569841927457931, -0.006318743129176214, 0.009264713131377592, -0.015416077444754097, 0.011128505812993737, 0.006571739680246746, 0.0009245686967984077, 0.008024670076689406, 0.013893984373272845, -0.017413824601073234, -0.002988650314678724, 0.011232635491025817, -0.01977563996503046, -0.004341050577515104, -0.009736253451157424, -0.0003051899452446357, -0.0014279906957781858, 0.019987498865520415, -0.008963894061507143, -0.0018208552588226707, -0.0016447346922745867, -0.0009793331941337973, 0.003326236159755562, 0.0054962472278808575, 0.0034270234036779686, -0.0014670714638297315, 0.01055566402865924, -0.009519509454661025, -0.0006471466656956596, -0.004273687674689414, -0.008894731386468553, 0.006698237955782013, 0.0006651443878246611, -0.0024248073914087272, 0.0011762796962882967, -0.012815406597113412, 0.0015799428926101824, -0.0016424206994294294, -0.004567050545392135, -0.001924470716222492, -0.00661313444114345, -0.0013542000350492808, -0.00625035178508601, 0.001754006576629237, 0.006089657837505641, -0.006105084456473357, -0.0011821932335592544, 0.0042320358034765825, -0.004048716148076898, -0.0033048960035168893, -0.0013542000350492808, -0.20481484915898276, -0.05676918647024417, -0.3171430038414538, -0.1836796098422643, 0.032756625605730685, -0.3162832269443198, -0.19944150066221134, 0.05284362616359286, -0.3147066264858193, -0.12492450329024292, 0.014461683951284773, -0.2671790132185011, 0.056326699616186866, 0.02371405578748819, -0.00845224453241125, 0.09365011865699355, -0.014883601980051786, -0.021177662518879658, 0.07653531335357786, 0.00035532645688971063, -0.02766815533922977, 0.05384429951396533, -0.007456970498677481, -0.02193690928240738, 0.15508817135781677, -0.009597670990764117, 0.3131192273940414, 0.12169056973397752, 0.0076117509089868906, 0.2919132827403876, 0.15672544985092363, 0.0017506641425195655, 0.32147814088169796, 0.12699089890096837, 0.00024168369716087408, 0.33578992951867975, -0.022848879573715487, -0.008948210332223299, 0.005227052726894224, -0.0016462773541713583, -0.016965424209744978, 0.013132937837532221, 0.008853079515255722, -0.003338834565245863, -0.01784885525596281]]},
 "free_energy": -43462.92492460815,
 "key_value_pairs": {"name": "CO2_Au-fcc211_3x4.3l/calcdir_single_new_highcut_eps6_kpt4x3, calculator=QE v6.2.1"},
 "mtime": 23.20688942303625,
 "numbers": {"__ndarray__": [[39], "int64", [79, 79, 79, 79, 79, 79, 79, 79, 79, 79, 79, 79, 79, 79, 79, 79, 79, 79, 79, 79, 79, 79, 79, 79, 79, 79, 79, 79, 79, 79, 79, 79, 79, 79, 79, 79, 6, 8, 8]]},
 "pbc": {"__ndarray__": [[3], "bool", [true, true, true]]},
 "positions": {"__ndarray__": [[39, 3], "float64", [4.622258072897122, 1.5697611889128655, 16.7669657134538, 4.595492874791211, 4.470772383617295, 16.758428314057966, 4.6235371728066035, 7.375769778039632, 16.738370215477413, 4.7259116655618785, 10.492202657499334, 16.89940880408121, 2.2585815401671843, 11.957589153798475, 16.07252326259734, 2.1895404450530083, 2.9754280894381755, 16.13633365808168, 2.190650144974479, 5.962259578069368, 16.126375358786394, 2.2681953394868453, 8.958279566050319, 16.065785863074126, 7.198973190550978, 1.4714831958676946, 15.326932715360474, 7.199141590539062, 4.467173183871999, 15.326213515411368, 7.2109026897067645, 7.475408670988496, 15.3165136160978, 7.253727986676151, 10.45338656024623, 15.297363917452964, 4.842327257323507, 11.905125257511182, 14.350111884487054, 4.8621470559209214, 2.976455289365484, 14.26904599022384, 4.867820855519405, 5.972193777366355, 14.266106490431858, 4.8504262567503655, 8.990482063771447, 14.3339638856298, 2.377363531761351, 1.4955640941635642, 13.47881014614638, 2.376197831843844, 4.475970383249448, 13.492509345176929, 2.382940231366705, 7.4626499718913895, 13.47597064634732, 2.3837374313102897, 10.460778259723144, 13.470928546704137, 7.270111285516755, 0.00359259974576285, 12.60078060828181, 7.286564584352407, 2.987411288590162, 12.599710308357551, 7.292811483910333, 5.980996776743394, 12.596287008599807, 7.2757633851167745, 8.966854865443471, 12.598516308442045, 4.881838454527422, 1.494751694221055, 11.72598987018804, 4.881838454527422, 4.484254982663172, 11.72598987018804, 4.881838454527422, 7.473758371105283, 11.72598987018804, 4.881838454527422, 10.463261659547399, 11.72598987018804, 2.440919227263711, 0.0, 10.862994531259544, 2.440919227263711, 2.9895032884421173, 10.862994531259544, 2.440919227263711, 5.979006676884227, 10.862994531259544, 2.440919227263711, 8.968509965326344, 10.862994531259544, 0.0, 1.494751694221055, 9.999999292331042, 0.0, 4.484254982663172, 9.999999292331042, 0.0, 7.473758371105283, 9.999999292331042, 0.0, 10.463261659547399, 9.999999292331042, 4.927440751300289, 10.270287873203557, 18.97186545741988, 4.961555148886119, 11.186899208337813, 19.7588786017254, 5.046472142876807, 8.971598665107766, 19.333656431817055]]},
 "unique_id": "4cab3819fb89edea4a50e031772472dc",
 "user": "ringe"},
"42": {
 "calculator": "unknown",
 "calculator_parameters": {"U": "", "alpha_plus_gamma": "11.5", "ase_fmax": "0.05", "bands_path": "", "bands_points": "fcc", "cell_dofree": "", "charge": "0.0", "d_stern": "5.0", "dipole": "False", "dw": "7000.0", "efield": "0.0", "elstat_problem": "planar_counter_charge", "env_pbc_axis": "3", "env_pbc_correction": "parabolic", "env_pbc_dim": "2", "env_pressure": "0.0", "env_verbose": "0", "environ_type": "", "eps": "6.0", "exedir": "", "h_mass": "", "home": "/home/AIMSE", "ibrav": "0", "kpts": "[4, 3, 1]", "mixing": "0.1", "mode": "relax_ase_bfgs", "n_ext_c": "1", "nbands": "-20", "neb_climb": "False", "neb_insert_images": "[]", "neb_k": "0.2", "neb_nimages": "20", "nmax": "0.005", "nmin": "0.0001", "nmix": "10", "opt_algorithm": "ase3", "outdir": ".", "pcc_init_file": "/home/AIMSE/projects/surface_charge_dependence/Au-fcc211_3x4.3l/init.traj", "psp": "default", "pw": "700.0", "restart": "True", "save_wf": "False", "sigma": "0.1", "smearing": "fd", "spinpol": "False", "use_environ": "True", "vdw_corr": "", "xc": "BEEF-vdW"},
 "cell": {"array": {"__ndarray__": [[3, 3], "float64", [7.3227574817911485, 0.0, 0.0, 0.0, 11.95801315376847, 0.0, 0.0, 0.0, 26.903961096090054]]}, "__ase_objtype__": "cell"},
 "ctime": 23.206889424322743,
 "energy": -42366.045667050996,
 "forces": {"__ndarray__": [[36, 3], "float64", [-0.0027801338482984377, -0.00031238903409623624, -0.0014439315353781583, -0.002729740226337234, 0.0007049964868245922, -0.0009579930378951243, -0.0026024706198535825, 0.0001000159129740213, -0.0007330215112826086, -0.0030701542848914866, -0.0002195722099738154, -0.0014673285741458601, 0.002171296619705938, -0.0007736449412309258, -0.017132031694596303, 0.0023587300401636795, 0.0001874334204577417, -0.017475273966627968, 0.0027978744601113107, -0.00018409098634807007, -0.017311237584937928, 0.0023368756632927497, 0.0007954993181018558, -0.017211993002912294, -0.0016730168270487316, 0.0002000318259480426, 0.01501729934443865, -0.0019987755975836544, -0.0002301137329350876, 0.01532943126821876, -0.0019571237263708227, 0.0003969783281025422, 0.01497436192164518, -0.0012081613754882418, -0.00047899651894756215, 0.015123485904999762, 0.007618692887522362, -0.00021802954807704388, -0.0016501340089132871, 0.007884287844083196, 0.00011004321530303628, -0.0016385640446875006, 0.007763445995502759, 0.00010618656056110745, -0.002478286337163474, 0.008040353805973248, 0.0005193628385797507, -0.0015182364167393209, -0.010296496830001622, 0.00013601135723202384, -0.0031783977279816232, -0.010132460448311582, 3.8566547419288417e-05, -0.003031844847788327, -0.010217563962950146, -0.00022265753376735846, -0.0024875423085441027, -0.010302410367272578, -0.00010592945024497885, -0.0025543909907375364, -0.016666662022403553, 1.1569964225786526e-05, 0.01754649352419559, -0.01699190657230622, 0.00014192489450298138, 0.01735494633867979, -0.01699010680009332, -0.00024425480032216, 0.0175205253822666, -0.01707212499093834, 0.000136525577864281, 0.0175565208265246, -0.1782808074241962, -3.4195672045102396e-05, -0.2917500176896459, -0.17837388135863474, -0.00011004321530303628, -0.29138749214390464, -0.1784481862399959, -0.00032627299116718, -0.2915376445685237, -0.1782522681791059, 0.00010592945024497885, -0.2916250620760074, 0.07063540292937512, -5.6307159232161095e-05, -0.025282428715872583, 0.07105834939940665, -7.199088851600504e-05, -0.02575371192533629, 0.07104240855980667, -0.00013086915090945205, -0.025732114658781488, 0.07104035167727767, 0.00017843455939324106, -0.0254822034315045, 0.12886034800953938, -0.00024194080747700264, 0.30785412234036014, 0.12887551751819096, -0.00016506482295455444, 0.3071478403019549, 0.12877910114964275, -1.4141067387072421e-05, 0.30736329874687063, 0.128781672252804, 0.0002709942731995333, 0.3080328140100695]]},
 "free_energy": -42366.045667050996,
 "key_value_pairs": {"name": "Au-fcc211_3x4.3l/calcdir_single_new_highcut_eps6_kpt4x3, calculator=QE v6.2.1"},
 "mtime": 23.206889424322743,
 "numbers": {"__ndarray__": [[36], "int64", [79, 79, 79, 79, 79, 79, 79, 79, 79, 79, 79, 79, 79, 79, 79, 79, 79, 79, 79, 79, 79, 79, 79, 79, 79, 79, 79, 79, 79, 79, 79, 79, 79, 79, 79, 79]]},
 "pbc": {"__ndarray__": [[3], "bool", [true, true, true]]},
 "positions": {"__ndarray__": [[36, 3], "float64", [4.882335254492266, 1.4946133942308422, 16.904609203713196, 4.883361554419637, 4.484020882679739, 16.9037274037756, 4.88341775441566, 7.474525771050976, 16.90349200379226, 4.8823810544890245, 10.462798259580193, 16.90349580379199, 2.4411612272465857, 11.956100053903853, 16.0392413649526, 2.4403569273035033, 2.98849048851379, 16.0412804648083, 2.4400112273279673, 5.977594376984172, 16.042431864726815, 2.4406934272796903, 8.96857756532156, 16.03954146493136, 7.322213381829652, 1.4948625942132072, 15.17681992598349, 0.0003756999734128773, 4.483654382705675, 15.177679225922681, 7.322156081833707, 7.475610570974208, 15.177957425902994, 7.321700081865976, 10.464084259489187, 15.176750125988429, 4.88204735451264, 11.956053653907137, 14.313647487067527, 4.882035354513489, 2.9902417883898558, 14.315147086961407, 4.881722854535603, 5.9787055769055355, 14.313497187078164, 4.88111865457836, 8.96804936535894, 14.316032786898727, 2.4412628272393957, 1.492988594345824, 13.452304448022106, 2.4405341272909635, 4.483578082711074, 13.452592048001753, 2.4419502271907505, 7.474689571039384, 13.45114114810443, 2.4406100272855924, 10.463592959523956, 13.452955947976001, 7.322278581825039, 11.957827653781596, 12.58787880919483, 7.321561581875779, 2.990315888384612, 12.590341409020558, 7.322685781796221, 5.980010176813213, 12.589346809090943, 7.322112681836779, 8.96887136530077, 12.590523209007692, 4.881838454527422, 1.494751694221055, 11.72598987018804, 4.881838454527422, 4.484254982663172, 11.72598987018804, 4.881838454527422, 7.473758371105283, 11.72598987018804, 4.881838454527422, 10.463261659547399, 11.72598987018804, 2.440919227263711, 0.0, 10.862994531259544, 2.440919227263711, 2.9895032884421173, 10.862994531259544, 2.440919227263711, 5.979006676884227, 10.862994531259544, 2.440919227263711, 8.968509965326344, 10.862994531259544, 0.0, 1.494751694221055, 9.999999292331042, 0.0, 4.484254982663172, 9.999999292331042, 0.0, 7.473758371105283, 9.999999292331042, 0.0, 10.463261659547399, 9.999999292331042]]},
 "unique_id": "5cc0e2f998de0b3a20c331a597fa2311",
 "user": "ringe"},
"43": {
 "calculator": "unknown",
 "calculator_parameters": {"U": "", "alpha_plus_gamma": "11.5", "ase_fmax": "0.05", "bands_path": "", "bands_points": "fcc", "cell_dofree": "", "charge": "-0.4", "d_stern": "5.0", "dipole": "False", "dw": "7000.0", "efield": "0.0", "elstat_problem": "planar_counter_charge", "env_pbc_axis": "3", "env_pbc_correction": "parabolic", "env_pbc_dim": "2", "env_pressure": "0.0", "env_verbose": "0", "environ_type": "", "eps": "6.0", "exedir": "", "h_mass": "", "home": "/home/AIMSE", "ibrav": "0", "kpts": "[4, 3, 1]", "mixing": "0.1", "mode": "relax_ase_bfgs", "n_ext_c": "1", "nbands": "-20", "neb_climb": "False", "neb_insert_images": "[]", "neb_k": "0.2", "neb_nimages": "20", "nmax": "0.005", "nmin": "0.0001", "nmix": "10", "opt_algorithm": "ase3", "outdir": ".", "pcc_init_file": "/home/AIMSE/projects/surface_charge_dependence/Au-fcc211_3x4.3l/init.traj", "psp": "default", "pw": "700.0", "restart": "True", "save_wf": "False", "sigma": "0.1", "smearing": "fd", "spinpol": "False", "use_environ": "True", "vdw_corr": "", "xc": "BEEF-vdW"},
 "cell": {"array": {"__ndarray__": [[3, 3], "float64", [7.3227574817911485, 0.0, 0.0, 0.0, 11.95801315376847, 0.0, 0.0, 0.0, 26.903961096090054]]}, "__ase_objtype__": "cell"},
 "ctime": 23.206889425601734,
 "energy": -42367.91503510796,
 "forces": {"__ndarray__": [[36, 3], "float64", [-0.025466519702220653, 0.0016545048842874733, 0.027080658266875942, -0.02598896786459395, -0.0012937791107590622, 0.026088726667251844, -0.025277286509550016, 0.0013372307541847936, 0.026765698129618418, -0.026115980360761473, -0.0010340976914691867, 0.026206997412670994, -0.002614554804711626, -0.0014477881901200872, 0.03691538496911062, -0.0019805207651385245, 0.00021520133459962938, 0.037200263199381085, -0.0026366662918986847, -0.0009443661911403091, 0.037478456561432234, -0.0027271691231759484, 0.0008296949901469582, 0.03661173768576275, -0.00862527977516579, 0.0007103958034632927, -0.03977368035351215, -0.007718194579864127, -0.0005471307527216383, -0.03986212630226038, -0.008554060217598171, 0.0011629099598496101, -0.03941526857282889, -0.007278278828968111, -8.79317281159776e-05, -0.039097994442726214, -0.0019774354413449814, -0.00026405229466406135, 0.003516497793690718, -0.0016341931693133146, 0.00020517403227061437, 0.004633899227585568, -0.0018529940483387444, -0.0004453150675347169, 0.0022178335869252126, -0.0019416971074031073, 0.00020388848068997144, 0.005451510032874482, -0.008812456085307403, -0.00013241181280622356, -0.0011037745871400344, -0.00901325924220383, 0.00022625707819315873, -0.0006990829495536347, -0.008374340106624287, -0.0007299361874890654, -0.0007625891976373964, -0.009045140921403778, 0.00039003634956707024, -0.0012405572753204442, -0.0005422456567151951, 0.0003172741301026794, -0.005776754582777148, -0.001495610708920005, 0.0004167758224444435, -0.004271373681844257, -0.0013086915090945203, -0.00031316036504462196, -0.004107851520786474, -0.0015220930714812497, 0.00025788164707697523, -0.004648297405288769, -0.163002541108887, -0.00021880087902542963, -0.3017009582547707, -0.16286190176596466, 0.0002067166941673859, -0.3014518183584421, -0.16299559913035155, -0.0004275744557218442, -0.30133406183365524, -0.16296628855431292, 1.3883957070943831e-05, -0.3015747170895516, 0.07558734761801175, -2.3397038767701638e-05, -0.019572008594656614, 0.07584008705876616, -0.00012109895889656564, -0.019660454543404846, 0.07571615988639217, -7.327644009664799e-05, -0.01945810872461165, 0.0758442008238242, 7.584754325793388e-05, -0.019789523922101402, 0.13536318212506365, -0.00023062795356734475, 0.2987573022454145, 0.13521688635518647, 1.6712170548358315e-05, 0.29894653543808514, 0.13532924356333467, -0.00010387256771595015, 0.2987616731207887, 0.1354328590207345, 0.00019823205373514248, 0.29866782785540175]]},
 "free_energy": -42367.91503510796,
 "key_value_pairs": {"name": "Au-fcc211_3x4.3l/calcdir_single_new_highcut_eps6_kpt4x3, calculator=QE v6.2.1"},
 "mtime": 23.206889425601734,
 "numbers": {"__ndarray__": [[36], "int64", [79, 79, 79, 79, 79, 79, 79, 79, 79, 79, 79, 79, 79, 79, 79, 79, 79, 79, 79, 79, 79, 79, 79, 79, 79, 79, 79, 79, 79, 79, 79, 79, 79, 79, 79, 79]]},
 "pbc": {"__ndarray__": [[3], "bool", [true, true, true]]},
 "positions": {"__ndarray__": [[36, 3], "float64", [4.882335254492266, 1.4946133942308422, 16.904609203713196, 4.883361554419637, 4.484020882679739, 16.9037274037756, 4.88341775441566, 7.474525771050976, 16.90349200379226, 4.8823810544890245, 10.462798259580193, 16.90349580379199, 2.4411612272465857, 11.956100053903853, 16.0392413649526, 2.4403569273035033, 2.98849048851379, 16.0412804648083, 2.4400112273279673, 5.977594376984172, 16.042431864726815, 2.4406934272796903, 8.96857756532156, 16.03954146493136, 7.322213381829652, 1.4948625942132072, 15.17681992598349, 0.0003756999734128773, 4.483654382705675, 15.177679225922681, 7.322156081833707, 7.475610570974208, 15.177957425902994, 7.321700081865976, 10.464084259489187, 15.176750125988429, 4.88204735451264, 11.956053653907137, 14.313647487067527, 4.882035354513489, 2.9902417883898558, 14.315147086961407, 4.881722854535603, 5.9787055769055355, 14.313497187078164, 4.88111865457836, 8.96804936535894, 14.316032786898727, 2.4412628272393957, 1.492988594345824, 13.452304448022106, 2.4405341272909635, 4.483578082711074, 13.452592048001753, 2.4419502271907505, 7.474689571039384, 13.45114114810443, 2.4406100272855924, 10.463592959523956, 13.452955947976001, 7.322278581825039, 11.957827653781596, 12.58787880919483, 7.321561581875779, 2.990315888384612, 12.590341409020558, 7.322685781796221, 5.980010176813213, 12.589346809090943, 7.322112681836779, 8.96887136530077, 12.590523209007692, 4.881838454527422, 1.494751694221055, 11.72598987018804, 4.881838454527422, 4.484254982663172, 11.72598987018804, 4.881838454527422, 7.473758371105283, 11.72598987018804, 4.881838454527422, 10.463261659547399, 11.72598987018804, 2.440919227263711, 0.0, 10.862994531259544, 2.440919227263711, 2.9895032884421173, 10.862994531259544, 2.440919227263711, 5.979006676884227, 10.862994531259544, 2.440919227263711, 8.968509965326344, 10.862994531259544, 0.0, 1.494751694221055, 9.999999292331042, 0.0, 4.484254982663172, 9.999999292331042, 0.0, 7.473758371105283, 9.999999292331042, 0.0, 10.463261659547399, 9.999999292331042]]},
 "unique_id": "5713bee22badf3a7309fc9c585f67d0c",
 "user": "ringe"},
"44": {
 "calculator": "unknown",
 "calculator_parameters": {"U": "", "alpha_plus_gamma": "11.5", "ase_fmax": "0.05", "bands_path": "", "bands_points": "fcc", "cell_dofree": "", "charge": "-0.8", "d_stern": "5.0", "dipole": "False", "dw": "7000.0", "efield": "0.0", "elstat_problem": "planar_counter_charge", "env_pbc_axis": "3", "env_pbc_correction": "parabolic", "env_pbc_dim": "2", "env_pressure": "0.0", "env_verbose": "0", "environ_type": "", "eps": "6.0", "exedir": "", "h_mass": "", "home": "/home/AIMSE", "ibrav": "0", "kpts": "[4, 3, 1]", "mixing": "0.1", "mode": "relax_ase_bfgs", "n_ext_c": "1", "nbands": "-20", "neb_climb": "False", "neb_insert_images": "[]", "neb_k": "0.2", "neb_nimages": "20", "nmax": "0.005", "nmin": "0.0001", "nmix": "10", "opt_algorithm": "ase3", "outdir": ".", "pcc_init_file": "/home/AIMSE/projects/surface_charge_dependence/Au-fcc211_3x4.3l/init.traj", "psp": "default", "pw": "700.0", "restart": "True", "save_wf": "False", "sigma": "0.1", "smearing": "fd", "spinpol": "False", "use_environ": "True", "vdw_corr": "", "xc": "BEEF-vdW"},
 "cell": {"array": {"__ndarray__": [[3, 3], "float64", [7.3227574817911485, 0.0, 0.0, 0.0, 11.95801315376847, 0.0, 0.0, 0.0, 26.903961096090054]]}, "__ase_objtype__": "cell"},
 "ctime": 23.206889427168782,
 "energy": -42369.358410311084,
 "forces": {"__ndarray__": [[36, 3], "float64", [-0.019818063167191674, 0.00020054604658029977, -0.0030159040081883543, -0.01894028854792867, 0.0013858246039330972, -0.002064081617880316, -0.01970827706220477, -0.0005784982112893263, -0.0019386117836095646, -0.018380302279400604, -0.0004216609184508867, -0.001099660822081977, 0.007688626893509338, -0.0003280727633800801, 0.02647002126607054, 0.00839208071843716, -0.0005543298415732388, 0.026370262463412647, 0.007464426697845208, 0.002046083895751315, 0.02598536832016815, 0.006220269878098965, -0.002177210156976895, 0.025992310298703625, -0.029500066341645967, -0.000599324146895742, -0.013093599959164547, -0.0295255202629427, 0.0017828029320356392, -0.012081356644566289, -0.027331855045733572, 0.00015246641746425354, -0.01137944548153524, -0.029427304122181582, -0.000477196746734662, -0.011938917529431051, -0.016364814511268592, 0.00046177012776694667, 0.030789474577030844, -0.01749867100539567, -0.0010803775483723328, 0.031069981931927133, -0.01732769264517016, 0.0009837040695079833, 0.03151966787483603, -0.017131260363647913, -0.0002992764079736782, 0.031042471128101375, 0.020233039217423216, 0.0004910807038056059, 0.0045734783032953495, 0.01975250003657889, 0.00028616378185112006, 0.00503267732790101, 0.020070288387313825, -0.00065074621012146, 0.007617407335941719, 0.019771783310288532, -0.0003967212177864135, 0.005104668216417015, -0.021312131214214908, 0.0007466483580374237, -0.01270279227864909, -0.020794568147848056, -0.00034812736803811013, -0.013047062991945272, -0.02065418591524185, -0.00025993852960600394, -0.010828200963755545, -0.02146639740389206, 0.0004111193954896146, -0.010729470602362167, -0.15622665583763418, 9.615925823209247e-05, -0.3217689326492394, -0.1565174476051756, -0.0010335834708369296, -0.32192911237618754, -0.15635032589969203, -0.00043811597868311647, -0.32035996811685474, -0.1561271541452924, 0.0008314947623598583, -0.3207795721527766, 0.08905350042524664, 0.0011233149711658073, -0.02515181667527926, 0.08913500439545939, -0.0005067644330894498, -0.02542435361037557, 0.08933657888330422, -0.0013254036796428786, -0.025242576616872656, 0.08944456521607821, 0.0006833992202697907, -0.025069798484434243, 0.12605990244626675, 0.00032935831496072306, 0.31010435182711754, 0.12604910381298937, -0.001367826881804096, 0.30943020857822834, 0.12583647358155103, -0.0005363321194442376, 0.3089987774677646, 0.12589458051299607, 0.0013673126611718387, 0.3095441084482734]]},
 "free_energy": -42369.358410311084,
 "key_value_pairs": {"name": "Au-fcc211_3x4.3l/calcdir_single_new_highcut_eps6_kpt4x3, calculator=QE v6.2.1"},
 "mtime": 23.206889427168782,
 "numbers": {"__ndarray__": [[36], "int64", [79, 79, 79, 79, 79, 79, 79, 79, 79, 79, 79, 79, 79, 79, 79, 79, 79, 79, 79, 79, 79, 79, 79, 79, 79, 79, 79, 79, 79, 79, 79, 79, 79, 79, 79, 79]]},
 "pbc": {"__ndarray__": [[3], "bool", [true, true, true]]},
 "positions": {"__ndarray__": [[36, 3], "float64", [4.882335254492266, 1.4946133942308422, 16.904609203713196, 4.883361554419637, 4.484020882679739, 16.9037274037756, 4.88341775441566, 7.474525771050976, 16.90349200379226, 4.8823810544890245, 10.462798259580193, 16.90349580379199, 2.4411612272465857, 11.956100053903853, 16.0392413649526, 2.4403569273035033, 2.98849048851379, 16.0412804648083, 2.4400112273279673, 5.977594376984172, 16.042431864726815, 2.4406934272796903, 8.96857756532156, 16.03954146493136, 7.322213381829652, 1.4948625942132072, 15.17681992598349, 0.0003756999734128773, 4.483654382705675, 15.177679225922681, 7.322156081833707, 7.475610570974208, 15.177957425902994, 7.321700081865976, 10.464084259489187, 15.176750125988429, 4.88204735451264, 11.956053653907137, 14.313647487067527, 4.882035354513489, 2.9902417883898558, 14.315147086961407, 4.881722854535603, 5.9787055769055355, 14.313497187078164, 4.88111865457836, 8.96804936535894, 14.316032786898727, 2.4412628272393957, 1.492988594345824, 13.452304448022106, 2.4405341272909635, 4.483578082711074, 13.452592048001753, 2.4419502271907505, 7.474689571039384, 13.45114114810443, 2.4406100272855924, 10.463592959523956, 13.452955947976001, 7.322278581825039, 11.957827653781596, 12.58787880919483, 7.321561581875779, 2.990315888384612, 12.590341409020558, 7.322685781796221, 5.980010176813213, 12.589346809090943, 7.322112681836779, 8.96887136530077, 12.590523209007692, 4.881838454527422, 1.494751694221055, 11.72598987018804, 4.881838454527422, 4.484254982663172, 11.72598987018804, 4.881838454527422, 7.473758371105283, 11.72598987018804, 4.881838454527422, 10.463261659547399, 11.72598987018804, 2.440919227263711, 0.0, 10.862994531259544, 2.440919227263711, 2.9895032884421173, 10.862994531259544, 2.440919227263711, 5.979006676884227, 10.862994531259544, 2.440919227263711, 8.968509965326344, 10.862994531259544, 0.0, 1.494751694221055, 9.999999292331042, 0.0, 4.484254982663172, 9.999999292331042, 0.0, 7.473758371105283, 9.999999292331042, 0.0, 10.463261659547399, 9.999999292331042]]},
 "unique_id": "31c31d46c2fe83dc3ba4276d4d002b9b",
 "user": "ringe"},
"45": {
 "calculator": "unknown",
 "calculator_parameters": {"U": "", "alpha_plus_gamma": "11.5", "ase_fmax": "0.05", "bands_path": "", "bands_points": "fcc", "cell_dofree": "", "charge": "-1.1", "d_stern": "5.0", "dipole": "False", "dw": "7000.0", "efield": "0.0", "elstat_problem": "planar_counter_charge", "env_pbc_axis": "3", "env_pbc_correction": "parabolic", "env_pbc_dim": "2", "env_pressure": "0.0", "env_verbose": "0", "environ_type": "", "eps": "6.0", "exedir": "", "h_mass": "", "home": "/home/AIMSE", "ibrav": "0", "kpts": "[4, 3, 1]", "mixing": "0.1", "mode": "relax_ase_bfgs", "n_ext_c": "1", "nbands": "-20", "neb_climb": "False", "neb_insert_images": "[]", "neb_k": "0.2", "neb_nimages": "20", "nmax": "0.005", "nmin": "0.0001", "nmix": "10", "opt_algorithm": "ase3", "outdir": ".", "pcc_init_file": "/home/AIMSE/projects/surface_charge_dependence/Au-fcc211_3x4.3l/init.traj", "psp": "default", "pw": "700.0", "restart": "True", "save_wf": "False", "sigma": "0.1", "smearing": "fd", "spinpol": "False", "use_environ": "True", "vdw_corr": "", "xc": "BEEF-vdW"},
 "cell": {"array": {"__ndarray__": [[3, 3], "float64", [7.3227574817911485, 0.0, 0.0, 0.0, 11.95801315376847, 0.0, 0.0, 0.0, 26.903961096090054]]}, "__ase_objtype__": "cell"},
 "ctime": 23.206889428629033,
 "energy": -42370.15787110902,
 "forces": {"__ndarray__": [[36, 3], "float64", [-0.03201691922622873, 0.002598356854795525, 0.006557084392227417, -0.03217349940875104, -0.002108818812886691, 0.006518260734492001, -0.031579060357861746, 0.0006941978535471915, 0.007089559856929726, -0.030800787430940505, -0.00059058239614737, 0.00874380763090107, 0.002010859782441698, 0.0007155380097858644, 0.027732690028578044, 0.004678122201959685, 0.00020337426005771428, 0.027815993771003706, 0.0011806505716624829, 0.00044325818500568826, 0.026342237438954634, 0.001073435569836861, -0.0018617357990871166, 0.02694284713743102, -0.02807233275618391, -0.00022394308534800142, -0.010788348864755614, -0.025601759728504297, 0.0001707212499093834, -0.010419909781743345, -0.024598001054338285, 0.0004892809315927057, -0.010103921203221308, -0.02653301329352204, 5.5278717967646735e-05, -0.010027302329014989, -0.0046719515543726, 0.0012302728626753005, -0.03999299545316983, -0.005644342769970924, -0.0013732261984427962, -0.03567071392873212, -0.006305116282421399, 0.0012570123355526738, -0.03849069987603048, -0.005739473586938502, -0.0011891352120947263, -0.0386886748194495, 0.027774599010107003, -0.00047385431262499036, 0.01651033895019737, 0.026903252148747215, 0.00040443452727027124, 0.017280898567634755, 0.027693352150210373, 1.7483501496744084e-05, 0.017448534493750594, 0.02720972764557249, 2.0311714974158565e-05, 0.015760862378682534, -0.02313092959050855, -2.4682590348344586e-05, 0.006905468870581655, -0.022350856891374407, -0.0004933946966507632, 0.00699031527490409, -0.021835350707536588, 0.0005589578272635535, 0.006859446123994638, -0.022595625912328828, 0.0001483526524061961, 0.00685893190336238, -0.15493339094750738, -0.0007870146776696123, -0.2958247019796518, -0.15543604161553876, 0.00012109895889656564, -0.2968960806669596, -0.15527971854333258, 9.204549317403503e-05, -0.29555216504455556, -0.1548598573970946, 0.00013241181280622356, -0.2958676394024453, 0.0817363979385431, -0.00023551304957378794, -0.02408583730461013, 0.08175182455751082, -0.00013472580565138085, -0.024473302551015916, 0.08150062777865319, 9.101705190952067e-05, -0.024189709872326083, 0.0816993740530206, 0.00020440270132222863, -0.024125432293293933, 0.12970366984644113, -0.0003036472833478642, 0.31075535514755515, 0.12972115334793788, 3.496700299348817e-05, 0.31041725508184603, 0.12978106005159581, 5.039362196120353e-05, 0.31081500474089696, 0.12974017951133138, 6.684868219343326e-05, 0.3108522857367356]]},
 "free_energy": -42370.15787110902,
 "key_value_pairs": {"name": "Au-fcc211_3x4.3l/calcdir_single_new_highcut_eps6_kpt4x3, calculator=QE v6.2.1"},
 "mtime": 23.206889428629033,
 "numbers": {"__ndarray__": [[36], "int64", [79, 79, 79, 79, 79, 79, 79, 79, 79, 79, 79, 79, 79, 79, 79, 79, 79, 79, 79, 79, 79, 79, 79, 79, 79, 79, 79, 79, 79, 79, 79, 79, 79, 79, 79, 79]]},
 "pbc": {"__ndarray__": [[3], "bool", [true, true, true]]},
 "positions": {"__ndarray__": [[36, 3], "float64", [4.882335254492266, 1.4946133942308422, 16.904609203713196, 4.883361554419637, 4.484020882679739, 16.9037274037756, 4.88341775441566, 7.474525771050976, 16.90349200379226, 4.8823810544890245, 10.462798259580193, 16.90349580379199, 2.4411612272465857, 11.956100053903853, 16.0392413649526, 2.4403569273035033, 2.98849048851379, 16.0412804648083, 2.4400112273279673, 5.977594376984172, 16.042431864726815, 2.4406934272796903, 8.96857756532156, 16.03954146493136, 7.322213381829652, 1.4948625942132072, 15.17681992598349, 0.0003756999734128773, 4.483654382705675, 15.177679225922681, 7.322156081833707, 7.475610570974208, 15.177957425902994, 7.321700081865976, 10.464084259489187, 15.176750125988429, 4.88204735451264, 11.956053653907137, 14.313647487067527, 4.882035354513489, 2.9902417883898558, 14.315147086961407, 4.881722854535603, 5.9787055769055355, 14.313497187078164, 4.88111865457836, 8.96804936535894, 14.316032786898727, 2.4412628272393957, 1.492988594345824, 13.452304448022106, 2.4405341272909635, 4.483578082711074, 13.452592048001753, 2.4419502271907505, 7.474689571039384, 13.45114114810443, 2.4406100272855924, 10.463592959523956, 13.452955947976001, 7.322278581825039, 11.957827653781596, 12.58787880919483, 7.321561581875779, 2.990315888384612, 12.590341409020558, 7.322685781796221, 5.980010176813213, 12.589346809090943, 7.322112681836779, 8.96887136530077, 12.590523209007692, 4.881838454527422, 1.494751694221055, 11.72598987018804, 4.881838454527422, 4.484254982663172, 11.72598987018804, 4.881838454527422, 7.473758371105283, 11.72598987018804, 4.881838454527422, 10.463261659547399, 11.72598987018804, 2.440919227263711, 0.0, 10.862994531259544, 2.440919227263711, 2.9895032884421173, 10.862994531259544, 2.440919227263711, 5.979006676884227, 10.862994531259544, 2.440919227263711, 8.968509965326344, 10.862994531259544, 0.0, 1.494751694221055, 9.999999292331042, 0.0, 4.484254982663172, 9.999999292331042, 0.0, 7.473758371105283, 9.999999292331042, 0.0, 10.463261659547399, 9.999999292331042]]},
 "unique_id": "62c6a80502b51b5a6ef52e81a82be6b9",
 "user": "ringe"},
"46": {
 "calculator": "unknown",
 "calculator_parameters": {"U": "", "alpha_plus_gamma": "11.5", "ase_fmax": "0.05", "bands_path": "", "bands_points": "fcc", "cell_dofree": "", "charge": "-1.2", "d_stern": "5.0", "dipole": "False", "dw": "7000.0", "efield": "0.0", "elstat_problem": "planar_counter_charge", "env_pbc_axis": "3", "env_pbc_correction": "parabolic", "env_pbc_dim": "2", "env_pressure": "0.0", "env_verbose": "0", "environ_type": "", "eps": "6.0", "exedir": "", "h_mass": "", "home": "/home/AIMSE", "ibrav": "0", "kpts": "[4, 3, 1]", "mixing": "0.1", "mode": "relax_ase_bfgs", "n_ext_c": "1", "nbands": "-20", "neb_climb": "False", "neb_insert_images": "[]", "neb_k": "0.2", "neb_nimages": "20", "nmax": "0.005", "nmin": "0.0001", "nmix": "10", "opt_algorithm": "ase3", "outdir": ".", "pcc_init_file": "/home/AIMSE/projects/surface_charge_dependence/Au-fcc211_3x4.3l/init.traj", "psp": "default", "pw": "700.0", "restart": "True", "save_wf": "False", "sigma": "0.1", "smearing": "fd", "spinpol": "False", "use_environ": "True", "vdw_corr": "", "xc": "BEEF-vdW"},
 "cell": {"array": {"__ndarray__": [[3, 3], "float64", [7.3227574817911485, 0.0, 0.0, 0.0, 11.95801315376847, 0.0, 0.0, 0.0, 26.903961096090054]]}, "__ase_objtype__": "cell"},
 "ctime": 23.20688942983029,
 "energy": -42370.36701073045,
 "forces": {"__ndarray__": [[36, 3], "float64", [-0.009025600537378005, -0.0008739179645210755, -0.03370741955477421, -0.011717545547244336, 0.0024903705220215176, -0.03799139164210876, -0.010312694779917721, -0.00033681451412845216, -0.03597796075650578, -0.012910537414080991, -0.0007456199167729094, -0.037612411036135225, -0.018615043998026003, -0.0032686434489427583, 0.02734908143691419, -0.022009157281239516, 0.0015642591633263383, 0.0256575526671042, -0.014189918347136853, -0.0034223954179876544, 0.027784883422752146, -0.01685923764918387, 0.004793564733901422, 0.027909839036390643, -0.02754062862242999, 0.002620982562614841, 0.013344025407073794, -0.030093734061586882, -0.002310393300731505, 0.011527798133941438, -0.033607917862432446, 0.0008824026049533189, 0.011756369204979751, -0.027657356705952367, -0.0009160840563661643, 0.013331427001583492, 0.006615705544304735, -0.0023947254844216823, 0.024850740495092685, 0.009242601644190534, 0.003479473908168201, 0.022929355102663737, 0.009020201220739304, -0.0029508550982078213, 0.024903705220215178, 0.008170451625934315, 0.0017182682426873633, 0.026265104344116056, 0.019896481813610895, 0.0007533332262567671, 0.013662842199073244, 0.020944206351834894, -3.3424341096716627e-06, 0.015312719097670404, 0.021233455457479563, -0.0010086437701724564, 0.013041149454674312, 0.020574738827558114, 0.0005039362196120352, 0.013877272202724488, -0.01700244809526749, -0.0006705437044633614, -0.00823884297002452, -0.01947610644674065, 0.0006502319894892027, -0.005321412212913416, -0.019776925516611102, -0.0011680521661721819, -0.00536075009128109, -0.018447665182226295, 0.0011351420457077226, -0.00708853141566521, -0.1553293408343454, 0.0004288600073024872, -0.31809328356986505, -0.15494778912521057, -0.00011107165656755065, -0.3166853474787449, -0.15545223956545487, -0.0004661410031411327, -0.3184303551943097, -0.1552619779315197, -0.00015298063809651073, -0.317435338270892, 0.07547190508607002, -0.00011364275972883654, -0.0365950255152144, 0.07616738849119786, -0.00018100566255452698, -0.03715706866627149, 0.07628488790566862, 0.00014321044608362434, -0.03724962838007778, 0.07589973665210799, -2.3397038767701638e-05, -0.03704728256128459, 0.1276807258791414, -0.00015760862378682533, 0.3192022003633277, 0.12764678731741244, 3.573833394187393e-05, 0.31885587276750244, 0.12767609789345108, 4.4222974374117386e-05, 0.31868103775253503, 0.12770900801391555, 3.188167919994509e-05, 0.3197490740057332]]},
 "free_energy": -42370.36701073045,
 "key_value_pairs": {"name": "Au-fcc211_3x4.3l/calcdir_single_new_highcut_eps6_kpt4x3, calculator=QE v6.2.1"},
 "mtime": 23.20688942983029,
 "numbers": {"__ndarray__": [[36], "int64", [79, 79, 79, 79, 79, 79, 79, 79, 79, 79, 79, 79, 79, 79, 79, 79, 79, 79, 79, 79, 79, 79, 79, 79, 79, 79, 79, 79, 79, 79, 79, 79, 79, 79, 79, 79]]},
 "pbc": {"__ndarray__": [[3], "bool", [true, true, true]]},
 "positions": {"__ndarray__": [[36, 3], "float64", [4.882335254492266, 1.4946133942308422, 16.904609203713196, 4.883361554419637, 4.484020882679739, 16.9037274037756, 4.88341775441566, 7.474525771050976, 16.90349200379226, 4.8823810544890245, 10.462798259580193, 16.90349580379199, 2.4411612272465857, 11.956100053903853, 16.0392413649526, 2.4403569273035033, 2.98849048851379, 16.0412804648083, 2.4400112273279673, 5.977594376984172, 16.042431864726815, 2.4406934272796903, 8.96857756532156, 16.03954146493136, 7.322213381829652, 1.4948625942132072, 15.17681992598349, 0.0003756999734128773, 4.483654382705675, 15.177679225922681, 7.322156081833707, 7.475610570974208, 15.177957425902994, 7.321700081865976, 10.464084259489187, 15.176750125988429, 4.88204735451264, 11.956053653907137, 14.313647487067527, 4.882035354513489, 2.9902417883898558, 14.315147086961407, 4.881722854535603, 5.9787055769055355, 14.313497187078164, 4.88111865457836, 8.96804936535894, 14.316032786898727, 2.4412628272393957, 1.492988594345824, 13.452304448022106, 2.4405341272909635, 4.483578082711074, 13.452592048001753, 2.4419502271907505, 7.474689571039384, 13.45114114810443, 2.4406100272855924, 10.463592959523956, 13.452955947976001, 7.322278581825039, 11.957827653781596, 12.58787880919483, 7.321561581875779, 2.990315888384612, 12.590341409020558, 7.322685781796221, 5.980010176813213, 12.589346809090943, 7.322112681836779, 8.96887136530077, 12.590523209007692, 4.881838454527422, 1.494751694221055, 11.72598987018804, 4.881838454527422, 4.484254982663172, 11.72598987018804, 4.881838454527422, 7.473758371105283, 11.72598987018804, 4.881838454527422, 10.463261659547399, 11.72598987018804, 2.440919227263711, 0.0, 10.862994531259544, 2.440919227263711, 2.9895032884421173, 10.862994531259544, 2.440919227263711, 5.979006676884227, 10.862994531259544, 2.440919227263711, 8.968509965326344, 10.862994531259544, 0.0, 1.494751694221055, 9.999999292331042, 0.0, 4.484254982663172, 9.999999292331042, 0.0, 7.473758371105283, 9.999999292331042, 0.0, 10.463261659547399, 9.999999292331042]]},
 "unique_id": "8a3a5d132fdfb9def776192220017c65",
 "user": "ringe"},
"47": {
 "calculator": "unknown",
 "calculator_parameters": {"U": "", "alpha_plus_gamma": "11.5", "ase_fmax": "0.05", "bands_path": "", "bands_points": "fcc", "cell_dofree": "", "charge": "-1.4", "d_stern": "5.0", "dipole": "False", "dw": "7000.0", "efield": "0.0", "elstat_problem": "planar_counter_charge", "env_pbc_axis": "3", "env_pbc_correction": "parabolic", "env_pbc_dim": "2", "env_pressure": "0.0", "env_verbose": "0", "environ_type": "", "eps": "6.0", "exedir": "", "h_mass": "", "home": "/home/AIMSE", "ibrav": "0", "kpts": "[4, 3, 1]", "mixing": "0.1", "mode": "relax_ase_bfgs", "n_ext_c": "1", "nbands": "-20", "neb_climb": "False", "neb_insert_images": "[]", "neb_k": "0.2", "neb_nimages": "20", "nmax": "0.005", "nmin": "0.0001", "nmix": "10", "opt_algorithm": "ase3", "outdir": ".", "pcc_init_file": "/home/AIMSE/projects/surface_charge_dependence/Au-fcc211_3x4.3l/init.traj", "psp": "default", "pw": "700.0", "restart": "True", "save_wf": "False", "sigma": "0.1", "smearing": "fd", "spinpol": "False", "use_environ": "True", "vdw_corr": "", "xc": "BEEF-vdW"},
 "cell": {"array": {"__ndarray__": [[3, 3], "float64", [7.3227574817911485, 0.0, 0.0, 0.0, 11.95801315376847, 0.0, 0.0, 0.0, 26.903961096090054]]}, "__ase_objtype__": "cell"},
 "ctime": 23.206889431080015,
 "energy": -42370.71652095583,
 "forces": {"__ndarray__": [[36, 3], "float64", [-0.006996485922491176, 0.0008163252537082715, 0.008611395818094846, -0.008139084167366627, -1.2084184858043705e-05, 0.007253082017987509, -0.007143038802684473, 0.0005718133430699829, 0.008320604050553411, -0.008249127382669665, -0.0008710897510436611, 0.007736192301993129, -0.043711067734705365, -0.001137970259185137, 0.008628365098959333, -0.04399800284750487, 0.00033064386654136605, 0.008019013649734577, -0.04300941368199044, -0.0008350943067856586, 0.008347600633746914, -0.043946580784279154, 0.0007664458523793253, 0.00831186229980504, 0.013312657948506106, 0.0013248894590106217, -0.0020900497598093037, 0.013947206208711465, -0.0007417632620309807, -0.002438177127847414, 0.013140908257332207, 0.001019699513765986, -0.002025772180777156, 0.014488423424162145, -0.0008852308184307335, -0.0016241658669842998, -0.004089853798657473, 0.00026842317003824737, -0.004563965221598592, -0.003293068928974974, 0.0003003048492381925, -0.0030408437088528277, -0.003676420410322701, -0.0006561455267601602, -0.0048267319646820095, -0.0034450211258069702, 0.00014526732861265307, -0.0026644342060405724, -0.004184984615625051, 0.00022445730598025858, 0.009588157909067358, -0.004763482826914377, 0.00045791347302501787, 0.010217563962950146, -0.004267517027102328, -0.001104288807772292, 0.009648578833357575, -0.004719002742224131, 0.00025968141928987533, 0.00945806008910629, -0.01637227071043632, 7.404777104503376e-05, -0.008046781563876464, -0.017058755254499652, 0.00032138789516073684, -0.006402303981918005, -0.01694639804635146, -9.230260349016362e-05, -0.006424158358788937, -0.01692402944884827, 0.00011647097320625102, -0.007312217390697083, -0.1404688787827452, -0.0003126461444123648, -0.317227336025144, -0.14032026902002287, 0.00021417289333511502, -0.31709595265360224, -0.14044959550903552, -0.00036921041396065446, -0.31727927230900194, -0.14045730881851937, 1.4912398335458187e-05, -0.31742171142413717, 0.07336360049381559, -0.00020054604658029977, -0.026478248796186658, 0.07371429896501498, -0.00012084184858043704, -0.026698849447424986, 0.07374926596800847, 4.0880540264445725e-05, -0.026553067898180075, 0.0735633752094475, 0.00022394308534800142, -0.026717361390186243, 0.1293928234742417, -0.0003666393107993686, 0.33074748199876586, 0.12921747423864197, -2.5711031612858945e-05, 0.3305219962515211, 0.12933857319753855, 0.00011981340731592269, 0.33062381193670803, 0.1294002796734094, 0.00011981340731592269, 0.330897634423385]]},
 "free_energy": -42370.71652095583,
 "key_value_pairs": {"name": "Au-fcc211_3x4.3l/calcdir_single_new_highcut_eps6_kpt4x3, calculator=QE v6.2.1"},
 "mtime": 23.206889431080015,
 "numbers": {"__ndarray__": [[36], "int64", [79, 79, 79, 79, 79, 79, 79, 79, 79, 79, 79, 79, 79, 79, 79, 79, 79, 79, 79, 79, 79, 79, 79, 79, 79, 79, 79, 79, 79, 79, 79, 79, 79, 79, 79, 79]]},
 "pbc": {"__ndarray__": [[3], "bool", [true, true, true]]},
 "positions": {"__ndarray__": [[36, 3], "float64", [4.882335254492266, 1.4946133942308422, 16.904609203713196, 4.883361554419637, 4.484020882679739, 16.9037274037756, 4.88341775441566, 7.474525771050976, 16.90349200379226, 4.8823810544890245, 10.462798259580193, 16.90349580379199, 2.4411612272465857, 11.956100053903853, 16.0392413649526, 2.4403569273035033, 2.98849048851379, 16.0412804648083, 2.4400112273279673, 5.977594376984172, 16.042431864726815, 2.4406934272796903, 8.96857756532156, 16.03954146493136, 7.322213381829652, 1.4948625942132072, 15.17681992598349, 0.0003756999734128773, 4.483654382705675, 15.177679225922681, 7.322156081833707, 7.475610570974208, 15.177957425902994, 7.321700081865976, 10.464084259489187, 15.176750125988429, 4.88204735451264, 11.956053653907137, 14.313647487067527, 4.882035354513489, 2.9902417883898558, 14.315147086961407, 4.881722854535603, 5.9787055769055355, 14.313497187078164, 4.88111865457836, 8.96804936535894, 14.316032786898727, 2.4412628272393957, 1.492988594345824, 13.452304448022106, 2.4405341272909635, 4.483578082711074, 13.452592048001753, 2.4419502271907505, 7.474689571039384, 13.45114114810443, 2.4406100272855924, 10.463592959523956, 13.452955947976001, 7.322278581825039, 11.957827653781596, 12.58787880919483, 7.321561581875779, 2.990315888384612, 12.590341409020558, 7.322685781796221, 5.980010176813213, 12.589346809090943, 7.322112681836779, 8.96887136530077, 12.590523209007692, 4.881838454527422, 1.494751694221055, 11.72598987018804, 4.881838454527422, 4.484254982663172, 11.72598987018804, 4.881838454527422, 7.473758371105283, 11.72598987018804, 4.881838454527422, 10.463261659547399, 11.72598987018804, 2.440919227263711, 0.0, 10.862994531259544, 2.440919227263711, 2.9895032884421173, 10.862994531259544, 2.440919227263711, 5.979006676884227, 10.862994531259544, 2.440919227263711, 8.968509965326344, 10.862994531259544, 0.0, 1.494751694221055, 9.999999292331042, 0.0, 4.484254982663172, 9.999999292331042, 0.0, 7.473758371105283, 9.999999292331042, 0.0, 10.463261659547399, 9.999999292331042]]},
 "unique_id": "ffec5c0b18da0bcda316d27fced48d47",
 "user": "ringe"},
"48": {
 "calculator": "unknown",
 "calculator_parameters": {"U": "", "alpha_plus_gamma": "11.5", "ase_fmax": "0.05", "bands_path": "", "bands_points": "fcc", "cell_dofree": "", "charge": "-1.6", "d_stern": "5.0", "dipole": "False", "dw": "7000.0", "efield": "0.0", "elstat_problem": "planar_counter_charge", "env_pbc_axis": "3", "env_pbc_correction": "parabolic", "env_pbc_dim": "2", "env_pressure": "0.0", "env_verbose": "0", "environ_type": "", "eps": "6.0", "exedir": "", "h_mass": "", "home": "/home/AIMSE", "ibrav": "0", "kpts": "[4, 3, 1]", "mixing": "0.1", "mode": "relax_ase_bfgs", "n_ext_c": "1", "nbands": "-20", "neb_climb": "False", "neb_insert_images": "[]", "neb_k": "0.2", "neb_nimages": "20", "nmax": "0.005", "nmin": "0.0001", "nmix": "10", "opt_algorithm": "ase3", "outdir": ".", "pcc_init_file": "/home/AIMSE/projects/surface_charge_dependence/Au-fcc211_3x4.3l/init.traj", "psp": "default", "pw": "700.0", "restart": "True", "save_wf": "False", "sigma": "0.1", "smearing": "fd", "spinpol": "False", "use_environ": "True", "vdw_corr": "", "xc": "BEEF-vdW"},
 "cell": {"array": {"__ndarray__": [[3, 3], "float64", [7.3227574817911485, 0.0, 0.0, 0.0, 11.95801315376847, 0.0, 0.0, 0.0, 26.903961096090054]]}, "__ase_objtype__": "cell"},
 "ctime": 23.206889432541573,
 "energy": -42371.020501229796,
 "forces": {"__ndarray__": [[36, 3], "float64", [0.032546309367137496, -0.0005635858129538681, 0.003293583149607231, 0.033659597035974285, 0.002275169187421888, 0.00406105744325107, 0.03279879169757577, -0.0021975218719510544, 0.004009378269709224, 0.03301836390754959, 0.0014048507673266126, 0.0037077878688903886, -0.034334254505495716, 0.0007147666788374788, 0.0058788273782801985, -0.03470552180198539, -0.001224359325404343, 0.005599862685280679, -0.03501456840197196, 0.0007517905643599956, 0.005865200531525383, -0.03553650234371299, -0.0011788507994495827, 0.0054813348295453986, -0.02609695419736796, -0.0010330692502046725, -0.007739277625786672, -0.02601107935178101, 0.0016087392480165844, -0.00771768035923187, -0.024809345734195982, -0.0010073582185918136, -0.0073839511688969595, -0.026126007663090492, 0.001274495837049418, -0.007667800957902924, -0.017269585713725097, 0.0008114401577018285, 0.022190162943794042, -0.0189891395079931, -0.0004851671665346483, 0.021472310941163017, -0.017918532151633654, -0.0004005778725283424, 0.022342629361258297, -0.01818952642483319, -0.0006034379119537994, 0.02115709369358937, 0.02202098435578143, 0.0011215151989529073, 0.0016838154603261324, 0.02145791276345982, -1.979749434190139e-05, 0.0016287938526746142, 0.02136483882902127, -0.0008402365131082303, 0.0018789621902677318, 0.021464083411046907, -0.00023525593925765936, -0.00020594536321900015, -0.015042753265735386, 0.00022857107103831602, -0.028361838972144705, -0.014457313075910585, -0.0005538156209409817, -0.027789511408442463, -0.014294819356117315, 0.0007209373264245648, -0.026319868841451443, -0.01523455756156731, -5.579293859990391e-05, -0.02793992094337769, -0.15791612772491512, -0.0002434834693737742, -0.3204049624221772, -0.15844680341740452, -0.00022574285756090157, -0.320926382143286, -0.15793798210178606, 0.0002666233978253473, -0.3204476427346546, -0.1578600776759991, 8.99886106450063e-06, -0.3207728872845572, 0.0757153885554438, -0.00039183612177997034, -0.026522214660244642, 0.07584008705876616, -0.00014552443892878162, -0.026608346616147725, 0.07587351139986287, -0.00015940839599972546, -0.026603461520141283, 0.0760473179735658, 0.0004311740001476445, -0.026496246518315655, 0.12115500894548166, -0.00017303524275454068, 0.35027398206746774, 0.1210969020140366, -0.00029104887785756325, 0.3493540413563596, 0.1209683468559723, 0.00010824344309013617, 0.34977287406133306, 0.1211642649168623, 0.00030159040081883544, 0.3502567556762871]]},
 "free_energy": -42371.020501229796,
 "key_value_pairs": {"name": "Au-fcc211_3x4.3l/calcdir_single_new_highcut_eps6_kpt4x3, calculator=QE v6.2.1"},
 "mtime": 23.206889432541573,
 "numbers": {"__ndarray__": [[36], "int64", [79, 79, 79, 79, 79, 79, 79, 79, 79, 79, 79, 79, 79, 79, 79, 79, 79, 79, 79, 79, 79, 79, 79, 79, 79, 79, 79, 79, 79, 79, 79, 79, 79, 79, 79, 79]]},
 "pbc": {"__ndarray__": [[3], "bool", [true, true, true]]},
 "positions": {"__ndarray__": [[36, 3], "float64", [4.882335254492266, 1.4946133942308422, 16.904609203713196, 4.883361554419637, 4.484020882679739, 16.9037274037756, 4.88341775441566, 7.474525771050976, 16.90349200379226, 4.8823810544890245, 10.462798259580193, 16.90349580379199, 2.4411612272465857, 11.956100053903853, 16.0392413649526, 2.4403569273035033, 2.98849048851379, 16.0412804648083, 2.4400112273279673, 5.977594376984172, 16.042431864726815, 2.4406934272796903, 8.96857756532156, 16.03954146493136, 7.322213381829652, 1.4948625942132072, 15.17681992598349, 0.0003756999734128773, 4.483654382705675, 15.177679225922681, 7.322156081833707, 7.475610570974208, 15.177957425902994, 7.321700081865976, 10.464084259489187, 15.176750125988429, 4.88204735451264, 11.956053653907137, 14.313647487067527, 4.882035354513489, 2.9902417883898558, 14.315147086961407, 4.881722854535603, 5.9787055769055355, 14.313497187078164, 4.88111865457836, 8.96804936535894, 14.316032786898727, 2.4412628272393957, 1.492988594345824, 13.452304448022106, 2.4405341272909635, 4.483578082711074, 13.452592048001753, 2.4419502271907505, 7.474689571039384, 13.45114114810443, 2.4406100272855924, 10.463592959523956, 13.452955947976001, 7.322278581825039, 11.957827653781596, 12.58787880919483, 7.321561581875779, 2.990315888384612, 12.590341409020558, 7.322685781796221, 5.980010176813213, 12.589346809090943, 7.322112681836779, 8.96887136530077, 12.590523209007692, 4.881838454527422, 1.494751694221055, 11.72598987018804, 4.881838454527422, 4.484254982663172, 11.72598987018804, 4.881838454527422, 7.473758371105283, 11.72598987018804, 4.881838454527422, 10.463261659547399, 11.72598987018804, 2.440919227263711, 0.0, 10.862994531259544, 2.440919227263711, 2.9895032884421173, 10.862994531259544, 2.440919227263711, 5.979006676884227, 10.862994531259544, 2.440919227263711, 8.968509965326344, 10.862994531259544, 0.0, 1.494751694221055, 9.999999292331042, 0.0, 4.484254982663172, 9.999999292331042, 0.0, 7.473758371105283, 9.999999292331042, 0.0, 10.463261659547399, 9.999999292331042]]},
 "unique_id": "7a1fe94e25bb57b927e793a40ab37135",
 "user": "ringe"},
"49": {
 "calculator": "unknown",
 "calculator_parameters": {"U": "", "alpha_plus_gamma": "11.5", "ase_fmax": "0.05", "bands_path": "", "bands_points": "fcc", "cell_dofree": "", "charge": "0.4", "d_stern": "5.0", "dipole": "False", "dw": "7000.0", "efield": "0.0", "elstat_problem": "planar_counter_charge", "env_pbc_axis": "3", "env_pbc_correction": "parabolic", "env_pbc_dim": "2", "env_pressure": "0.0", "env_verbose": "0", "environ_type": "", "eps": "6.0", "exedir": "", "h_mass": "", "home": "/home/AIMSE", "ibrav": "0", "kpts": "[4, 3, 1]", "mixing": "0.1", "mode": "relax_ase_bfgs", "n_ext_c": "1", "nbands": "-20", "neb_climb": "False", "neb_insert_images": "[]", "neb_k": "0.2", "neb_nimages": "20", "nmax": "0.005", "nmin": "0.0001", "nmix": "10", "opt_algorithm": "ase3", "outdir": ".", "pcc_init_file": "/home/AIMSE/projects/surface_charge_dependence/Au-fcc211_3x4.3l/init.traj", "psp": "default", "pw": "700.0", "restart": "True", "save_wf": "False", "sigma": "0.1", "smearing": "fd", "spinpol": "False", "use_environ": "True", "vdw_corr": "", "xc": "BEEF-vdW"},
 "cell": {"array": {"__ndarray__": [[3, 3], "float64", [7.3227574817911485, 0.0, 0.0, 0.0, 11.95801315376847, 0.0, 0.0, 0.0, 26.903961096090054]]}, "__ase_objtype__": "cell"},
 "ctime": 23.20688943393669,
 "energy": -42363.76468939741,
 "forces": {"__ndarray__": [[36, 3], "float64", [-0.011628328267547715, 0.0003704959655412974, 0.007332271995355114, -0.011406184954412613, 0.0005023935577152638, 0.007414804406832392, -0.011500287330115678, 0.00026302385339954697, 0.007695568872044811, -0.011345249809490138, 0.0001313833715417092, 0.008064522175689336, -0.004452636454714913, -0.0010850055340626476, 0.026167145313671064, -0.004608445306288837, -0.000584925969192541, 0.025752683484071778, -0.0041775284164573216, -5.167917354184647e-05, 0.02609258332199377, -0.005132179020242773, 0.0002663662875092187, 0.025764253448297567, -0.03414322154061217, -0.0003550693465735821, -0.015150482488193263, -0.03379792238605147, 0.00022111487187058694, -0.0157246098241084, -0.03357706462449701, 0.000560500489160325, -0.015326603054741346, -0.033485276241639106, 0.0006687439322504611, -0.014693083235800503, -0.01746216134050541, -0.00014603865956103881, 0.013881900188414802, -0.01830574028772331, -0.000287449333431763, 0.013943606664285664, -0.017807203384749976, -0.0003144459166252649, 0.013015181312745327, -0.01779974718558225, 1.799772212900126e-05, 0.014189918347136853, 0.04298910196701629, 0.0004954515791797919, 0.0191914853267863, 0.042466139584010736, 0.00012341295174172294, 0.01898219752945763, 0.04303615315486782, -0.0006402046871601877, 0.01920639772512176, 0.042521418301978385, 0.00028205001679306265, 0.018579048553768004, -0.009378613001422557, 1.8254832445129852e-05, -0.020138936841720155, -0.009548820030699684, -0.0001604368372642398, -0.018897351125135197, -0.009556019119551284, 0.0002067166941673859, -0.018278486594213682, -0.010051213588414949, 0.00021802954807704388, -0.018883724278380382, -0.181447635187952, -1.5683729283843956e-05, -0.29345003109988815, -0.18156076372704863, 3.9852098999931365e-05, -0.29364569205046204, -0.18140855441990048, -0.0003558406775219678, -0.2935690731762557, -0.18136561699710702, -0.0001442388873481387, -0.29350119605279773, 0.08518861815320167, -9.590214791596386e-05, -0.022650390409664215, 0.08546526885335604, 1.2598405490300883e-05, -0.02276094784559951, 0.08556605609727844, -0.00011158587719980782, -0.02288821745208316, 0.08549560787065921, 0.0001588941753674683, -0.022951466589850793, 0.13056550362610414, -0.00019334695772869927, 0.2845126194009423, 0.13052436597552358, -0.00011492831130947949, 0.2841356956774977, 0.13055753320630417, -5.11649529095893e-05, 0.28412669681643327, 0.13057064583242672, 0.000150923755567482, 0.28446145444803267]]},
 "free_energy": -42363.76468939741,
 "key_value_pairs": {"name": "Au-fcc211_3x4.3l/calcdir_single_new_highcut_eps6_kpt4x3, calculator=QE v6.2.1"},
 "mtime": 23.20688943393669,
 "numbers": {"__ndarray__": [[36], "int64", [79, 79, 79, 79, 79, 79, 79, 79, 79, 79, 79, 79, 79, 79, 79, 79, 79, 79, 79, 79, 79, 79, 79, 79, 79, 79, 79, 79, 79, 79, 79, 79, 79, 79, 79, 79]]},
 "pbc": {"__ndarray__": [[3], "bool", [true, true, true]]},
 "positions": {"__ndarray__": [[36, 3], "float64", [4.882335254492266, 1.4946133942308422, 16.904609203713196, 4.883361554419637, 4.484020882679739, 16.9037274037756, 4.88341775441566, 7.474525771050976, 16.90349200379226, 4.8823810544890245, 10.462798259580193, 16.90349580379199, 2.4411612272465857, 11.956100053903853, 16.0392413649526, 2.4403569273035033, 2.98849048851379, 16.0412804648083, 2.4400112273279673, 5.977594376984172, 16.042431864726815, 2.4406934272796903, 8.96857756532156, 16.03954146493136, 7.322213381829652, 1.4948625942132072, 15.17681992598349, 0.0003756999734128773, 4.483654382705675, 15.177679225922681, 7.322156081833707, 7.475610570974208, 15.177957425902994, 7.321700081865976, 10.464084259489187, 15.176750125988429, 4.88204735451264, 11.956053653907137, 14.313647487067527, 4.882035354513489, 2.9902417883898558, 14.315147086961407, 4.881722854535603, 5.9787055769055355, 14.313497187078164, 4.88111865457836, 8.96804936535894, 14.316032786898727, 2.4412628272393957, 1.492988594345824, 13.452304448022106, 2.4405341272909635, 4.483578082711074, 13.452592048001753, 2.4419502271907505, 7.474689571039384, 13.45114114810443, 2.4406100272855924, 10.463592959523956, 13.452955947976001, 7.322278581825039, 11.957827653781596, 12.58787880919483, 7.321561581875779, 2.990315888384612, 12.590341409020558, 7.322685781796221, 5.980010176813213, 12.589346809090943, 7.322112681836779, 8.96887136530077, 12.590523209007692, 4.881838454527422, 1.494751694221055, 11.72598987018804, 4.881838454527422, 4.484254982663172, 11.72598987018804, 4.881838454527422, 7.473758371105283, 11.72598987018804, 4.881838454527422, 10.463261659547399, 11.72598987018804, 2.440919227263711, 0.0, 10.862994531259544, 2.440919227263711, 2.9895032884421173, 10.862994531259544, 2.440919227263711, 5.979006676884227, 10.862994531259544, 2.440919227263711, 8.968509965326344, 10.862994531259544, 0.0, 1.494751694221055, 9.999999292331042, 0.0, 4.484254982663172, 9.999999292331042, 0.0, 7.473758371105283, 9.999999292331042, 0.0, 10.463261659547399, 9.999999292331042]]},
 "unique_id": "1549cc5ef5c4a9d24852e98cca88db10",
 "user": "ringe"},
"50": {
 "calculator": "unknown",
 "calculator_parameters": {"U": "", "alpha_plus_gamma": "11.5", "ase_fmax": "0.05", "bands_path": "", "bands_points": "fcc", "cell_dofree": "", "charge": "0.8", "d_stern": "5.0", "dipole": "False", "dw": "7000.0", "efield": "0.0", "elstat_problem": "planar_counter_charge", "env_pbc_axis": "3", "env_pbc_correction": "parabolic", "env_pbc_dim": "2", "env_pressure": "0.0", "env_verbose": "0", "environ_type": "", "eps": "6.0", "exedir": "", "h_mass": "", "home": "/home/AIMSE", "ibrav": "0", "kpts": "[4, 3, 1]", "mixing": "0.1", "mode": "relax_ase_bfgs", "n_ext_c": "1", "nbands": "-20", "neb_climb": "False", "neb_insert_images": "[]", "neb_k": "0.2", "neb_nimages": "20", "nmax": "0.005", "nmin": "0.0001", "nmix": "10", "opt_algorithm": "ase3", "outdir": ".", "pcc_init_file": "/home/AIMSE/projects/surface_charge_dependence/Au-fcc211_3x4.3l/init.traj", "psp": "default", "pw": "700.0", "restart": "True", "save_wf": "False", "sigma": "0.1", "smearing": "fd", "spinpol": "False", "use_environ": "True", "vdw_corr": "", "xc": "BEEF-vdW"},
 "cell": {"array": {"__ndarray__": [[3, 3], "float64", [7.3227574817911485, 0.0, 0.0, 0.0, 11.95801315376847, 0.0, 0.0, 0.0, 26.903961096090054]]}, "__ase_objtype__": "cell"},
 "ctime": 23.206889435361305,
 "energy": -42361.09192006201,
 "forces": {"__ndarray__": [[36, 3], "float64", [-0.004602788879334009, -0.00010412967803207874, 0.02219556226043274, -0.004513828709953517, 0.00017432079433518367, 0.021484652236337193, -0.0043456785632054185, 0.0004386301993153736, 0.021708338211369065, -0.004818247324249766, -9.461659633532092e-05, 0.020978916244512258, -0.009208920192777689, -0.0008137541505469856, 0.013916095860459905, -0.009649350164305964, -0.0002550534335995607, 0.013811709072111697, -0.00869855621526244, -0.00032318766737363694, 0.014068819388240287, -0.009187065815906758, 0.0009618496926370532, 0.013955690849143708, -0.001968693690596609, 0.00025736742644471807, -0.011055743593529347, -0.0026088983777567973, -0.00047873940863143365, -0.011345249809490138, -0.002857524053453143, 0.0006875129853278482, -0.011220551306167772, -0.0019396402248740786, -5.450738701926097e-05, -0.010822801647116844, 0.009816471869789546, -0.0007607894254244962, -0.020906411135363998, 0.010136317103053512, 0.0003103321515672075, -0.02140340537644056, 0.010054813132840748, -0.00033578607286393784, -0.021752046965110922, 0.009880235228189435, 0.0008443502781662878, -0.020253865153029637, -0.006406417746976064, -0.00012624116521913742, -0.024958212607234437, -0.0062441811374989225, -4.473719500637457e-05, -0.025192182994911452, -0.006090943389086285, 1.8769053077387032e-05, -0.025054371865466527, -0.006419016152466365, 9.641636854822105e-05, -0.024683361679292973, 0.0003339863006510377, -4.5251415638631745e-05, -0.014301761334652788, -0.00027690781047049086, 0.00027227982478017623, -0.01389115615979543, -0.00027176560414791907, -0.00026405229466406135, -0.01402459641386617, 6.29920274515044e-05, 0.00031984523326396524, -0.014071390491401572, -0.19023797978607235, 2.4682590348344586e-05, -0.2662942966207027, -0.1901078819661113, -2.365414908383023e-05, -0.26611894738510294, -0.1902804029882336, -0.00036201132510905396, -0.266370915494909, -0.19019427103233053, -9.590214791596386e-05, -0.2661701123380126, 0.06575622046020288, -7.713309483857684e-06, 0.0040127207038188955, 0.06592514193789936, 5.1936283857975074e-05, 0.003892650186186844, 0.06587911919131235, -5.167917354184647e-05, 0.0038671962648901136, 0.06586729211677043, -5.579293859990391e-05, 0.003912704790844874, 0.1368258827135192, -4.910807038056058e-05, 0.2980142534318028, 0.13675080650120963, 3.5481223625745344e-05, 0.2980533341998544, 0.13679040148989344, -0.00011827074541915116, 0.2979515185146675, 0.1368492797522869, -2.8282134774144842e-05, 0.2980679894878737]]},
 "free_energy": -42361.09192006201,
 "key_value_pairs": {"name": "Au-fcc211_3x4.3l/calcdir_single_new_highcut_eps6_kpt4x3, calculator=QE v6.2.1"},
 "mtime": 23.206889435361305,
 "numbers": {"__ndarray__": [[36], "int64", [79, 79, 79, 79, 79, 79, 79, 79, 79, 79, 79, 79, 79, 79, 79, 79, 79, 79, 79, 79, 79, 79, 79, 79, 79, 79, 79, 79, 79, 79, 79, 79, 79, 79, 79, 79]]},
 "pbc": {"__ndarray__": [[3], "bool", [true, true, true]]},
 "positions": {"__ndarray__": [[36, 3], "float64", [4.882335254492266, 1.4946133942308422, 16.904609203713196, 4.883361554419637, 4.484020882679739, 16.9037274037756, 4.88341775441566, 7.474525771050976, 16.90349200379226, 4.8823810544890245, 10.462798259580193, 16.90349580379199, 2.4411612272465857, 11.956100053903853, 16.0392413649526, 2.4403569273035033, 2.98849048851379, 16.0412804648083, 2.4400112273279673, 5.977594376984172, 16.042431864726815, 2.4406934272796903, 8.96857756532156, 16.03954146493136, 7.322213381829652, 1.4948625942132072, 15.17681992598349, 0.0003756999734128773, 4.483654382705675, 15.177679225922681, 7.322156081833707, 7.475610570974208, 15.177957425902994, 7.321700081865976, 10.464084259489187, 15.176750125988429, 4.88204735451264, 11.956053653907137, 14.313647487067527, 4.882035354513489, 2.9902417883898558, 14.315147086961407, 4.881722854535603, 5.9787055769055355, 14.313497187078164, 4.88111865457836, 8.96804936535894, 14.316032786898727, 2.4412628272393957, 1.492988594345824, 13.452304448022106, 2.4405341272909635, 4.483578082711074, 13.452592048001753, 2.4419502271907505, 7.474689571039384, 13.45114114810443, 2.4406100272855924, 10.463592959523956, 13.452955947976001, 7.322278581825039, 11.957827653781596, 12.58787880919483, 7.321561581875779, 2.990315888384612, 12.590341409020558, 7.322685781796221, 5.980010176813213, 12.589346809090943, 7.322112681836779, 8.96887136530077, 12.590523209007692, 4.881838454527422, 1.494751694221055, 11.72598987018804, 4.881838454527422, 4.484254982663172, 11.72598987018804, 4.881838454527422, 7.473758371105283, 11.72598987018804, 4.881838454527422, 10.463261659547399, 11.72598987018804, 2.440919227263711, 0.0, 10.862994531259544, 2.440919227263711, 2.9895032884421173, 10.862994531259544, 2.440919227263711, 5.979006676884227, 10.862994531259544, 2.440919227263711, 8.968509965326344, 10.862994531259544, 0.0, 1.494751694221055, 9.999999292331042, 0.0, 4.484254982663172, 9.999999292331042, 0.0, 7.473758371105283, 9.999999292331042, 0.0, 10.463261659547399, 9.999999292331042]]},
 "unique_id": "8b36503598dfa7930e44f1913c0cf967",
 "user": "ringe"},
"51": {
 "calculator": "unknown",
 "calculator_parameters": {"U": "", "alpha_plus_gamma": "11.5", "ase_fmax": "0.05", "bands_path": "", "bands_points": "fcc", "cell_dofree": "", "charge": "-1.3", "d_stern": "5.0", "dipole": "False", "dw": "7000.0", "efield": "0.0", "elstat_problem": "planar_counter_charge", "env_pbc_axis": "3", "env_pbc_correction": "parabolic", "env_pbc_dim": "2", "env_pressure": "0.0", "env_verbose": "0", "environ_type": "", "eps": "6.0", "exedir": "", "h_mass": "", "home": "/home/AIMSE", "ibrav": "0", "kpts": "[3, 3, 1]", "mixing": "0.1", "mode": "relax_ase_bfgs", "n_ext_c": "1", "nbands": "-20", "neb_climb": "False", "neb_insert_images": "[]", "neb_k": "0.2", "neb_nimages": "20", "nmax": "0.005", "nmin": "0.0001", "nmix": "10", "opt_algorithm": "ase3", "outdir": ".", "pcc_init_file": "/home/AIMSE/projects/surface_charge_dependence/Cu-fcc111_4x4.3l/init.traj", "psp": "default", "pw": "700.0", "restart": "True", "save_wf": "False", "sigma": "0.1", "smearing": "fd", "spinpol": "False", "use_environ": "True", "vdw_corr": "", "xc": "BEEF-vdW"},
 "cell": {"array": {"__ndarray__": [[3, 3], "float64", [10.391429264630755, 0.0, 0.0, 0.0, 8.999242363151508, 0.0, 0.0, 0.0, 24.242282284448816]]}, "__ase_objtype__": "cell"},
 "ctime": 23.206889439844346,
 "energy": -78587.62735167751,
 "forces": {"__ndarray__": [[51, 3], "float64", [-0.02468953232688006, 0.00040803407169607143, 0.0562181990627806, 0.0122379368270886, 0.007270565519484253, -0.01240737252541734, -0.00906442419511342, -0.008259411795314808, -0.027138765198321004, 0.03813768741198593, -0.005494704565984086, 0.04969865277670796, 0.0013994514506879125, -0.028924139233517932, 0.01862738529320018, 0.0025055400306731044, -0.0021347869548156784, -0.003306695775729789, 0.0007098815828310355, -0.005246850221236125, -0.030788189025450198, 0.021593667010375715, 0.006714178795381985, -0.022374253930142113, 0.001911872310732191, -0.0154952674221217, -0.0038746524640578435, -0.008571286608778787, -0.004135362324612233, -0.03839016974242421, 0.021359953733014827, 0.012884826382468132, -0.033300156814026524, 0.005789352988267448, -0.019718304364533784, -0.010235561685079145, -0.004344135901308647, 0.029218273435169036, 0.024615741666151155, -0.031086436992159364, 0.020093428315765396, 0.01347232345482196, 0.022037696526329788, 0.027443698033249513, -0.013694980988589317, 0.0305282504958442, 0.019987755975836546, 0.0008525778082824027, -0.021804754579917287, 0.0024811145506408883, -0.013753345030350509, 0.02542743893416911, 0.012743672818913539, -0.010058669787582677, 0.004602274658701751, 0.014645003606684455, 0.0009520795006241669, -0.006839905739968865, 0.028612778640686207, -0.013475151668299374, 0.007409662200509819, 0.004640584095804911, -0.015481126354734628, -0.00048413872527013394, -0.013867502010711602, -0.0093924969584935, 0.006594365388066063, -0.024846369619718502, 0.006868959205691396, -0.013396218801247898, -0.013165590847680552, -0.00953853561805454, 0.004513314489321259, 0.010572633309523728, 0.015367740705321922, -0.0005612718201087108, -0.0008628622209275462, -0.004091396460554244, -0.005880884260809226, 0.0144547419727493, 0.002104447937512505, -0.003151144034471992, 0.0004797678498959479, 0.0018810190727967604, -0.007259766886206852, -0.01617892375270762, 0.009471944046177235, 0.013495977603905788, -0.005755157316222346, -0.0014858405169071184, -0.01946916446820518, -0.00667124137258851, 0.0011950487493656839, 0.011734000607476565, -0.00741506151714852, 0.004079826496328457, 0.009697429793422009, -0.0018915605957580328, -0.010979381829639156, -0.005442511171809982, 0.009659377466634977, 0.008167366302140773, 0.0036003157567486383, -0.011795964193663555, 0.004724402058862831, -0.0023638722464862515, 0.0012752671679978037, 0.00211627501205442, 0.00258113046361491, -0.0008734037438888184, 0.01824583358406535, 0.006758144659439975, 0.001583285326719854, 0.009652692598415634, -0.008447616546720936, 0.0136687557363442, -0.0033851144221490087, 0.0004633127896637182, -0.005601919567809707, 0.003551721907000335, 0.0019398973351902075, 0.006894413126988126, 0.007182890901684403, 0.00013781112944492396, -0.009094248991784338, 0.007972733792831432, 0.008832253579649304, -0.009389411634699958, 0.011986740048230969, -0.01564310585389564, -0.009695887131525237, -0.0008464071606953166, -0.024963611923873134, -0.00016455060232229725, -0.017386828017879732, 0.023100590573205376, 0.0028068733211758113, 0.0020206299744545846, -0.02127356466679562, 0.0035496650244713056, -0.002903289689724032, 0.01838441604445866, -0.005667225588106369, -0.016837897492945196, -0.038228447353579324, -0.025894351268258627, 0.006102256242995942, -0.02781959331542951, -0.025036888363969785, 0.011817818570534485, -0.006698237955782013, 0.031187995567030155, 0.026179486608845236]]},
 "free_energy": -78587.62735167751,
 "key_value_pairs": {"name": "CO2_Cu-fcc111_4x4.3l/calcdir_single_new_highcut_eps6, calculator=QE v6.2.1"},
 "mtime": 23.206889439844346,
 "numbers": {"__ndarray__": [[51], "int64", [29, 29, 29, 29, 29, 29, 29, 29, 29, 29, 29, 29, 29, 29, 29, 29, 29, 29, 29, 29, 29, 29, 29, 29, 29, 29, 29, 29, 29, 29, 29, 29, 29, 29, 29, 29, 29, 29, 29, 29, 29, 29, 29, 29, 29, 29, 29, 29, 6, 8, 8]]},
 "pbc": {"__ndarray__": [[3], "bool", [true, true, true]]},
 "positions": {"__ndarray__": [[51, 3], "float64", [1.298928708078841, 0.7499368469292935, 9.999999292331042, 3.896786124236523, 0.7499368469292935, 9.999999292331042, 6.494643540394205, 0.7499368469292935, 9.999999292331042, 9.092500956551888, 0.7499368469292935, 9.999999292331042, 0.0, 2.999747387717174, 9.999999292331042, 2.597857416157682, 2.999747387717174, 9.999999292331042, 5.195714832315364, 2.999747387717174, 9.999999292331042, 7.793572248473046, 2.999747387717174, 9.999999292331042, 1.298928708078841, 5.249557928505055, 9.999999292331042, 3.896786124236523, 5.249557928505055, 9.999999292331042, 6.494643540394205, 5.249557928505055, 9.999999292331042, 9.092500956551888, 5.249557928505055, 9.999999292331042, 0.0, 7.4993683692929425, 9.999999292331042, 2.597857416157682, 7.4993683692929425, 9.999999292331042, 5.195714832315364, 7.4993683692929425, 9.999999292331042, 7.793572248473046, 7.4993683692929425, 9.999999292331042, 0.0003435999756844946, 1.4981105939833563, 12.121465042201486, 2.597472316184934, 1.4991967939064892, 12.121752642181134, 5.196745832242403, 1.500804993792682, 12.120301742283809, 7.793263048494928, 1.500204993835142, 12.122116542155382, 1.2984495081127525, 3.749498534659609, 12.120034642302711, 3.8955899243211745, 3.7504967345889697, 12.12249724212844, 6.4945715403993, 3.750687734575453, 12.121502642198825, 9.091855856597538, 3.7500456346208924, 12.122679042115575, 10.391393864633262, 6.001059375323627, 12.118521242409809, 2.5986793160995183, 5.999581775428192, 12.120841942245582, 5.195806632308868, 5.997507175575004, 12.120921342239962, 7.793929348447775, 6.00097257532977, 12.120622742261093, 1.2981202081360559, 8.24880351625774, 12.122056442159634, 3.8971149242132546, 8.248775516259721, 12.121654242188097, 6.494740640387334, 8.250273916153684, 12.120438942274099, 9.09217335657507, 8.248913116249984, 12.119677442327989, 0.00029609997904592216, 0.0002610999815227635, 14.242287792117434, 2.597622816174284, 8.997826763251686, 14.241862092147558, 5.1953721323396165, 8.998439863208299, 14.242121392129208, 7.793976348444448, 0.0018861998665194812, 14.242457292105437, 1.2991863080606114, 2.249736040793153, 14.24036389225358, 3.8967596242383986, 2.2498707407836203, 14.24474589194348, 6.494451240407813, 2.250112040766544, 14.242247992120248, 9.091332256634592, 2.2509533407070084, 14.243034592064586, 0.0007909999440233854, 4.498711681640117, 14.243685492018523, 2.596455616256883, 4.5002078815342355, 14.24447319196278, 5.194724332385459, 4.499054781615836, 14.242382392110738, 7.793068748508677, 4.4980703816855, 14.24235129211294, 1.2978664081540168, 6.749905122330134, 14.241363292182857, 3.8983360241268414, 6.748648322419074, 14.241960592140588, 6.495457040336635, 6.748200722450749, 14.242510192101694, 9.09380815645938, 6.7478241224774, 14.242467292104731, 0.300259878751539, 0.5007817645612266, 16.741045615288087, 10.290109271800858, 8.79976407726797, 17.92123743176957, 1.000250429215377, 1.7003462796717634, 16.76294451373837]]},
 "unique_id": "25e6fb8bff987e42c39245efc1a6fc2b",
 "user": "ringe"},
"52": {
 "calculator": "unknown",
 "calculator_parameters": {"U": "", "alpha_plus_gamma": "11.5", "ase_fmax": "0.05", "bands_path": "", "bands_points": "fcc", "cell_dofree": "", "charge": "-1.4", "d_stern": "5.0", "dipole": "False", "dw": "7000.0", "efield": "0.0", "elstat_problem": "planar_counter_charge", "env_pbc_axis": "3", "env_pbc_correction": "parabolic", "env_pbc_dim": "2", "env_pressure": "0.0", "env_verbose": "0", "environ_type": "", "eps": "6.0", "exedir": "", "h_mass": "", "home": "/home/AIMSE", "ibrav": "0", "kpts": "[3, 3, 1]", "mixing": "0.1", "mode": "relax_ase_bfgs", "n_ext_c": "1", "nbands": "-20", "neb_climb": "False", "neb_insert_images": "[]", "neb_k": "0.2", "neb_nimages": "20", "nmax": "0.005", "nmin": "0.0001", "nmix": "10", "opt_algorithm": "ase3", "outdir": ".", "pcc_init_file": "/home/AIMSE/projects/surface_charge_dependence/Cu-fcc111_4x4.3l/init.traj", "psp": "default", "pw": "700.0", "restart": "True", "save_wf": "False", "sigma": "0.1", "smearing": "fd", "spinpol": "False", "use_environ": "True", "vdw_corr": "", "xc": "BEEF-vdW"},
 "cell": {"array": {"__ndarray__": [[3, 3], "float64", [10.391429264630755, 0.0, 0.0, 0.0, 8.999242363151508, 0.0, 0.0, 0.0, 24.242282284448816]]}, "__ase_objtype__": "cell"},
 "ctime": 23.20688944455645,
 "energy": -78587.87200283517,
 "forces": {"__ndarray__": [[51, 3], "float64", [-0.031631510862351976, 0.0009255971380629221, 0.0789493221117092, 0.0005409601051345522, 0.012271104057869188, 0.0010826915412174903, -0.022456529231303257, -0.00964086552387372, -0.030006573664419292, 0.02825128153620941, -0.0002414265868447455, 0.06888756700033297, -0.011778480692166813, -0.02554828078274955, 0.028396548864822065, -0.010622255600536545, 0.0017110691538357629, 0.005775211920880377, -0.010218592404214659, -0.005921250580441415, -0.026588806232121953, 0.012431026674501171, 0.007942394775528256, -0.02618205771200652, -0.003099464860930146, -0.02233285916924541, 0.01800337855595609, -0.021287962844498822, -0.0020658813900932163, -0.026453566205838313, 0.014223342688233569, 0.00722377144194885, -0.016527822451694117, 0.0030881520070204877, -0.025078540235182616, 0.0032161929444525254, -0.007380865845103418, 0.02669242168952177, 0.03603581057763471, -0.03824001731780511, 0.01582513995771468, 0.018290056558439467, 0.012455709264849514, 0.02788669910793907, -0.005477221064487342, 0.02330370772294696, 0.026858000733108584, 0.022804656599341368, 0.00587857026796407, -0.0095642466496674, -0.0015097517763070774, -4.5508525954760334e-05, -0.009989507112544087, -0.0032915262670782023, -0.0038587116244578703, -0.006495120806040427, -0.02173482057393031, 0.01236212110977871, -0.0025968141928987536, -0.021026481652996046, 0.004661924252043584, -0.001161624408268967, -0.009850667541834649, 0.0061248819508152585, 0.008241671183501935, -0.017386570907563605, 0.006985173068581518, 0.015294464265225273, -0.018539967785716458, 0.00536075009128109, -0.0018105708461775268, -0.01314965000808058, 0.003188939250942895, -0.0002663662875092187, -0.0142415975206787, 0.009967395625357027, 0.00266674819888573, -0.026463593508167328, 0.007541816902999914, 0.0024127232065506835, -0.012115809426927521, -0.00696666112582026, -0.0010916904022819907, -0.008892417393623396, -0.0007713309483857684, 0.003281498964749187, -0.009439291036028905, 0.003367373810336136, -0.004897180191301244, -0.014251881933323843, -0.005290558974977985, -0.014045422349472586, -0.01578528785871475, 0.00966837632769948, 0.0012017336175850271, -0.004504829848889016, 0.009427721071803117, 0.00378954894941928, -0.012477820752036574, -0.004813362228243323, 0.00840107957950166, 0.004167244003812178, -0.013950291532505007, -0.01129022820183862, 0.0005538156209409817, 0.008354542612282386, -0.007924139943083127, 0.004610759299133994, 0.0033504045294716492, -0.007088788525981339, 0.002847753861440257, -0.018781137262245073, -0.008268410656379309, 0.009601527645506045, 0.003833000592845012, 0.0006512604307537171, 0.005946447391422017, 0.014847606535793785, -0.006623675964104722, 0.003457105310665014, 0.005062502124571926, -0.00847204202675315, 0.004469605735579399, -0.004368818491656992, -0.012538241676326793, 0.004073655848741372, 0.004053344133767213, 0.013358423584776994, -0.00395178555889642, 0.0023407323180346783, 0.009054911113416664, -0.002575216926343952, -0.005525300693603387, 0.007835179773702634, 0.0019550668438417943, 0.011231607049761302, 0.00426520303425717, -0.00260478461269874, -0.007126840852768371, -0.010120890484085796, -0.007661116089683579, -0.0007530761159406385, -0.002151756235680165, 0.002555162321685922, -0.006716235677911014, -0.012940876431384165, 0.0197751257443982, 0.009250057843358262, 0.013719149358305406, 0.0038034329064902243, -0.0054702790859518695, 0.008657418564681864, 0.02343329132227577]]},
 "free_energy": -78587.87200283517,
 "key_value_pairs": {"name": "CO2_Cu-fcc111_4x4.3l/calcdir_single_new_highcut_eps6, calculator=QE v6.2.1"},
 "mtime": 23.20688944455645,
 "numbers": {"__ndarray__": [[51], "int64", [29, 29, 29, 29, 29, 29, 29, 29, 29, 29, 29, 29, 29, 29, 29, 29, 29, 29, 29, 29, 29, 29, 29, 29, 29, 29, 29, 29, 29, 29, 29, 29, 29, 29, 29, 29, 29, 29, 29, 29, 29, 29, 29, 29, 29, 29, 29, 29, 6, 8, 8]]},
 "pbc": {"__ndarray__": [[3], "bool", [true, true, true]]},
 "positions": {"__ndarray__": [[51, 3], "float64", [1.298928708078841, 0.7499368469292935, 9.999999292331042, 3.896786124236523, 0.7499368469292935, 9.999999292331042, 6.494643540394205, 0.7499368469292935, 9.999999292331042, 9.092500956551888, 0.7499368469292935, 9.999999292331042, 0.0, 2.999747387717174, 9.999999292331042, 2.597857416157682, 2.999747387717174, 9.999999292331042, 5.195714832315364, 2.999747387717174, 9.999999292331042, 7.793572248473046, 2.999747387717174, 9.999999292331042, 1.298928708078841, 5.249557928505055, 9.999999292331042, 3.896786124236523, 5.249557928505055, 9.999999292331042, 6.494643540394205, 5.249557928505055, 9.999999292331042, 9.092500956551888, 5.249557928505055, 9.999999292331042, 0.0, 7.4993683692929425, 9.999999292331042, 2.597857416157682, 7.4993683692929425, 9.999999292331042, 5.195714832315364, 7.4993683692929425, 9.999999292331042, 7.793572248473046, 7.4993683692929425, 9.999999292331042, 0.0003435999756844946, 1.4981105939833563, 12.121465042201486, 2.597472316184934, 1.4991967939064892, 12.121752642181134, 5.196745832242403, 1.500804993792682, 12.120301742283809, 7.793263048494928, 1.500204993835142, 12.122116542155382, 1.2984495081127525, 3.749498534659609, 12.120034642302711, 3.8955899243211745, 3.7504967345889697, 12.12249724212844, 6.4945715403993, 3.750687734575453, 12.121502642198825, 9.091855856597538, 3.7500456346208924, 12.122679042115575, 10.391393864633262, 6.001059375323627, 12.118521242409809, 2.5986793160995183, 5.999581775428192, 12.120841942245582, 5.195806632308868, 5.997507175575004, 12.120921342239962, 7.793929348447775, 6.00097257532977, 12.120622742261093, 1.2981202081360559, 8.24880351625774, 12.122056442159634, 3.8971149242132546, 8.248775516259721, 12.121654242188097, 6.494740640387334, 8.250273916153684, 12.120438942274099, 9.09217335657507, 8.248913116249984, 12.119677442327989, 0.00029609997904592216, 0.0002610999815227635, 14.242287792117434, 2.597622816174284, 8.997826763251686, 14.241862092147558, 5.1953721323396165, 8.998439863208299, 14.242121392129208, 7.793976348444448, 0.0018861998665194812, 14.242457292105437, 1.2991863080606114, 2.249736040793153, 14.24036389225358, 3.8967596242383986, 2.2498707407836203, 14.24474589194348, 6.494451240407813, 2.250112040766544, 14.242247992120248, 9.091332256634592, 2.2509533407070084, 14.243034592064586, 0.0007909999440233854, 4.498711681640117, 14.243685492018523, 2.596455616256883, 4.5002078815342355, 14.24447319196278, 5.194724332385459, 4.499054781615836, 14.242382392110738, 7.793068748508677, 4.4980703816855, 14.24235129211294, 1.2978664081540168, 6.749905122330134, 14.241363292182857, 3.8983360241268414, 6.748648322419074, 14.241960592140588, 6.495457040336635, 6.748200722450749, 14.242510192101694, 9.09380815645938, 6.7478241224774, 14.242467292104731, 0.300259878751539, 0.5007817645612266, 16.741045615288087, 10.290109271800858, 8.79976407726797, 17.92123743176957, 1.000250429215377, 1.7003462796717634, 16.76294451373837]]},
 "unique_id": "f283740918777a21cd2da7a6dbf4f929",
 "user": "ringe"},
"53": {
 "calculator": "unknown",
 "calculator_parameters": {"U": "", "alpha_plus_gamma": "11.5", "ase_fmax": "0.05", "bands_path": "", "bands_points": "fcc", "cell_dofree": "", "charge": "-1.5", "d_stern": "5.0", "dipole": "False", "dw": "7000.0", "efield": "0.0", "elstat_problem": "planar_counter_charge", "env_pbc_axis": "3", "env_pbc_correction": "parabolic", "env_pbc_dim": "2", "env_pressure": "0.0", "env_verbose": "0", "environ_type": "", "eps": "6.0", "exedir": "", "h_mass": "", "home": "/home/AIMSE", "ibrav": "0", "kpts": "[3, 3, 1]", "mixing": "0.1", "mode": "relax_ase_bfgs", "n_ext_c": "1", "nbands": "-20", "neb_climb": "False", "neb_insert_images": "[]", "neb_k": "0.2", "neb_nimages": "20", "nmax": "0.005", "nmin": "0.0001", "nmix": "10", "opt_algorithm": "ase3", "outdir": ".", "pcc_init_file": "/home/AIMSE/projects/surface_charge_dependence/Cu-fcc111_4x4.3l/init.traj", "psp": "default", "pw": "700.0", "restart": "True", "save_wf": "False", "sigma": "0.1", "smearing": "fd", "spinpol": "False", "use_environ": "True", "vdw_corr": "", "xc": "BEEF-vdW"},
 "cell": {"array": {"__ndarray__": [[3, 3], "float64", [10.391429264630755, 0.0, 0.0, 0.0, 8.999242363151508, 0.0, 0.0, 0.0, 24.242282284448816]]}, "__ase_objtype__": "cell"},
 "ctime": 23.20688944965379,
 "energy": -78588.10064580782,
 "forces": {"__ndarray__": [[51, 3], "float64", [-0.02740487437551409, 0.0001213560692126942, 0.06953548499697701, -0.009881777890086207, 0.0163172491027848, -0.01426885121418833, -0.018057628832659225, -0.011990339592656768, -0.05466602408431231, 0.03541540338481642, -0.00717980557789086, 0.056986958908005085, -0.002360272702060451, -0.026670824422966966, 0.012721818442042605, -0.016598784898945607, -0.006180674889415162, -0.007183662232632789, -0.012217368001798314, -0.0060294940235315515, -0.046260316519120326, 0.009856581079105607, 0.0027359108739243207, -0.052706072144464065, -0.0052352802570103385, -0.0332019406732654, 0.009959425205557041, -0.020837248460325405, -0.0029079176754143467, -0.0550203220999375, 0.0176958746178663, 0.00918500893337773, -0.054028390500313404, 0.009300708575635596, -0.021388750088421227, -0.022567600887870812, -0.003155000689213921, 0.030827784014134003, 0.013741260845492464, -0.042955677625919564, 0.019837860661533577, -0.0065604268263370884, 0.01732923530706693, 0.02988470337457434, -0.0391527589400616, 0.03443992684542456, 0.03351972902400034, 0.002044027013222286, -0.0012315584142559436, 0.005330925294610173, 0.010946471709174696, 0.012826719451023072, -0.005086670494288013, 0.009910831355808739, 0.006783341470420576, 0.0037131871855290892, 0.020763714909912627, -0.015394994398831552, -0.005242222235545811, 0.015875533579675884, -0.0011613672979528386, 0.013751288147821478, 0.022308433689213193, 0.0158855608820049, 0.002465687931673173, 0.018463348911510136, -0.009475286480286907, -0.0029331144863949487, 0.023012401734773272, 0.00637222207493096, 0.0077521331415931006, 0.023732310619933323, 0.0052944156297199145, -0.005742558910732045, 0.020545171141203328, -0.0015367483595005792, -0.001004530005114399, 0.014906227687871103, 0.004033546639425311, -0.00783080889832845, 0.015132998986696518, 0.004022490895831782, 0.0011883638811463406, 0.028536931097428272, 0.00926317046948082, -0.014419517859439682, 0.002595785751634239, -0.0025111964576279336, 0.0014593581543458738, 0.016931485648016005, 0.007611236688354634, 0.004611787740398509, 0.021910684030162265, -0.013644330256311983, -0.008170965846566574, 0.016159126258365717, -0.008852822404939592, -0.00588576935681567, -0.006776142381568974, 0.007293962558251954, -0.009375527677629013, 0.003438850478219884, 0.005237337139539367, 0.005124722821075046, -0.004581962943727593, -0.0044899174505535575, -0.00989360496462812, 0.0038211735183030964, -0.0065539990684338745, 0.017646766547485735, 0.011654039299160575, 0.009125873560668154, 0.002665205536988958, -0.0036167708169808676, -0.005640486115228996, -0.002403724345486183, -0.009666833665802706, 0.003619856140774411, 0.00857077238814653, 0.01401508333216941, 0.005361007201597218, -0.0025345934963956346, 0.0011230578608496789, -0.010769836921994356, -0.00682987843763985, -0.0018115992874420414, 0.00748602396440001, -0.01320055785067404, -0.011529855016470466, 0.010684219186723534, 0.005066872999946113, -0.0037301564663935753, 0.002568532058124609, -0.009017887227894145, 0.00024734012411570304, -0.007239712281548822, 0.007880174079025137, -0.0037391553274580764, 0.02202226990736207, 0.006046720414712167, -0.0007191375542116647, -0.00831906138865664, -0.009624924684273747, -0.0015308348222296216, -0.005113667077481516, -0.0018637926816161452, -0.021870574820846204, 0.012920564716410005, 0.003767437462232221, -0.03473303260581115, -0.02180963967592373, -0.0028616378185112004, -0.024299495977312992]]},
 "free_energy": -78588.10064580782,
 "key_value_pairs": {"name": "CO2_Cu-fcc111_4x4.3l/calcdir_single_new_highcut_eps6, calculator=QE v6.2.1"},
 "mtime": 23.20688944965379,
 "numbers": {"__ndarray__": [[51], "int64", [29, 29, 29, 29, 29, 29, 29, 29, 29, 29, 29, 29, 29, 29, 29, 29, 29, 29, 29, 29, 29, 29, 29, 29, 29, 29, 29, 29, 29, 29, 29, 29, 29, 29, 29, 29, 29, 29, 29, 29, 29, 29, 29, 29, 29, 29, 29, 29, 6, 8, 8]]},
 "pbc": {"__ndarray__": [[3], "bool", [true, true, true]]},
 "positions": {"__ndarray__": [[51, 3], "float64", [1.298928708078841, 0.7499368469292935, 9.999999292331042, 3.896786124236523, 0.7499368469292935, 9.999999292331042, 6.494643540394205, 0.7499368469292935, 9.999999292331042, 9.092500956551888, 0.7499368469292935, 9.999999292331042, 0.0, 2.999747387717174, 9.999999292331042, 2.597857416157682, 2.999747387717174, 9.999999292331042, 5.195714832315364, 2.999747387717174, 9.999999292331042, 7.793572248473046, 2.999747387717174, 9.999999292331042, 1.298928708078841, 5.249557928505055, 9.999999292331042, 3.896786124236523, 5.249557928505055, 9.999999292331042, 6.494643540394205, 5.249557928505055, 9.999999292331042, 9.092500956551888, 5.249557928505055, 9.999999292331042, 0.0, 7.4993683692929425, 9.999999292331042, 2.597857416157682, 7.4993683692929425, 9.999999292331042, 5.195714832315364, 7.4993683692929425, 9.999999292331042, 7.793572248473046, 7.4993683692929425, 9.999999292331042, 0.0003435999756844946, 1.4981105939833563, 12.121465042201486, 2.597472316184934, 1.4991967939064892, 12.121752642181134, 5.196745832242403, 1.500804993792682, 12.120301742283809, 7.793263048494928, 1.500204993835142, 12.122116542155382, 1.2984495081127525, 3.749498534659609, 12.120034642302711, 3.8955899243211745, 3.7504967345889697, 12.12249724212844, 6.4945715403993, 3.750687734575453, 12.121502642198825, 9.091855856597538, 3.7500456346208924, 12.122679042115575, 10.391393864633262, 6.001059375323627, 12.118521242409809, 2.5986793160995183, 5.999581775428192, 12.120841942245582, 5.195806632308868, 5.997507175575004, 12.120921342239962, 7.793929348447775, 6.00097257532977, 12.120622742261093, 1.2981202081360559, 8.24880351625774, 12.122056442159634, 3.8971149242132546, 8.248775516259721, 12.121654242188097, 6.494740640387334, 8.250273916153684, 12.120438942274099, 9.09217335657507, 8.248913116249984, 12.119677442327989, 0.00029609997904592216, 0.0002610999815227635, 14.242287792117434, 2.597622816174284, 8.997826763251686, 14.241862092147558, 5.1953721323396165, 8.998439863208299, 14.242121392129208, 7.793976348444448, 0.0018861998665194812, 14.242457292105437, 1.2991863080606114, 2.249736040793153, 14.24036389225358, 3.8967596242383986, 2.2498707407836203, 14.24474589194348, 6.494451240407813, 2.250112040766544, 14.242247992120248, 9.091332256634592, 2.2509533407070084, 14.243034592064586, 0.0007909999440233854, 4.498711681640117, 14.243685492018523, 2.596455616256883, 4.5002078815342355, 14.24447319196278, 5.194724332385459, 4.499054781615836, 14.242382392110738, 7.793068748508677, 4.4980703816855, 14.24235129211294, 1.2978664081540168, 6.749905122330134, 14.241363292182857, 3.8983360241268414, 6.748648322419074, 14.241960592140588, 6.495457040336635, 6.748200722450749, 14.242510192101694, 9.09380815645938, 6.7478241224774, 14.242467292104731, 0.300259878751539, 0.5007817645612266, 16.741045615288087, 10.290109271800858, 8.79976407726797, 17.92123743176957, 1.000250429215377, 1.7003462796717634, 16.76294451373837]]},
 "unique_id": "794c00a6e21e10c9b0559e26bdc9b40a",
 "user": "ringe"},
"54": {
 "calculator": "unknown",
 "calculator_parameters": {"U": "", "alpha_plus_gamma": "11.5", "ase_fmax": "0.05", "bands_path": "", "bands_points": "fcc", "cell_dofree": "", "charge": "0.0", "d_stern": "5.0", "dipole": "False", "dw": "7000.0", "efield": "0.0", "elstat_problem": "planar_counter_charge", "env_pbc_axis": "3", "env_pbc_correction": "parabolic", "env_pbc_dim": "2", "env_pressure": "0.0", "env_verbose": "0", "environ_type": "", "eps": "6.0", "exedir": "", "h_mass": "", "home": "/home/AIMSE", "ibrav": "0", "kpts": "[3, 3, 1]", "mixing": "0.1", "mode": "relax_ase_bfgs", "n_ext_c": "1", "nbands": "-20", "neb_climb": "False", "neb_insert_images": "[]", "neb_k": "0.2", "neb_nimages": "20", "nmax": "0.005", "nmin": "0.0001", "nmix": "10", "opt_algorithm": "ase3", "outdir": ".", "pcc_init_file": "/home/AIMSE/projects/surface_charge_dependence/Cu-fcc111_4x4.3l/init.traj", "psp": "default", "pw": "700.0", "restart": "True", "save_wf": "False", "sigma": "0.1", "smearing": "fd", "spinpol": "False", "use_environ": "True", "vdw_corr": "", "xc": "BEEF-vdW"},
 "cell": {"array": {"__ndarray__": [[3, 3], "float64", [10.391429264630755, 0.0, 0.0, 0.0, 8.999242363151508, 0.0, 0.0, 0.0, 24.242282284448816]]}, "__ase_objtype__": "cell"},
 "ctime": 23.2068894513212,
 "energy": -77492.37956202794,
[truncated: 5,680,072 more chars]
