# Supplementary material for: The importance of a charge transfer descriptor for screening potential CO2 reduction electrocatalysts
Source: Nat Commun. 2023 May 5;14:2598. doi: 10.1038/s41467-023-37929-4 (PMC10162986; doi:10.1038/s41467-023-37929-4)
Supplement: Supplementary file 4 — Source Data [file 41467_2023_37929_MOESM4_ESM.xlsx]

## Sheet: FIG. 2
PZC(V)	CO adsorption energy (eV)	log10(TOFCO)	rate-determining step		metal	PZC(V)	CO adsorption energy (eV)
-2	-2.2	-1.44674	3		Ag(100)	-0.6542	-0.187954
-2	-2.17273	-1.10927	3		Ag(111)	-0.431	-0.0428646
-2	-2.14545	-0.771803	3		Al(111)	-1.0375	-0.327179
-2	-2.11818	-0.434337	3		Au(100)	0.2594	-0.3249
-2	-2.09091	-0.0968701	3		Au(111)	0.3646	-0.0757533
-2	-2.06364	0.240597	3		Au(211)	0.2615	-0.382567
-2	-2.03636	0.578063	3		Cu(100)	-0.3032	-0.658838
-2	-2.00909	0.91553	3		Cu(211)	-0.3454	-0.745801
-2	-1.98182	1.253	3		Pd(100)	0.1716	-1.2199
-2	-1.95455	1.59046	3		Pd(111)	0.3025	-1.16718
-2	-1.92727	1.92793	3		Pd3Au(111)	0.3868	-1.006
-2	-1.9	2.2654	3		Pt(100)	0.7633	-1.65775
-2	-1.87273	2.60286	3		Pt(111)	0.884	-1.50077
-2	-1.84545	2.94031	3		Rh(100)	0.0423	-1.65461
-2	-1.81818	3.27769	3		Rh(111)	0.1476	-1.65116
-2	-1.79091	3.6148	3		Rh(211)	-0.1056	-1.7522
-2	-1.76364	3.95067	3
-2	-1.73636	4.28107	3
-2	-1.70909	4.58822	3
-2	-1.68182	4.81112	3
-2	-1.65455	4.83939	0
-2	-1.62727	4.66097	0
-2	-1.6	4.38439	0
-2	-1.57273	4.07959	0
-2	-1.54545	3.76807	0
-2	-1.51818	3.45501	0
-2	-1.49091	3.14162	0
-2	-1.46364	2.82815	0
-2	-1.43636	2.51466	0
-2	-1.40909	2.20117	0
-2	-1.38182	1.88767	0
-2	-1.35455	1.57418	0
-2	-1.32727	1.26069	0
-2	-1.3	0.947192	0
-2	-1.27273	0.633698	0
-2	-1.24545	0.320204	0
-2	-1.21818	0.00671079	0
-2	-1.19091	-0.306783	0
-2	-1.16364	-0.620276	0
-2	-1.13636	-0.93377	0
-2	-1.10909	-1.24726	0
-2	-1.08182	-1.56076	0
-2	-1.05455	-1.87425	0
-2	-1.02727	-2.18774	0
-2	-1	-2.50124	0
-2	-0.972727	-2.81473	0
-2	-0.945455	-3.12823	0
-2	-0.918182	-3.44172	0
-2	-0.890909	-3.75521	0
-2	-0.863636	-4.06871	0
-2	-0.836364	-4.3822	0
-2	-0.809091	-4.69569	0
-2	-0.781818	-5.00919	0
-2	-0.754545	-5.32268	0
-2	-0.727273	-5.63617	0
-2	-0.7	-5.94967	0
-2	-0.672727	-6.26316	0
-2	-0.645455	-6.57666	0
-2	-0.618182	-6.89015	0
-2	-0.590909	-7.20364	0
-2	-0.563636	-7.51714	0
-2	-0.536364	-7.83063	0
-2	-0.509091	-8.14412	0
-2	-0.481818	-8.45762	0
-2	-0.454545	-8.77111	0
-2	-0.427273	-9.0846	0
-2	-0.4	-9.3981	0
-2	-0.372727	-9.71159	0
-2	-0.345455	-10.0251	0
-2	-0.318182	-10.3386	0
-2	-0.290909	-10.6521	0
-2	-0.263636	-10.9656	0
-2	-0.236364	-11.2791	0
-2	-0.209091	-11.5926	0
-2	-0.181818	-11.906	0
-2	-0.154545	-12.2195	0
-2	-0.127273	-12.533	0
-2	-0.1	-12.8465	0
-2	-0.0727273	-13.16	0
-2	-0.0454545	-13.4735	0
-2	-0.0181818	-13.787	0
-2	0.00909091	-14.1005	0
-2	0.0363636	-14.414	0
-2	0.0636364	-14.7275	0
-2	0.0909091	-15.041	0
-2	0.118182	-15.3545	0
-2	0.145455	-15.668	0
-2	0.172727	-15.9815	0
-2	0.2	-16.295	0
-2	0.227273	-16.6085	0
-2	0.254545	-16.9219	0
-2	0.281818	-17.2354	0
-2	0.309091	-17.5489	0
-2	0.336364	-17.8624	0
-2	0.363636	-18.1759	0
-2	0.390909	-18.4894	0
-2	0.418182	-18.8029	0
-2	0.445455	-19.1164	0
-2	0.472727	-19.4299	0
-2	0.5	-19.7434	0
-1.94595	-2.2	-2.44115	3
-1.94595	-2.17273	-2.097	3
-1.94595	-2.14545	-1.75286	3
-1.94595	-2.11818	-1.40871	3
-1.94595	-2.09091	-1.06457	3
-1.94595	-2.06364	-0.720421	3
-1.94595	-2.03636	-0.376276	3
-1.94595	-2.00909	-0.0321308	3
-1.94595	-1.98182	0.312014	3
-1.94595	-1.95455	0.65616	3
-1.94595	-1.92727	1.0003	3
-1.94595	-1.9	1.34445	3
-1.94595	-1.87273	1.6886	3
-1.94595	-1.84545	2.03274	3
-1.94595	-1.81818	2.37688	3
-1.94595	-1.79091	2.72101	3
-1.94595	-1.76364	3.0651	3
-1.94595	-1.73636	3.40899	3
-1.94595	-1.70909	3.75195	3
-1.94595	-1.68182	4.09075	3
-1.94595	-1.65455	4.41145	3
-1.94595	-1.62727	4.66271	3
-1.94595	-1.6	4.73413	0
-1.94595	-1.57273	4.58462	0
-1.94595	-1.54545	4.31789	0
-1.94595	-1.51818	4.01598	0
-1.94595	-1.49091	3.70565	0
-1.94595	-1.46364	3.39344	0
-1.94595	-1.43636	3.08082	0
-1.94595	-1.40909	2.7681	0
-1.94595	-1.38182	2.45536	0
-1.94595	-1.35455	2.14261	0
-1.94595	-1.32727	1.82987	0
-1.94595	-1.3	1.51712	0
-1.94595	-1.27273	1.20437	0
-1.94595	-1.24545	0.891628	0
-1.94595	-1.21818	0.578882	0
-1.94595	-1.19091	0.266136	0
-1.94595	-1.16364	-0.0466098	0
-1.94595	-1.13636	-0.359356	0
-1.94595	-1.10909	-0.672102	0
-1.94595	-1.08182	-0.984848	0
-1.94595	-1.05455	-1.29759	0
-1.94595	-1.02727	-1.61034	0
-1.94595	-1	-1.92309	0
-1.94595	-0.972727	-2.23583	0
-1.94595	-0.945455	-2.54858	0
-1.94595	-0.918182	-2.86132	0
-1.94595	-0.890909	-3.17407	0
-1.94595	-0.863636	-3.48682	0
-1.94595	-0.836364	-3.79956	0
-1.94595	-0.809091	-4.11231	0
-1.94595	-0.781818	-4.42505	0
-1.94595	-0.754545	-4.7378	0
-1.94595	-0.727273	-5.05055	0
-1.94595	-0.7	-5.36329	0
-1.94595	-0.672727	-5.67604	0
-1.94595	-0.645455	-5.98878	0
-1.94595	-0.618182	-6.30153	0
-1.94595	-0.590909	-6.61428	0
-1.94595	-0.563636	-6.92702	0
-1.94595	-0.536364	-7.23977	0
-1.94595	-0.509091	-7.55251	0
-1.94595	-0.481818	-7.86526	0
-1.94595	-0.454545	-8.17801	0
-1.94595	-0.427273	-8.49075	0
-1.94595	-0.4	-8.8035	0
-1.94595	-0.372727	-9.11624	0
-1.94595	-0.345455	-9.42899	0
-1.94595	-0.318182	-9.74174	0
-1.94595	-0.290909	-10.0545	0
-1.94595	-0.263636	-10.3672	0
-1.94595	-0.236364	-10.68	0
-1.94595	-0.209091	-10.9927	0
-1.94595	-0.181818	-11.3055	0
-1.94595	-0.154545	-11.6182	0
-1.94595	-0.127273	-11.931	0
-1.94595	-0.1	-12.2437	0
-1.94595	-0.0727273	-12.5565	0
-1.94595	-0.0454545	-12.8692	0
-1.94595	-0.0181818	-13.1819	0
-1.94595	0.00909091	-13.4947	0
-1.94595	0.0363636	-13.8074	0
-1.94595	0.0636364	-14.1202	0
-1.94595	0.0909091	-14.4329	0
-1.94595	0.118182	-14.7457	0
-1.94595	0.145455	-15.0584	0
-1.94595	0.172727	-15.3712	0
-1.94595	0.2	-15.6839	0
-1.94595	0.227273	-15.9967	0
-1.94595	0.254545	-16.3094	0
-1.94595	0.281818	-16.6221	0
-1.94595	0.309091	-16.9349	0
-1.94595	0.336364	-17.2476	0
-1.94595	0.363636	-17.5604	0
-1.94595	0.390909	-17.8731	0
-1.94595	0.418182	-18.1859	0
-1.94595	0.445455	-18.4986	0
-1.94595	0.472727	-18.8114	0
-1.94595	0.5	-19.1241	0
-1.89189	-2.2	-3.41007	3
-1.89189	-2.17273	-3.05925	3
-1.89189	-2.14545	-2.70842	3
-1.89189	-2.11818	-2.3576	3
-1.89189	-2.09091	-2.00678	3
-1.89189	-2.06364	-1.65595	3
-1.89189	-2.03636	-1.30513	3
-1.89189	-2.00909	-0.954306	3
-1.89189	-1.98182	-0.603482	3
-1.89189	-1.95455	-0.252658	3
-1.89189	-1.92727	0.0981656	3
-1.89189	-1.9	0.448989	3
-1.89189	-1.87273	0.799813	3
-1.89189	-1.84545	1.15064	3
-1.89189	-1.81818	1.50146	3
-1.89189	-1.79091	1.85228	3
-1.89189	-1.76364	2.20311	3
-1.89189	-1.73636	2.55392	3
-1.89189	-1.70909	2.90469	3
-1.89189	-1.68182	3.2553	3
-1.89189	-1.65455	3.6051	3
-1.89189	-1.62727	3.95127	3
-1.89189	-1.6	4.28129	3
-1.89189	-1.57273	4.54746	3
-1.89189	-1.54545	4.63946	0
-1.89189	-1.51818	4.50378	0
-1.89189	-1.49091	4.24183	0
-1.89189	-1.46364	3.94151	0
-1.89189	-1.43636	3.6321	0
-1.89189	-1.40909	3.32066	0
-1.89189	-1.38182	3.00879	0
-1.89189	-1.35455	2.69681	0
-1.89189	-1.32727	2.38482	0
-1.89189	-1.3	2.07282	0
-1.89189	-1.27273	1.76083	0
-1.89189	-1.24545	1.44883	0
-1.89189	-1.21818	1.13683	0
-1.89189	-1.19091	0.824831	0
-1.89189	-1.16364	0.512832	0
-1.89189	-1.13636	0.200834	0
-1.89189	-1.10909	-0.111165	0
-1.89189	-1.08182	-0.423163	0
-1.89189	-1.05455	-0.735162	0
-1.89189	-1.02727	-1.04716	0
-1.89189	-1	-1.35916	0
-1.89189	-0.972727	-1.67116	0
-1.89189	-0.945455	-1.98316	0
-1.89189	-0.918182	-2.29515	0
-1.89189	-0.890909	-2.60715	0
-1.89189	-0.863636	-2.91915	0
-1.89189	-0.836364	-3.23115	0
-1.89189	-0.809091	-3.54315	0
-1.89189	-0.781818	-3.85515	0
-1.89189	-0.754545	-4.16714	0
-1.89189	-0.727273	-4.47914	0
-1.89189	-0.7	-4.79114	0
-1.89189	-0.672727	-5.10314	0
-1.89189	-0.645455	-5.41514	0
-1.89189	-0.618182	-5.72714	0
-1.89189	-0.590909	-6.03913	0
-1.89189	-0.563636	-6.35113	0
-1.89189	-0.536364	-6.66313	0
-1.89189	-0.509091	-6.97513	0
-1.89189	-0.481818	-7.28713	0
-1.89189	-0.454545	-7.59913	0
-1.89189	-0.427273	-7.91113	0
-1.89189	-0.4	-8.22312	0
-1.89189	-0.372727	-8.53512	0
-1.89189	-0.345455	-8.84712	0
-1.89189	-0.318182	-9.15912	0
-1.89189	-0.290909	-9.47112	0
-1.89189	-0.263636	-9.78312	0
-1.89189	-0.236364	-10.0951	0
-1.89189	-0.209091	-10.4071	0
-1.89189	-0.181818	-10.7191	0
-1.89189	-0.154545	-11.0311	0
-1.89189	-0.127273	-11.3431	0
-1.89189	-0.1	-11.6551	0
-1.89189	-0.0727273	-11.9671	0
-1.89189	-0.0454545	-12.2791	0
-1.89189	-0.0181818	-12.5911	0
-1.89189	0.00909091	-12.9031	0
-1.89189	0.0363636	-13.2151	0
-1.89189	0.0636364	-13.5271	0
-1.89189	0.0909091	-13.8391	0
-1.89189	0.118182	-14.1511	0
-1.89189	0.145455	-14.4631	0
-1.89189	0.172727	-14.7751	0
-1.89189	0.2	-15.0871	0
-1.89189	0.227273	-15.3991	0
-1.89189	0.254545	-15.7111	0
-1.89189	0.281818	-16.0231	0
-1.89189	0.309091	-16.3351	0
-1.89189	0.336364	-16.6471	0
-1.89189	0.363636	-16.9591	0
-1.89189	0.390909	-17.2711	0
-1.89189	0.418182	-17.5831	0
-1.89189	0.445455	-17.8951	0
-1.89189	0.472727	-18.2071	0
-1.89189	0.5	-18.5191	0
-1.83784	-2.2	-4.35351	3
-1.83784	-2.17273	-3.99601	3
-1.83784	-2.14545	-3.63851	3
-1.83784	-2.11818	-3.281	3
-1.83784	-2.09091	-2.9235	3
-1.83784	-2.06364	-2.566	3
-1.83784	-2.03636	-2.2085	3
-1.83784	-2.00909	-1.85099	3
-1.83784	-1.98182	-1.49349	3
-1.83784	-1.95455	-1.13599	3
-1.83784	-1.92727	-0.778488	3
-1.83784	-1.9	-0.420986	3
-1.83784	-1.87273	-0.0634833	3
-1.83784	-1.84545	0.294019	3
-1.83784	-1.81818	0.651521	3
-1.83784	-1.79091	1.00902	3
-1.83784	-1.76364	1.36653	3
-1.83784	-1.73636	1.72403	3
-1.83784	-1.70909	2.08153	3
-1.83784	-1.68182	2.43902	3
-1.83784	-1.65455	2.79648	3
-1.83784	-1.62727	3.15376	3
-1.83784	-1.6	3.51025	3
-1.83784	-1.57273	3.86306	3
-1.83784	-1.54545	4.19931	3
-1.83784	-1.51818	4.4695	3
-1.83784	-1.49091	4.55996	0
-1.83784	-1.46364	4.42024	0
-1.83784	-1.43636	4.1566	0
-1.83784	-1.40909	3.85628	0
-1.83784	-1.38182	3.5474	0
-1.83784	-1.35455	3.23667	0
-1.83784	-1.32727	2.92552	0
-1.83784	-1.3	2.6143	0
-1.83784	-1.27273	2.30305	0
-1.83784	-1.24545	1.9918	0
-1.83784	-1.21818	1.68055	0
-1.83784	-1.19091	1.3693	0
-1.83784	-1.16364	1.05805	0
-1.83784	-1.13636	0.746799	0
-1.83784	-1.10909	0.435548	0
-1.83784	-1.08182	0.124297	0
-1.83784	-1.05455	-0.186954	0
-1.83784	-1.02727	-0.498205	0
-1.83784	-1	-0.809455	0
-1.83784	-0.972727	-1.12071	0
-1.83784	-0.945455	-1.43196	0
-1.83784	-0.918182	-1.74321	0
-1.83784	-0.890909	-2.05446	0
-1.83784	-0.863636	-2.36571	0
-1.83784	-0.836364	-2.67696	0
-1.83784	-0.809091	-2.98821	0
-1.83784	-0.781818	-3.29946	0
-1.83784	-0.754545	-3.61071	0
-1.83784	-0.727273	-3.92196	0
-1.83784	-0.7	-4.23321	0
-1.83784	-0.672727	-4.54447	0
-1.83784	-0.645455	-4.85572	0
-1.83784	-0.618182	-5.16697	0
-1.83784	-0.590909	-5.47822	0
-1.83784	-0.563636	-5.78947	0
-1.83784	-0.536364	-6.10072	0
-1.83784	-0.509091	-6.41197	0
-1.83784	-0.481818	-6.72322	0
-1.83784	-0.454545	-7.03447	0
-1.83784	-0.427273	-7.34572	0
-1.83784	-0.4	-7.65697	0
-1.83784	-0.372727	-7.96822	0
-1.83784	-0.345455	-8.27947	0
-1.83784	-0.318182	-8.59073	0
-1.83784	-0.290909	-8.90198	0
-1.83784	-0.263636	-9.21323	0
-1.83784	-0.236364	-9.52448	0
-1.83784	-0.209091	-9.83573	0
-1.83784	-0.181818	-10.147	0
-1.83784	-0.154545	-10.4582	0
-1.83784	-0.127273	-10.7695	0
-1.83784	-0.1	-11.0807	0
-1.83784	-0.0727273	-11.392	0
-1.83784	-0.0454545	-11.7032	0
-1.83784	-0.0181818	-12.0145	0
-1.83784	0.00909091	-12.3257	0
-1.83784	0.0363636	-12.637	0
-1.83784	0.0636364	-12.9482	0
-1.83784	0.0909091	-13.2595	0
-1.83784	0.118182	-13.5707	0
-1.83784	0.145455	-13.882	0
-1.83784	0.172727	-14.1932	0
-1.83784	0.2	-14.5045	0
-1.83784	0.227273	-14.8157	0
-1.83784	0.254545	-15.127	0
-1.83784	0.281818	-15.4382	0
-1.83784	0.309091	-15.7495	0
-1.83784	0.336364	-16.0607	0
-1.83784	0.363636	-16.372	0
-1.83784	0.390909	-16.6832	0
-1.83784	0.418182	-16.9945	0
-1.83784	0.445455	-17.3057	0
-1.83784	0.472727	-17.617	0
-1.83784	0.5	-17.9283	0
-1.78378	-2.2	-5.27146	3
-1.78378	-2.17273	-4.90728	3
-1.78378	-2.14545	-4.5431	3
-1.78378	-2.11818	-4.17892	3
-1.78378	-2.09091	-3.81474	3
-1.78378	-2.06364	-3.45056	3
-1.78378	-2.03636	-3.08638	3
-1.78378	-2.00909	-2.7222	3
-1.78378	-1.98182	-2.35802	3
-1.78378	-1.95455	-1.99384	3
-1.78378	-1.92727	-1.62966	3
-1.78378	-1.9	-1.26547	3
-1.78378	-1.87273	-0.901294	3
-1.78378	-1.84545	-0.537113	3
-1.78378	-1.81818	-0.172932	3
-1.78378	-1.79091	0.191249	3
-1.78378	-1.76364	0.55543	3
-1.78378	-1.73636	0.919611	3
-1.78378	-1.70909	1.28379	3
-1.78378	-1.68182	1.64797	3
-1.78378	-1.65455	2.01215	3
-1.78378	-1.62727	2.37632	3
-1.78378	-1.6	2.74045	3
-1.78378	-1.57273	3.10438	3
-1.78378	-1.54545	3.4674	3
-1.78378	-1.51818	3.82611	3
-1.78378	-1.49091	4.16533	3
-1.78378	-1.46364	4.42774	3
-1.78378	-1.43636	4.49356	0
-1.78378	-1.40909	4.33276	0
-1.78378	-1.38182	4.06182	0
-1.78378	-1.35455	3.76016	0
-1.78378	-1.32727	3.45155	0
-1.78378	-1.3	3.14145	0
-1.78378	-1.27273	2.83103	0
-1.78378	-1.24545	2.52055	0
-1.78378	-1.21818	2.21005	0
-1.78378	-1.19091	1.89955	0
-1.78378	-1.16364	1.58904	0
-1.78378	-1.13636	1.27854	0
-1.78378	-1.10909	0.968036	0
-1.78378	-1.08182	0.657533	0
-1.78378	-1.05455	0.347029	0
-1.78378	-1.02727	0.0365262	0
-1.78378	-1	-0.273977	0
-1.78378	-0.972727	-0.58448	0
-1.78378	-0.945455	-0.894983	0
-1.78378	-0.918182	-1.20549	0
-1.78378	-0.890909	-1.51599	0
-1.78378	-0.863636	-1.82649	0
-1.78378	-0.836364	-2.137	0
-1.78378	-0.809091	-2.4475	0
-1.78378	-0.781818	-2.758	0
-1.78378	-0.754545	-3.06851	0
-1.78378	-0.727273	-3.37901	0
-1.78378	-0.7	-3.68951	0
-1.78378	-0.672727	-4.00002	0
-1.78378	-0.645455	-4.31052	0
-1.78378	-0.618182	-4.62102	0
-1.78378	-0.590909	-4.93153	0
-1.78378	-0.563636	-5.24203	0
-1.78378	-0.536364	-5.55253	0
-1.78378	-0.509091	-5.86303	0
-1.78378	-0.481818	-6.17354	0
-1.78378	-0.454545	-6.48404	0
-1.78378	-0.427273	-6.79454	0
-1.78378	-0.4	-7.10505	0
-1.78378	-0.372727	-7.41555	0
-1.78378	-0.345455	-7.72605	0
-1.78378	-0.318182	-8.03656	0
-1.78378	-0.290909	-8.34706	0
-1.78378	-0.263636	-8.65756	0
-1.78378	-0.236364	-8.96807	0
-1.78378	-0.209091	-9.27857	0
-1.78378	-0.181818	-9.58907	0
-1.78378	-0.154545	-9.89958	0
-1.78378	-0.127273	-10.2101	0
-1.78378	-0.1	-10.5206	0
-1.78378	-0.0727273	-10.8311	0
-1.78378	-0.0454545	-11.1416	0
-1.78378	-0.0181818	-11.4521	0
-1.78378	0.00909091	-11.7626	0
-1.78378	0.0363636	-12.0731	0
-1.78378	0.0636364	-12.3836	0
-1.78378	0.0909091	-12.6941	0
-1.78378	0.118182	-13.0046	0
-1.78378	0.145455	-13.3151	0
-1.78378	0.172727	-13.6256	0
-1.78378	0.2	-13.9361	0
-1.78378	0.227273	-14.2466	0
-1.78378	0.254545	-14.5571	0
-1.78378	0.281818	-14.8676	0
-1.78378	0.309091	-15.1781	0
-1.78378	0.336364	-15.4886	0
-1.78378	0.363636	-15.7991	0
-1.78378	0.390909	-16.1096	0
-1.78378	0.418182	-16.4201	0
-1.78378	0.445455	-16.7306	0
-1.78378	0.472727	-17.0412	0
-1.78378	0.5	-17.3517	0
-1.72973	-2.2	-6.16393	3
-1.72973	-2.17273	-5.79307	3
-1.72973	-2.14545	-5.42221	3
-1.72973	-2.11818	-5.05135	3
-1.72973	-2.09091	-4.68049	3
-1.72973	-2.06364	-4.30963	3
-1.72973	-2.03636	-3.93878	3
-1.72973	-2.00909	-3.56792	3
-1.72973	-1.98182	-3.19706	3
-1.72973	-1.95455	-2.8262	3
-1.72973	-1.92727	-2.45534	3
-1.72973	-1.9	-2.08448	3
-1.72973	-1.87273	-1.71362	3
-1.72973	-1.84545	-1.34276	3
-1.72973	-1.81818	-0.9719	3
-1.72973	-1.79091	-0.60104	3
-1.72973	-1.76364	-0.230181	3
-1.72973	-1.73636	0.140679	3
-1.72973	-1.70909	0.511538	3
-1.72973	-1.68182	0.882397	3
-1.72973	-1.65455	1.25326	3
-1.72973	-1.62727	1.62412	3
-1.72973	-1.6	1.99497	3
-1.72973	-1.57273	2.36582	3
-1.72973	-1.54545	2.73661	3
-1.72973	-1.51818	3.10714	3
-1.72973	-1.49091	3.47645	3
-1.72973	-1.46364	3.83996	3
-1.72973	-1.43636	4.17719	3
-1.72973	-1.40909	4.41543	3
-1.72973	-1.38182	4.43194	0
-1.72973	-1.35455	4.23772	0
-1.72973	-1.32727	3.9565	0
-1.72973	-1.3	3.65294	0
-1.72973	-1.27273	3.34449	0
-1.72973	-1.24545	3.03501	0
-1.72973	-1.21818	2.72531	0
-1.72973	-1.19091	2.41556	0
-1.72973	-1.16364	2.10581	0
-1.72973	-1.13636	1.79605	0
-1.72973	-1.10909	1.4863	0
-1.72973	-1.08182	1.17654	0
-1.72973	-1.05455	0.866788	0
-1.72973	-1.02727	0.557032	0
-1.72973	-1	0.247277	0
-1.72973	-0.972727	-0.0624788	0
-1.72973	-0.945455	-0.372234	0
-1.72973	-0.918182	-0.68199	0
-1.72973	-0.890909	-0.991746	0
-1.72973	-0.863636	-1.3015	0
-1.72973	-0.836364	-1.61126	0
-1.72973	-0.809091	-1.92101	0
-1.72973	-0.781818	-2.23077	0
-1.72973	-0.754545	-2.54052	0
-1.72973	-0.727273	-2.85028	0
-1.72973	-0.7	-3.16003	0
-1.72973	-0.672727	-3.46979	0
-1.72973	-0.645455	-3.77955	0
-1.72973	-0.618182	-4.0893	0
-1.72973	-0.590909	-4.39906	0
-1.72973	-0.563636	-4.70881	0
-1.72973	-0.536364	-5.01857	0
-1.72973	-0.509091	-5.32832	0
-1.72973	-0.481818	-5.63808	0
-1.72973	-0.454545	-5.94784	0
-1.72973	-0.427273	-6.25759	0
-1.72973	-0.4	-6.56735	0
-1.72973	-0.372727	-6.8771	0
-1.72973	-0.345455	-7.18686	0
-1.72973	-0.318182	-7.49661	0
-1.72973	-0.290909	-7.80637	0
-1.72973	-0.263636	-8.11612	0
-1.72973	-0.236364	-8.42588	0
-1.72973	-0.209091	-8.73564	0
-1.72973	-0.181818	-9.04539	0
-1.72973	-0.154545	-9.35515	0
-1.72973	-0.127273	-9.6649	0
-1.72973	-0.1	-9.97466	0
-1.72973	-0.0727273	-10.2844	0
-1.72973	-0.0454545	-10.5942	0
-1.72973	-0.0181818	-10.9039	0
-1.72973	0.00909091	-11.2137	0
-1.72973	0.0363636	-11.5234	0
-1.72973	0.0636364	-11.8332	0
-1.72973	0.0909091	-12.1429	0
-1.72973	0.118182	-12.4527	0
-1.72973	0.145455	-12.7625	0
-1.72973	0.172727	-13.0722	0
-1.72973	0.2	-13.382	0
-1.72973	0.227273	-13.6917	0
-1.72973	0.254545	-14.0015	0
-1.72973	0.281818	-14.3112	0
-1.72973	0.309091	-14.621	0
-1.72973	0.336364	-14.9307	0
-1.72973	0.363636	-15.2405	0
-1.72973	0.390909	-15.5503	0
-1.72973	0.418182	-15.86	0
-1.72973	0.445455	-16.1698	0
-1.72973	0.472727	-16.4795	0
-1.72973	0.5	-16.7893	0
-1.67568	-2.2	-7.03091	3
-1.67568	-2.17273	-6.65338	3
-1.67568	-2.14545	-6.27584	3
-1.67568	-2.11818	-5.8983	3
-1.67568	-2.09091	-5.52076	3
-1.67568	-2.06364	-5.14322	3
-1.67568	-2.03636	-4.76569	3
-1.67568	-2.00909	-4.38815	3
-1.67568	-1.98182	-4.01061	3
-1.67568	-1.95455	-3.63307	3
-1.67568	-1.92727	-3.25553	3
-1.67568	-1.9	-2.878	3
-1.67568	-1.87273	-2.50046	3
-1.67568	-1.84545	-2.12292	3
-1.67568	-1.81818	-1.74538	3
-1.67568	-1.79091	-1.36784	3
-1.67568	-1.76364	-0.990306	3
-1.67568	-1.73636	-0.612768	3
-1.67568	-1.70909	-0.23523	3
-1.67568	-1.68182	0.142308	3
-1.67568	-1.65455	0.519846	3
-1.67568	-1.62727	0.897384	3
-1.67568	-1.6	1.27492	3
-1.67568	-1.57273	1.65246	3
-1.67568	-1.54545	2.02999	3
-1.67568	-1.51818	2.40751	3
-1.67568	-1.49091	2.78495	3
-1.67568	-1.46364	3.16199	3
-1.67568	-1.43636	3.53714	3
-1.67568	-1.40909	3.90327	3
-1.67568	-1.38182	4.22928	3
-1.67568	-1.35455	4.41826	3
-1.67568	-1.32727	4.36262	0
-1.67568	-1.3	4.1309	0
-1.67568	-1.27273	3.83966	0
-1.67568	-1.24545	3.5344	0
-1.67568	-1.21818	3.22617	0
-1.67568	-1.19091	2.91732	0
-1.67568	-1.16364	2.60835	0
-1.67568	-1.13636	2.29934	0
-1.67568	-1.10909	1.99034	0
-1.67568	-1.08182	1.68133	0
-1.67568	-1.05455	1.37232	0
-1.67568	-1.02727	1.06331	0
-1.67568	-1	0.754306	0
-1.67568	-0.972727	0.445298	0
-1.67568	-0.945455	0.13629	0
-1.67568	-0.918182	-0.172718	0
-1.67568	-0.890909	-0.481726	0
-1.67568	-0.863636	-0.790734	0
-1.67568	-0.836364	-1.09974	0
-1.67568	-0.809091	-1.40875	0
-1.67568	-0.781818	-1.71776	0
-1.67568	-0.754545	-2.02677	0
-1.67568	-0.727273	-2.33577	0
-1.67568	-0.7	-2.64478	0
-1.67568	-0.672727	-2.95379	0
-1.67568	-0.645455	-3.2628	0
-1.67568	-0.618182	-3.57181	0
-1.67568	-0.590909	-3.88081	0
-1.67568	-0.563636	-4.18982	0
-1.67568	-0.536364	-4.49883	0
-1.67568	-0.509091	-4.80784	0
-1.67568	-0.481818	-5.11685	0
-1.67568	-0.454545	-5.42585	0
-1.67568	-0.427273	-5.73486	0
-1.67568	-0.4	-6.04387	0
-1.67568	-0.372727	-6.35288	0
-1.67568	-0.345455	-6.66189	0
-1.67568	-0.318182	-6.97089	0
-1.67568	-0.290909	-7.2799	0
-1.67568	-0.263636	-7.58891	0
-1.67568	-0.236364	-7.89792	0
-1.67568	-0.209091	-8.20693	0
-1.67568	-0.181818	-8.51593	0
-1.67568	-0.154545	-8.82494	0
-1.67568	-0.127273	-9.13395	0
-1.67568	-0.1	-9.44296	0
-1.67568	-0.0727273	-9.75197	0
-1.67568	-0.0454545	-10.061	0
-1.67568	-0.0181818	-10.37	0
-1.67568	0.00909091	-10.679	0
-1.67568	0.0363636	-10.988	0
-1.67568	0.0636364	-11.297	0
-1.67568	0.0909091	-11.606	0
-1.67568	0.118182	-11.915	0
-1.67568	0.145455	-12.224	0
-1.67568	0.172727	-12.533	0
-1.67568	0.2	-12.842	0
-1.67568	0.227273	-13.1511	0
-1.67568	0.254545	-13.4601	0
-1.67568	0.281818	-13.7691	0
-1.67568	0.309091	-14.0781	0
-1.67568	0.336364	-14.3871	0
-1.67568	0.363636	-14.6961	0
-1.67568	0.390909	-15.0051	0
-1.67568	0.418182	-15.3141	0
-1.67568	0.445455	-15.6231	0
-1.67568	0.472727	-15.9321	0
-1.67568	0.5	-16.2411	0
-1.62162	-2.2	-7.87241	3
-1.62162	-2.17273	-7.48819	3
-1.62162	-2.14545	-7.10398	3
-1.62162	-2.11818	-6.71976	3
-1.62162	-2.09091	-6.33554	3
-1.62162	-2.06364	-5.95133	3
-1.62162	-2.03636	-5.56711	3
-1.62162	-2.00909	-5.18289	3
-1.62162	-1.98182	-4.79868	3
-1.62162	-1.95455	-4.41446	3
-1.62162	-1.92727	-4.03024	3
-1.62162	-1.9	-3.64603	3
-1.62162	-1.87273	-3.26181	3
-1.62162	-1.84545	-2.87759	3
-1.62162	-1.81818	-2.49338	3
-1.62162	-1.79091	-2.10916	3
-1.62162	-1.76364	-1.72494	3
-1.62162	-1.73636	-1.34073	3
-1.62162	-1.70909	-0.956512	3
-1.62162	-1.68182	-0.572295	3
-1.62162	-1.65455	-0.188079	3
-1.62162	-1.62727	0.196138	3
-1.62162	-1.6	0.580355	3
-1.62162	-1.57273	0.964571	3
-1.62162	-1.54545	1.34879	3
-1.62162	-1.51818	1.733	3
-1.62162	-1.49091	2.11721	3
-1.62162	-1.46364	2.50139	3
-1.62162	-1.43636	2.88543	3
-1.62162	-1.40909	3.26878	3
-1.62162	-1.38182	3.64876	3
-1.62162	-1.35455	4.01268	3
-1.62162	-1.32727	4.30877	3
-1.62162	-1.3	4.41318	0
-1.62162	-1.27273	4.27371	0
-1.62162	-1.24545	4.00948	0
-1.62162	-1.21818	3.71074	0
-1.62162	-1.19091	3.40443	0
-1.62162	-1.16364	3.09657	0
-1.62162	-1.13636	2.78839	0
-1.62162	-1.10909	2.48015	0
-1.62162	-1.08182	2.17189	0
-1.62162	-1.05455	1.86363	0
-1.62162	-1.02727	1.55537	0
-1.62162	-1	1.24711	0
-1.62162	-0.972727	0.93885	0
-1.62162	-0.945455	0.63059	0
-1.62162	-0.918182	0.322329	0
-1.62162	-0.890909	0.0140689	0
-1.62162	-0.863636	-0.294192	0
-1.62162	-0.836364	-0.602452	0
-1.62162	-0.809091	-0.910712	0
-1.62162	-0.781818	-1.21897	0
-1.62162	-0.754545	-1.52723	0
-1.62162	-0.727273	-1.83549	0
-1.62162	-0.7	-2.14375	0
-1.62162	-0.672727	-2.45201	0
-1.62162	-0.645455	-2.76027	0
-1.62162	-0.618182	-3.06854	0
-1.62162	-0.590909	-3.3768	0
-1.62162	-0.563636	-3.68506	0
-1.62162	-0.536364	-3.99332	0
-1.62162	-0.509091	-4.30158	0
-1.62162	-0.481818	-4.60984	0
-1.62162	-0.454545	-4.9181	0
-1.62162	-0.427273	-5.22636	0
-1.62162	-0.4	-5.53462	0
-1.62162	-0.372727	-5.84288	0
-1.62162	-0.345455	-6.15114	0
-1.62162	-0.318182	-6.4594	0
-1.62162	-0.290909	-6.76766	0
-1.62162	-0.263636	-7.07592	0
-1.62162	-0.236364	-7.38418	0
-1.62162	-0.209091	-7.69244	0
-1.62162	-0.181818	-8.0007	0
-1.62162	-0.154545	-8.30896	0
-1.62162	-0.127273	-8.61722	0
-1.62162	-0.1	-8.92548	0
-1.62162	-0.0727273	-9.23374	0
-1.62162	-0.0454545	-9.542	0
-1.62162	-0.0181818	-9.85026	0
-1.62162	0.00909091	-10.1585	0
-1.62162	0.0363636	-10.4668	0
-1.62162	0.0636364	-10.775	0
-1.62162	0.0909091	-11.0833	0
-1.62162	0.118182	-11.3916	0
-1.62162	0.145455	-11.6998	0
-1.62162	0.172727	-12.0081	0
-1.62162	0.2	-12.3163	0
-1.62162	0.227273	-12.6246	0
-1.62162	0.254545	-12.9329	0
-1.62162	0.281818	-13.2411	0
-1.62162	0.309091	-13.5494	0
-1.62162	0.336364	-13.8576	0
-1.62162	0.363636	-14.1659	0
-1.62162	0.390909	-14.4742	0
-1.62162	0.418182	-14.7824	0
-1.62162	0.445455	-15.0907	0
-1.62162	0.472727	-15.399	0
-1.62162	0.5	-15.7072	0
-1.56757	-2.2	-8.68842	3
-1.56757	-2.17273	-8.29753	3
-1.56757	-2.14545	-7.90663	3
-1.56757	-2.11818	-7.51574	3
-1.56757	-2.09091	-7.12484	3
-1.56757	-2.06364	-6.73394	3
-1.56757	-2.03636	-6.34305	3
-1.56757	-2.00909	-5.95215	3
-1.56757	-1.98182	-5.56126	3
-1.56757	-1.95455	-5.17036	3
-1.56757	-1.92727	-4.77947	3
-1.56757	-1.9	-4.38857	3
-1.56757	-1.87273	-3.99768	3
-1.56757	-1.84545	-3.60678	3
-1.56757	-1.81818	-3.21589	3
-1.56757	-1.79091	-2.82499	3
-1.56757	-1.76364	-2.4341	3
-1.56757	-1.73636	-2.0432	3
-1.56757	-1.70909	-1.65231	3
-1.56757	-1.68182	-1.26141	3
-1.56757	-1.65455	-0.870518	3
-1.56757	-1.62727	-0.479623	3
-1.56757	-1.6	-0.0887274	3
-1.56757	-1.57273	0.302168	3
-1.56757	-1.54545	0.693063	3
-1.56757	-1.51818	1.08396	3
-1.56757	-1.49091	1.47485	3
-1.56757	-1.46364	1.86574	3
-1.56757	-1.43636	2.25663	3
-1.56757	-1.40909	2.64745	3
-1.56757	-1.38182	3.03799	3
-1.56757	-1.35455	3.42713	3
-1.56757	-1.32727	3.80934	3
-1.56757	-1.3	4.15931	3
-1.56757	-1.27273	4.38911	3
-1.56757	-1.24545	4.37388	0
-1.56757	-1.21818	4.1591	0
-1.56757	-1.19091	3.8728	0
-1.56757	-1.16364	3.56966	0
-1.56757	-1.13636	3.26303	0
-1.56757	-1.10909	2.9557	0
-1.56757	-1.08182	2.64822	0
-1.56757	-1.05455	2.34071	0
-1.56757	-1.02727	2.0332	0
-1.56757	-1	1.72569	0
-1.56757	-0.972727	1.41818	0
-1.56757	-0.945455	1.11066	0
-1.56757	-0.918182	0.803152	0
-1.56757	-0.890909	0.495639	0
-1.56757	-0.863636	0.188126	0
-1.56757	-0.836364	-0.119386	0
-1.56757	-0.809091	-0.426899	0
-1.56757	-0.781818	-0.734412	0
-1.56757	-0.754545	-1.04192	0
-1.56757	-0.727273	-1.34944	0
-1.56757	-0.7	-1.65695	0
-1.56757	-0.672727	-1.96446	0
-1.56757	-0.645455	-2.27198	0
-1.56757	-0.618182	-2.57949	0
-1.56757	-0.590909	-2.887	0
-1.56757	-0.563636	-3.19451	0
-1.56757	-0.536364	-3.50203	0
-1.56757	-0.509091	-3.80954	0
-1.56757	-0.481818	-4.11705	0
-1.56757	-0.454545	-4.42457	0
-1.56757	-0.427273	-4.73208	0
-1.56757	-0.4	-5.03959	0
-1.56757	-0.372727	-5.3471	0
-1.56757	-0.345455	-5.65462	0
-1.56757	-0.318182	-5.96213	0
-1.56757	-0.290909	-6.26964	0
-1.56757	-0.263636	-6.57716	0
-1.56757	-0.236364	-6.88467	0
-1.56757	-0.209091	-7.19218	0
-1.56757	-0.181818	-7.49969	0
-1.56757	-0.154545	-7.80721	0
-1.56757	-0.127273	-8.11472	0
-1.56757	-0.1	-8.42223	0
-1.56757	-0.0727273	-8.72975	0
-1.56757	-0.0454545	-9.03726	0
-1.56757	-0.0181818	-9.34477	0
-1.56757	0.00909091	-9.65228	0
-1.56757	0.0363636	-9.9598	0
-1.56757	0.0636364	-10.2673	0
-1.56757	0.0909091	-10.5748	0
-1.56757	0.118182	-10.8823	0
-1.56757	0.145455	-11.1898	0
-1.56757	0.172727	-11.4974	0
-1.56757	0.2	-11.8049	0
-1.56757	0.227273	-12.1124	0
-1.56757	0.254545	-12.4199	0
-1.56757	0.281818	-12.7274	0
-1.56757	0.309091	-13.0349	0
-1.56757	0.336364	-13.3424	0
-1.56757	0.363636	-13.65	0
-1.56757	0.390909	-13.9575	0
-1.56757	0.418182	-14.265	0
-1.56757	0.445455	-14.5725	0
-1.56757	0.472727	-14.88	0
-1.56757	0.5	-15.1875	0
-1.51351	-2.2	-9.47895	3
-1.51351	-2.17273	-9.08137	3
-1.51351	-2.14545	-8.6838	3
-1.51351	-2.11818	-8.28622	3
-1.51351	-2.09091	-7.88865	3
-1.51351	-2.06364	-7.49108	3
-1.51351	-2.03636	-7.0935	3
-1.51351	-2.00909	-6.69593	3
-1.51351	-1.98182	-6.29836	3
-1.51351	-1.95455	-5.90078	3
-1.51351	-1.92727	-5.50321	3
-1.51351	-1.9	-5.10563	3
-1.51351	-1.87273	-4.70806	3
-1.51351	-1.84545	-4.31049	3
-1.51351	-1.81818	-3.91291	3
-1.51351	-1.79091	-3.51534	3
-1.51351	-1.76364	-3.11777	3
-1.51351	-1.73636	-2.72019	3
-1.51351	-1.70909	-2.32262	3
-1.51351	-1.68182	-1.92504	3
-1.51351	-1.65455	-1.52747	3
-1.51351	-1.62727	-1.1299	3
-1.51351	-1.6	-0.732324	3
-1.51351	-1.57273	-0.33475	3
-1.51351	-1.54545	0.0628237	3
-1.51351	-1.51818	0.460397	3
-1.51351	-1.49091	0.857971	3
-1.51351	-1.46364	1.25554	3
-1.51351	-1.43636	1.65312	3
-1.51351	-1.40909	2.05068	3
-1.51351	-1.38182	2.44823	3
-1.51351	-1.35455	2.84564	3
-1.51351	-1.32727	3.24239	3
-1.51351	-1.3	3.63584	3
-1.51351	-1.27273	4.0131	3
-1.51351	-1.24545	4.32031	3
-1.51351	-1.21818	4.42765	0
-1.51351	-1.19091	4.28522	0
-1.51351	-1.16364	4.01982	0
-1.51351	-1.13636	3.72171	0
-1.51351	-1.10909	3.41668	0
-1.51351	-1.08182	3.11026	0
-1.51351	-1.05455	2.80356	0
-1.51351	-1.02727	2.49681	0
-1.51351	-1	2.19005	0
-1.51351	-0.972727	1.88328	0
-1.51351	-0.945455	1.57652	0
-1.51351	-0.918182	1.26975	0
-1.51351	-0.890909	0.962985	0
-1.51351	-0.863636	0.65622	0
-1.51351	-0.836364	0.349455	0
-1.51351	-0.809091	0.0426893	0
-1.51351	-0.781818	-0.264076	0
-1.51351	-0.754545	-0.570841	0
-1.51351	-0.727273	-0.877606	0
-1.51351	-0.7	-1.18437	0
-1.51351	-0.672727	-1.49114	0
-1.51351	-0.645455	-1.7979	0
-1.51351	-0.618182	-2.10467	0
-1.51351	-0.590909	-2.41143	0
-1.51351	-0.563636	-2.7182	0
-1.51351	-0.536364	-3.02496	0
-1.51351	-0.509091	-3.33173	0
-1.51351	-0.481818	-3.63849	0
-1.51351	-0.454545	-3.94526	0
-1.51351	-0.427273	-4.25202	0
-1.51351	-0.4	-4.55879	0
-1.51351	-0.372727	-4.86555	0
-1.51351	-0.345455	-5.17232	0
-1.51351	-0.318182	-5.47908	0
-1.51351	-0.290909	-5.78585	0
-1.51351	-0.263636	-6.09261	0
-1.51351	-0.236364	-6.39938	0
-1.51351	-0.209091	-6.70615	0
-1.51351	-0.181818	-7.01291	0
-1.51351	-0.154545	-7.31968	0
-1.51351	-0.127273	-7.62644	0
-1.51351	-0.1	-7.93321	0
-1.51351	-0.0727273	-8.23997	0
-1.51351	-0.0454545	-8.54674	0
-1.51351	-0.0181818	-8.8535	0
-1.51351	0.00909091	-9.16027	0
-1.51351	0.0363636	-9.46703	0
-1.51351	0.0636364	-9.7738	0
-1.51351	0.0909091	-10.0806	0
-1.51351	0.118182	-10.3873	0
-1.51351	0.145455	-10.6941	0
-1.51351	0.172727	-11.0009	0
-1.51351	0.2	-11.3076	0
-1.51351	0.227273	-11.6144	0
-1.51351	0.254545	-11.9212	0
-1.51351	0.281818	-12.2279	0
-1.51351	0.309091	-12.5347	0
-1.51351	0.336364	-12.8414	0
-1.51351	0.363636	-13.1482	0
-1.51351	0.390909	-13.455	0
-1.51351	0.418182	-13.7617	0
-1.51351	0.445455	-14.0685	0
-1.51351	0.472727	-14.3753	0
-1.51351	0.5	-14.682	0
-1.45946	-2.2	-10.244	3
-1.45946	-2.17273	-9.83973	3
-1.45946	-2.14545	-9.43548	3
-1.45946	-2.11818	-9.03123	3
-1.45946	-2.09091	-8.62697	3
-1.45946	-2.06364	-8.22272	3
-1.45946	-2.03636	-7.81847	3
-1.45946	-2.00909	-7.41422	3
-1.45946	-1.98182	-7.00997	3
-1.45946	-1.95455	-6.60571	3
-1.45946	-1.92727	-6.20146	3
-1.45946	-1.9	-5.79721	3
-1.45946	-1.87273	-5.39296	3
-1.45946	-1.84545	-4.9887	3
-1.45946	-1.81818	-4.58445	3
-1.45946	-1.79091	-4.1802	3
-1.45946	-1.76364	-3.77595	3
-1.45946	-1.73636	-3.3717	3
-1.45946	-1.70909	-2.96744	3
-1.45946	-1.68182	-2.56319	3
-1.45946	-1.65455	-2.15894	3
-1.45946	-1.62727	-1.75469	3
-1.45946	-1.6	-1.35043	3
-1.45946	-1.57273	-0.946182	3
-1.45946	-1.54545	-0.54193	3
-1.45946	-1.51818	-0.137677	3
-1.45946	-1.49091	0.266575	3
-1.45946	-1.46364	0.670827	3
-1.45946	-1.43636	1.07508	3
-1.45946	-1.40909	1.47933	3
-1.45946	-1.38182	1.88358	3
-1.45946	-1.35455	2.28782	3
-1.45946	-1.32727	2.69198	3
-1.45946	-1.3	3.09581	3
-1.45946	-1.27273	3.49786	3
-1.45946	-1.24545	3.891	3
-1.45946	-1.21818	4.2423	3
-1.45946	-1.19091	4.44543	3
-1.45946	-1.16364	4.38695	0
-1.45946	-1.13636	4.15135	0
-1.45946	-1.10909	3.8605	0
-1.45946	-1.08182	3.5575	0
-1.45946	-1.05455	3.25207	0
-1.45946	-1.02727	2.94617	0
-1.45946	-1	2.64017	0
-1.45946	-0.972727	2.33416	0
-1.45946	-0.945455	2.02814	0
-1.45946	-0.918182	1.72212	0
-1.45946	-0.890909	1.41611	0
-1.45946	-0.863636	1.11009	0
-1.45946	-0.836364	0.804071	0
-1.45946	-0.809091	0.498053	0
-1.45946	-0.781818	0.192036	0
-1.45946	-0.754545	-0.113982	0
-1.45946	-0.727273	-0.42	0
-1.45946	-0.7	-0.726017	0
-1.45946	-0.672727	-1.03203	0
-1.45946	-0.645455	-1.33805	0
-1.45946	-0.618182	-1.64407	0
-1.45946	-0.590909	-1.95009	0
-1.45946	-0.563636	-2.25611	0
-1.45946	-0.536364	-2.56212	0
-1.45946	-0.509091	-2.86814	0
-1.45946	-0.481818	-3.17416	0
-1.45946	-0.454545	-3.48018	0
-1.45946	-0.427273	-3.78619	0
-1.45946	-0.4	-4.09221	0
-1.45946	-0.372727	-4.39823	0
-1.45946	-0.345455	-4.70425	0
-1.45946	-0.318182	-5.01026	0
-1.45946	-0.290909	-5.31628	0
-1.45946	-0.263636	-5.6223	0
-1.45946	-0.236364	-5.92832	0
-1.45946	-0.209091	-6.23433	0
-1.45946	-0.181818	-6.54035	0
-1.45946	-0.154545	-6.84637	0
-1.45946	-0.127273	-7.15239	0
-1.45946	-0.1	-7.4584	0
-1.45946	-0.0727273	-7.76442	0
-1.45946	-0.0454545	-8.07044	0
-1.45946	-0.0181818	-8.37646	0
-1.45946	0.00909091	-8.68248	0
-1.45946	0.0363636	-8.98849	0
-1.45946	0.0636364	-9.29451	0
-1.45946	0.0909091	-9.60053	0
-1.45946	0.118182	-9.90655	0
-1.45946	0.145455	-10.2126	0
-1.45946	0.172727	-10.5186	0
-1.45946	0.2	-10.8246	0
-1.45946	0.227273	-11.1306	0
-1.45946	0.254545	-11.4366	0
-1.45946	0.281818	-11.7427	0
-1.45946	0.309091	-12.0487	0
-1.45946	0.336364	-12.3547	0
-1.45946	0.363636	-12.6607	0
-1.45946	0.390909	-12.9667	0
-1.45946	0.418182	-13.2727	0
-1.45946	0.445455	-13.5788	0
-1.45946	0.472727	-13.8848	0
-1.45946	0.5	-14.1908	0
-1.40541	-2.2	-10.9835	3
-1.40541	-2.17273	-10.5726	3
-1.40541	-2.14545	-10.1617	3
-1.40541	-2.11818	-9.75074	3
-1.40541	-2.09091	-9.33981	3
-1.40541	-2.06364	-8.92888	3
-1.40541	-2.03636	-8.51795	3
-1.40541	-2.00909	-8.10702	3
-1.40541	-1.98182	-7.69609	3
-1.40541	-1.95455	-7.28516	3
-1.40541	-1.92727	-6.87423	3
-1.40541	-1.9	-6.4633	3
-1.40541	-1.87273	-6.05237	3
-1.40541	-1.84545	-5.64144	3
-1.40541	-1.81818	-5.23051	3
-1.40541	-1.79091	-4.81957	3
-1.40541	-1.76364	-4.40864	3
-1.40541	-1.73636	-3.99771	3
-1.40541	-1.70909	-3.58678	3
-1.40541	-1.68182	-3.17585	3
-1.40541	-1.65455	-2.76492	3
-1.40541	-1.62727	-2.35399	3
-1.40541	-1.6	-1.94306	3
-1.40541	-1.57273	-1.53213	3
-1.40541	-1.54545	-1.1212	3
-1.40541	-1.51818	-0.710266	3
-1.40541	-1.49091	-0.299336	3
-1.40541	-1.46364	0.111595	3
-1.40541	-1.43636	0.522526	3
-1.40541	-1.40909	0.933457	3
-1.40541	-1.38182	1.34439	3
-1.40541	-1.35455	1.75532	3
-1.40541	-1.32727	2.16624	3
-1.40541	-1.3	2.57712	3
-1.40541	-1.27273	2.9878	3
-1.40541	-1.24545	3.39741	3
-1.40541	-1.21818	3.80155	3
-1.40541	-1.19091	4.17878	3
-1.40541	-1.16364	4.44719	3
-1.40541	-1.13636	4.468	0
-1.40541	-1.10909	4.26789	0
-1.40541	-1.08182	3.98611	0
-1.40541	-1.05455	3.68551	0
-1.40541	-1.02727	3.38114	0
-1.40541	-1	3.07604	0
-1.40541	-0.972727	2.7708	0
-1.40541	-0.945455	2.46554	0
-1.40541	-0.918182	2.16027	0
-1.40541	-0.890909	1.855	0
-1.40541	-0.863636	1.54973	0
-1.40541	-0.836364	1.24446	0
-1.40541	-0.809091	0.939193	0
-1.40541	-0.781818	0.633923	0
-1.40541	-0.754545	0.328653	0
-1.40541	-0.727273	0.0233826	0
-1.40541	-0.7	-0.281887	0
-1.40541	-0.672727	-0.587157	0
-1.40541	-0.645455	-0.892427	0
-1.40541	-0.618182	-1.1977	0
-1.40541	-0.590909	-1.50297	0
-1.40541	-0.563636	-1.80824	0
-1.40541	-0.536364	-2.11351	0
-1.40541	-0.509091	-2.41878	0
-1.40541	-0.481818	-2.72405	0
-1.40541	-0.454545	-3.02932	0
-1.40541	-0.427273	-3.33459	0
-1.40541	-0.4	-3.63986	0
-1.40541	-0.372727	-3.94513	0
-1.40541	-0.345455	-4.2504	0
-1.40541	-0.318182	-4.55567	0
-1.40541	-0.290909	-4.86094	0
-1.40541	-0.263636	-5.16621	0
-1.40541	-0.236364	-5.47148	0
-1.40541	-0.209091	-5.77675	0
-1.40541	-0.181818	-6.08202	0
-1.40541	-0.154545	-6.38729	0
-1.40541	-0.127273	-6.69256	0
-1.40541	-0.1	-6.99783	0
-1.40541	-0.0727273	-7.3031	0
-1.40541	-0.0454545	-7.60837	0
-1.40541	-0.0181818	-7.91364	0
-1.40541	0.00909091	-8.21891	0
-1.40541	0.0363636	-8.52418	0
-1.40541	0.0636364	-8.82945	0
-1.40541	0.0909091	-9.13472	0
-1.40541	0.118182	-9.43999	0
-1.40541	0.145455	-9.74526	0
-1.40541	0.172727	-10.0505	0
-1.40541	0.2	-10.3558	0
-1.40541	0.227273	-10.6611	0
-1.40541	0.254545	-10.9663	0
-1.40541	0.281818	-11.2716	0
-1.40541	0.309091	-11.5769	0
-1.40541	0.336364	-11.8821	0
-1.40541	0.363636	-12.1874	0
-1.40541	0.390909	-12.4927	0
-1.40541	0.418182	-12.798	0
-1.40541	0.445455	-13.1032	0
-1.40541	0.472727	-13.4085	0
-1.40541	0.5	-13.7138	0
-1.35135	-2.2	-11.6976	3
-1.35135	-2.17273	-11.28	3
-1.35135	-2.14545	-10.8624	3
-1.35135	-2.11818	-10.4448	3
-1.35135	-2.09091	-10.0272	3
-1.35135	-2.06364	-9.60956	3
-1.35135	-2.03636	-9.19195	3
-1.35135	-2.00909	-8.77434	3
-1.35135	-1.98182	-8.35673	3
-1.35135	-1.95455	-7.93912	3
-1.35135	-1.92727	-7.52151	3
-1.35135	-1.9	-7.1039	3
-1.35135	-1.87273	-6.68629	3
-1.35135	-1.84545	-6.26868	3
-1.35135	-1.81818	-5.85107	3
-1.35135	-1.79091	-5.43346	3
-1.35135	-1.76364	-5.01585	3
-1.35135	-1.73636	-4.59824	3
-1.35135	-1.70909	-4.18064	3
-1.35135	-1.68182	-3.76303	3
-1.35135	-1.65455	-3.34542	3
-1.35135	-1.62727	-2.92781	3
-1.35135	-1.6	-2.5102	3
-1.35135	-1.57273	-2.09259	3
-1.35135	-1.54545	-1.67498	3
-1.35135	-1.51818	-1.25737	3
-1.35135	-1.49091	-0.83976	3
-1.35135	-1.46364	-0.422151	3
-1.35135	-1.43636	-0.00454167	3
-1.35135	-1.40909	0.413068	3
-1.35135	-1.38182	0.830677	3
-1.35135	-1.35455	1.24829	3
-1.35135	-1.32727	1.66589	3
-1.35135	-1.3	2.0835	3
-1.35135	-1.27273	2.50108	3
-1.35135	-1.24545	2.91852	3
-1.35135	-1.21818	3.33524	3
-1.35135	-1.19091	3.7482	3
-1.35135	-1.16364	4.14207	3
-1.35135	-1.13636	4.45228	3
-1.35135	-1.10909	4.53637	0
-1.35135	-1.08182	4.37111	0
-1.35135	-1.05455	4.09889	0
-1.35135	-1.02727	3.80077	0
-1.35135	-1	3.49748	0
-1.35135	-0.972727	3.19319	0
-1.35135	-0.945455	2.88871	0
-1.35135	-0.918182	2.5842	0
-1.35135	-0.890909	2.27967	0
-1.35135	-0.863636	1.97515	0
-1.35135	-0.836364	1.67063	0
-1.35135	-0.809091	1.36611	0
-1.35135	-0.781818	1.06158	0
-1.35135	-0.754545	0.757063	0
-1.35135	-0.727273	0.45254	0
-1.35135	-0.7	0.148018	0
-1.35135	-0.672727	-0.156505	0
-1.35135	-0.645455	-0.461027	0
-1.35135	-0.618182	-0.76555	0
-1.35135	-0.590909	-1.07007	0
-1.35135	-0.563636	-1.37459	0
-1.35135	-0.536364	-1.67912	0
-1.35135	-0.509091	-1.98364	0
-1.35135	-0.481818	-2.28816	0
-1.35135	-0.454545	-2.59268	0
-1.35135	-0.427273	-2.89721	0
-1.35135	-0.4	-3.20173	0
-1.35135	-0.372727	-3.50625	0
-1.35135	-0.345455	-3.81077	0
-1.35135	-0.318182	-4.1153	0
-1.35135	-0.290909	-4.41982	0
-1.35135	-0.263636	-4.72434	0
-1.35135	-0.236364	-5.02886	0
-1.35135	-0.209091	-5.33339	0
-1.35135	-0.181818	-5.63791	0
-1.35135	-0.154545	-5.94243	0
-1.35135	-0.127273	-6.24695	0
-1.35135	-0.1	-6.55148	0
-1.35135	-0.0727273	-6.856	0
-1.35135	-0.0454545	-7.16052	0
-1.35135	-0.0181818	-7.46504	0
-1.35135	0.00909091	-7.76957	0
-1.35135	0.0363636	-8.07409	0
-1.35135	0.0636364	-8.37861	0
-1.35135	0.0909091	-8.68313	0
-1.35135	0.118182	-8.98765	0
-1.35135	0.145455	-9.29218	0
-1.35135	0.172727	-9.5967	0
-1.35135	0.2	-9.90122	0
-1.35135	0.227273	-10.2057	0
-1.35135	0.254545	-10.5103	0
-1.35135	0.281818	-10.8148	0
-1.35135	0.309091	-11.1193	0
-1.35135	0.336364	-11.4238	0
-1.35135	0.363636	-11.7284	0
-1.35135	0.390909	-12.0329	0
-1.35135	0.418182	-12.3374	0
-1.35135	0.445455	-12.6419	0
-1.35135	0.472727	-12.9464	0
-1.35135	0.5	-13.251	0
-1.2973	-2.2	-12.3862	3
-1.2973	-2.17273	-11.9619	3
-1.2973	-2.14545	-11.5376	3
-1.2973	-2.11818	-11.1133	3
-1.2973	-2.09091	-10.689	3
-1.2973	-2.06364	-10.2647	3
-1.2973	-2.03636	-9.84046	3
-1.2973	-2.00909	-9.41617	3
-1.2973	-1.98182	-8.99188	3
-1.2973	-1.95455	-8.56759	3
-1.2973	-1.92727	-8.14331	3
-1.2973	-1.9	-7.71902	3
-1.2973	-1.87273	-7.29473	3
-1.2973	-1.84545	-6.87044	3
-1.2973	-1.81818	-6.44615	3
-1.2973	-1.79091	-6.02187	3
-1.2973	-1.76364	-5.59758	3
-1.2973	-1.73636	-5.17329	3
-1.2973	-1.70909	-4.749	3
-1.2973	-1.68182	-4.32471	3
-1.2973	-1.65455	-3.90043	3
-1.2973	-1.62727	-3.47614	3
-1.2973	-1.6	-3.05185	3
-1.2973	-1.57273	-2.62756	3
-1.2973	-1.54545	-2.20328	3
-1.2973	-1.51818	-1.77899	3
-1.2973	-1.49091	-1.3547	3
-1.2973	-1.46364	-0.930411	3
-1.2973	-1.43636	-0.506124	3
-1.2973	-1.40909	-0.0818356	3
-1.2973	-1.38182	0.342452	3
-1.2973	-1.35455	0.76674	3
-1.2973	-1.32727	1.19103	3
-1.2973	-1.3	1.61532	3
-1.2973	-1.27273	2.0396	3
-1.2973	-1.24545	2.46386	3
-1.2973	-1.21818	2.88802	3
-1.2973	-1.19091	3.31164	3
-1.2973	-1.16364	3.73235	3
-1.2973	-1.13636	4.13797	3
-1.2973	-1.10909	4.47415	3
-1.2973	-1.08182	4.60141	0
-1.2973	-1.05455	4.46359	0
-1.2973	-1.02727	4.19936	0
-1.2973	-1	3.9034	0
-1.2973	-0.972727	3.60111	0
-1.2973	-0.945455	3.29761	0
-1.2973	-0.918182	2.99388	0
-1.2973	-0.890909	2.69012	0
-1.2973	-0.863636	2.38635	0
-1.2973	-0.836364	2.08257	0
-1.2973	-0.809091	1.7788	0
-1.2973	-0.781818	1.47502	0
-1.2973	-0.754545	1.17125	0
-1.2973	-0.727273	0.867473	0
-1.2973	-0.7	0.563698	0
-1.2973	-0.672727	0.259923	0
-1.2973	-0.645455	-0.0438514	0
-1.2973	-0.618182	-0.347626	0
-1.2973	-0.590909	-0.651401	0
-1.2973	-0.563636	-0.955176	0
-1.2973	-0.536364	-1.25895	0
-1.2973	-0.509091	-1.56273	0
-1.2973	-0.481818	-1.8665	0
-1.2973	-0.454545	-2.17028	0
-1.2973	-0.427273	-2.47405	0
-1.2973	-0.4	-2.77782	0
-1.2973	-0.372727	-3.0816	0
-1.2973	-0.345455	-3.38537	0
-1.2973	-0.318182	-3.68915	0
-1.2973	-0.290909	-3.99292	0
-1.2973	-0.263636	-4.2967	0
-1.2973	-0.236364	-4.60047	0
-1.2973	-0.209091	-4.90425	0
-1.2973	-0.181818	-5.20802	0
-1.2973	-0.154545	-5.5118	0
-1.2973	-0.127273	-5.81557	0
-1.2973	-0.1	-6.11935	0
-1.2973	-0.0727273	-6.42312	0
-1.2973	-0.0454545	-6.7269	0
-1.2973	-0.0181818	-7.03067	0
-1.2973	0.00909091	-7.33445	0
-1.2973	0.0363636	-7.63822	0
-1.2973	0.0636364	-7.942	0
-1.2973	0.0909091	-8.24577	0
-1.2973	0.118182	-8.54955	0
-1.2973	0.145455	-8.85332	0
-1.2973	0.172727	-9.1571	0
-1.2973	0.2	-9.46087	0
-1.2973	0.227273	-9.76465	0
-1.2973	0.254545	-10.0684	0
-1.2973	0.281818	-10.3722	0
-1.2973	0.309091	-10.676	0
-1.2973	0.336364	-10.9797	0
-1.2973	0.363636	-11.2835	0
-1.2973	0.390909	-11.5873	0
-1.2973	0.418182	-11.8911	0
-1.2973	0.445455	-12.1948	0
-1.2973	0.472727	-12.4986	0
-1.2973	0.5	-12.8024	0
-1.24324	-2.2	-13.0493	3
-1.24324	-2.17273	-12.6183	3
-1.24324	-2.14545	-12.1873	3
-1.24324	-2.11818	-11.7564	3
-1.24324	-2.09091	-11.3254	3
-1.24324	-2.06364	-10.8944	3
-1.24324	-2.03636	-10.4635	3
-1.24324	-2.00909	-10.0325	3
-1.24324	-1.98182	-9.60155	3
-1.24324	-1.95455	-9.17058	3
-1.24324	-1.92727	-8.73962	3
-1.24324	-1.9	-8.30865	3
-1.24324	-1.87273	-7.87768	3
-1.24324	-1.84545	-7.44672	3
-1.24324	-1.81818	-7.01575	3
-1.24324	-1.79091	-6.58478	3
-1.24324	-1.76364	-6.15382	3
-1.24324	-1.73636	-5.72285	3
-1.24324	-1.70909	-5.29188	3
-1.24324	-1.68182	-4.86092	3
-1.24324	-1.65455	-4.42995	3
-1.24324	-1.62727	-3.99899	3
-1.24324	-1.6	-3.56802	3
-1.24324	-1.57273	-3.13705	3
-1.24324	-1.54545	-2.70609	3
-1.24324	-1.51818	-2.27512	3
-1.24324	-1.49091	-1.84415	3
-1.24324	-1.46364	-1.41319	3
-1.24324	-1.43636	-0.98222	3
-1.24324	-1.40909	-0.551253	3
-1.24324	-1.38182	-0.120287	3
-1.24324	-1.35455	0.31068	3
-1.24324	-1.32727	0.741646	3
-1.24324	-1.3	1.17261	3
-1.24324	-1.27273	1.60358	3
-1.24324	-1.24545	2.03454	3
-1.24324	-1.21818	2.46549	3
-1.24324	-1.19091	2.89635	3
-1.24324	-1.16364	3.32674	3
-1.24324	-1.13636	3.7546	3
-1.24324	-1.10909	4.16913	3
-1.24324	-1.08182	4.52042	3
-1.24324	-1.05455	4.67071	0
-1.24324	-1.02727	4.54779	0
-1.24324	-1	4.28804	0
-1.24324	-0.972727	3.99349	0
-1.24324	-0.945455	3.69204	0
-1.24324	-0.918182	3.38931	0
-1.24324	-0.890909	3.08633	0
-1.24324	-0.863636	2.78332	0
-1.24324	-0.836364	2.48029	0
-1.24324	-0.809091	2.17726	0
-1.24324	-0.781818	1.87424	0
-1.24324	-0.754545	1.57121	0
-1.24324	-0.727273	1.26818	0
-1.24324	-0.7	0.965154	0
-1.24324	-0.672727	0.662127	0
-1.24324	-0.645455	0.3591	0
-1.24324	-0.618182	0.0560725	0
-1.24324	-0.590909	-0.246955	0
-1.24324	-0.563636	-0.549982	0
-1.24324	-0.536364	-0.853009	0
-1.24324	-0.509091	-1.15604	0
-1.24324	-0.481818	-1.45906	0
-1.24324	-0.454545	-1.76209	0
-1.24324	-0.427273	-2.06512	0
-1.24324	-0.4	-2.36815	0
-1.24324	-0.372727	-2.67117	0
-1.24324	-0.345455	-2.9742	0
-1.24324	-0.318182	-3.27723	0
-1.24324	-0.290909	-3.58025	0
-1.24324	-0.263636	-3.88328	0
-1.24324	-0.236364	-4.18631	0
-1.24324	-0.209091	-4.48934	0
-1.24324	-0.181818	-4.79236	0
-1.24324	-0.154545	-5.09539	0
-1.24324	-0.127273	-5.39842	0
-1.24324	-0.1	-5.70144	0
-1.24324	-0.0727273	-6.00447	0
-1.24324	-0.0454545	-6.3075	0
-1.24324	-0.0181818	-6.61053	0
-1.24324	0.00909091	-6.91355	0
-1.24324	0.0363636	-7.21658	0
-1.24324	0.0636364	-7.51961	0
-1.24324	0.0909091	-7.82264	0
-1.24324	0.118182	-8.12566	0
-1.24324	0.145455	-8.42869	0
-1.24324	0.172727	-8.73172	0
-1.24324	0.2	-9.03474	0
-1.24324	0.227273	-9.33777	0
-1.24324	0.254545	-9.6408	0
-1.24324	0.281818	-9.94383	0
-1.24324	0.309091	-10.2469	0
-1.24324	0.336364	-10.5499	0
-1.24324	0.363636	-10.8529	0
-1.24324	0.390909	-11.1559	0
-1.24324	0.418182	-11.459	0
-1.24324	0.445455	-11.762	0
-1.24324	0.472727	-12.065	0
-1.24324	0.5	-12.368	0
-1.18919	-2.2	-13.6869	3
-1.18919	-2.17273	-13.2492	3
-1.18919	-2.14545	-12.8116	3
-1.18919	-2.11818	-12.374	3
-1.18919	-2.09091	-11.9363	3
-1.18919	-2.06364	-11.4987	3
-1.18919	-2.03636	-11.061	3
-1.18919	-2.00909	-10.6234	3
-1.18919	-1.98182	-10.1857	3
-1.18919	-1.95455	-9.74809	3
-1.18919	-1.92727	-9.31044	3
-1.18919	-1.9	-8.8728	3
-1.18919	-1.87273	-8.43515	3
-1.18919	-1.84545	-7.99751	3
-1.18919	-1.81818	-7.55986	3
-1.18919	-1.79091	-7.12222	3
-1.18919	-1.76364	-6.68457	3
-1.18919	-1.73636	-6.24693	3
-1.18919	-1.70909	-5.80928	3
-1.18919	-1.68182	-5.37164	3
-1.18919	-1.65455	-4.93399	3
-1.18919	-1.62727	-4.49635	3
-1.18919	-1.6	-4.0587	3
-1.18919	-1.57273	-3.62106	3
-1.18919	-1.54545	-3.18341	3
-1.18919	-1.51818	-2.74577	3
-1.18919	-1.49091	-2.30812	3
-1.18919	-1.46364	-1.87048	3
-1.18919	-1.43636	-1.43283	3
-1.18919	-1.40909	-0.995185	3
-1.18919	-1.38182	-0.55754	3
-1.18919	-1.35455	-0.119895	3
-1.18919	-1.32727	0.31775	3
-1.18919	-1.3	0.755395	3
-1.18919	-1.27273	1.19304	3
-1.18919	-1.24545	1.63068	3
-1.18919	-1.21818	2.06833	3
-1.18919	-1.19091	2.50595	3
-1.18919	-1.16364	2.9435	3
-1.18919	-1.13636	3.38059	3
-1.18919	-1.10909	3.81521	3
-1.18919	-1.08182	4.2366	3
-1.18919	-1.05455	4.59441	3
-1.18919	-1.02727	4.74814	0
-1.18919	-1	4.62507	0
-1.18919	-0.972727	4.36516	0
-1.18919	-0.945455	4.07106	0
-1.18919	-0.918182	3.77029	0
-1.18919	-0.890909	3.46828	0
-1.18919	-0.863636	3.16605	0
-1.18919	-0.836364	2.86378	0
-1.18919	-0.809091	2.5615	0
-1.18919	-0.781818	2.25922	0
-1.18919	-0.754545	1.95694	0
-1.18919	-0.727273	1.65467	0
-1.18919	-0.7	1.35239	0
-1.18919	-0.672727	1.05011	0
-1.18919	-0.645455	0.747826	0
-1.18919	-0.618182	0.445547	0
-1.18919	-0.590909	0.143267	0
-1.18919	-0.563636	-0.159013	0
-1.18919	-0.536364	-0.461292	0
-1.18919	-0.509091	-0.763572	0
-1.18919	-0.481818	-1.06585	0
-1.18919	-0.454545	-1.36813	0
-1.18919	-0.427273	-1.67041	0
-1.18919	-0.4	-1.97269	0
-1.18919	-0.372727	-2.27497	0
-1.18919	-0.345455	-2.57725	0
-1.18919	-0.318182	-2.87953	0
-1.18919	-0.290909	-3.18181	0
-1.18919	-0.263636	-3.48409	0
-1.18919	-0.236364	-3.78637	0
-1.18919	-0.209091	-4.08865	0
-1.18919	-0.181818	-4.39093	0
-1.18919	-0.154545	-4.69321	0
-1.18919	-0.127273	-4.99549	0
-1.18919	-0.1	-5.29777	0
-1.18919	-0.0727273	-5.60005	0
-1.18919	-0.0454545	-5.90233	0
-1.18919	-0.0181818	-6.2046	0
-1.18919	0.00909091	-6.50688	0
-1.18919	0.0363636	-6.80916	0
-1.18919	0.0636364	-7.11144	0
-1.18919	0.0909091	-7.41372	0
-1.18919	0.118182	-7.716	0
-1.18919	0.145455	-8.01828	0
-1.18919	0.172727	-8.32056	0
-1.18919	0.2	-8.62284	0
-1.18919	0.227273	-8.92512	0
-1.18919	0.254545	-9.2274	0
-1.18919	0.281818	-9.52968	0
-1.18919	0.309091	-9.83196	0
-1.18919	0.336364	-10.1342	0
-1.18919	0.363636	-10.4365	0
-1.18919	0.390909	-10.7388	0
-1.18919	0.418182	-11.0411	0
-1.18919	0.445455	-11.3434	0
-1.18919	0.472727	-11.6456	0
-1.18919	0.5	-11.9479	0
-1.13514	-2.2	-14.299	3
-1.13514	-2.17273	-13.8547	3
-1.13514	-2.14545	-13.4104	3
-1.13514	-2.11818	-12.966	3
-1.13514	-2.09091	-12.5217	3
-1.13514	-2.06364	-12.0774	3
-1.13514	-2.03636	-11.6331	3
-1.13514	-2.00909	-11.1888	3
-1.13514	-1.98182	-10.7444	3
-1.13514	-1.95455	-10.3001	3
-1.13514	-1.92727	-9.85578	3
-1.13514	-1.9	-9.41146	3
-1.13514	-1.87273	-8.96713	3
-1.13514	-1.84545	-8.52281	3
-1.13514	-1.81818	-8.07849	3
-1.13514	-1.79091	-7.63416	3
-1.13514	-1.76364	-7.18984	3
-1.13514	-1.73636	-6.74551	3
-1.13514	-1.70909	-6.30119	3
-1.13514	-1.68182	-5.85687	3
-1.13514	-1.65455	-5.41254	3
-1.13514	-1.62727	-4.96822	3
-1.13514	-1.6	-4.5239	3
-1.13514	-1.57273	-4.07957	3
-1.13514	-1.54545	-3.63525	3
-1.13514	-1.51818	-3.19093	3
-1.13514	-1.49091	-2.7466	3
-1.13514	-1.46364	-2.30228	3
-1.13514	-1.43636	-1.85795	3
-1.13514	-1.40909	-1.41363	3
-1.13514	-1.38182	-0.969307	3
-1.13514	-1.35455	-0.524984	3
-1.13514	-1.32727	-0.0806602	3
-1.13514	-1.3	0.363663	3
-1.13514	-1.27273	0.807987	3
-1.13514	-1.24545	1.25231	3
-1.13514	-1.21818	1.69663	3
-1.13514	-1.19091	2.14095	3
-1.13514	-1.16364	2.58526	3
-1.13514	-1.13636	3.02947	3
-1.13514	-1.10909	3.4732	3
-1.13514	-1.08182	3.91421	3
-1.13514	-1.05455	4.3405	3
-1.13514	-1.02727	4.69615	3
-1.13514	-1	4.83325	0
-1.13514	-0.972727	4.69501	0
-1.13514	-0.945455	4.43061	0
-1.13514	-0.918182	4.1361	0
-1.13514	-0.890909	3.83584	0
-1.13514	-0.863636	3.53453	0
-1.13514	-0.836364	3.23304	0
-1.13514	-0.809091	2.93152	0
-1.13514	-0.781818	2.62999	0
-1.13514	-0.754545	2.32846	0
-1.13514	-0.727273	2.02692	0
-1.13514	-0.7	1.72539	0
-1.13514	-0.672727	1.42386	0
-1.13514	-0.645455	1.12233	0
-1.13514	-0.618182	0.820796	0
-1.13514	-0.590909	0.519264	0
-1.13514	-0.563636	0.217732	0
-1.13514	-0.536364	-0.0837999	0
-1.13514	-0.509091	-0.385332	0
-1.13514	-0.481818	-0.686864	0
-1.13514	-0.454545	-0.988396	0
-1.13514	-0.427273	-1.28993	0
-1.13514	-0.4	-1.59146	0
-1.13514	-0.372727	-1.89299	0
-1.13514	-0.345455	-2.19452	0
-1.13514	-0.318182	-2.49606	0
-1.13514	-0.290909	-2.79759	0
-1.13514	-0.263636	-3.09912	0
-1.13514	-0.236364	-3.40065	0
-1.13514	-0.209091	-3.70218	0
-1.13514	-0.181818	-4.00372	0
-1.13514	-0.154545	-4.30525	0
-1.13514	-0.127273	-4.60678	0
-1.13514	-0.1	-4.90831	0
-1.13514	-0.0727273	-5.20984	0
-1.13514	-0.0454545	-5.51138	0
-1.13514	-0.0181818	-5.81291	0
-1.13514	0.00909091	-6.11444	0
-1.13514	0.0363636	-6.41597	0
-1.13514	0.0636364	-6.7175	0
-1.13514	0.0909091	-7.01904	0
-1.13514	0.118182	-7.32057	0
-1.13514	0.145455	-7.6221	0
-1.13514	0.172727	-7.92363	0
-1.13514	0.2	-8.22516	0
-1.13514	0.227273	-8.5267	0
-1.13514	0.254545	-8.82823	0
-1.13514	0.281818	-9.12976	0
-1.13514	0.309091	-9.43129	0
-1.13514	0.336364	-9.73282	0
-1.13514	0.363636	-10.0344	0
-1.13514	0.390909	-10.3359	0
-1.13514	0.418182	-10.6374	0
-1.13514	0.445455	-10.939	0
-1.13514	0.472727	-11.2405	0
-1.13514	0.5	-11.542	0
-1.08108	-2.2	-14.8857	3
-1.08108	-2.17273	-14.4347	3
-1.08108	-2.14545	-13.9837	3
-1.08108	-2.11818	-13.5326	3
-1.08108	-2.09091	-13.0816	3
-1.08108	-2.06364	-12.6306	3
-1.08108	-2.03636	-12.1796	3
-1.08108	-2.00909	-11.7286	3
-1.08108	-1.98182	-11.2776	3
-1.08108	-1.95455	-10.8266	3
-1.08108	-1.92727	-10.3756	3
-1.08108	-1.9	-9.92463	3
-1.08108	-1.87273	-9.47363	3
-1.08108	-1.84545	-9.02263	3
-1.08108	-1.81818	-8.57162	3
-1.08108	-1.79091	-8.12062	3
-1.08108	-1.76364	-7.66962	3
-1.08108	-1.73636	-7.21862	3
-1.08108	-1.70909	-6.76762	3
-1.08108	-1.68182	-6.31661	3
-1.08108	-1.65455	-5.86561	3
-1.08108	-1.62727	-5.41461	3
-1.08108	-1.6	-4.96361	3
-1.08108	-1.57273	-4.5126	3
-1.08108	-1.54545	-4.0616	3
-1.08108	-1.51818	-3.6106	3
-1.08108	-1.49091	-3.1596	3
-1.08108	-1.46364	-2.7086	3
-1.08108	-1.43636	-2.25759	3
-1.08108	-1.40909	-1.80659	3
-1.08108	-1.38182	-1.35559	3
-1.08108	-1.35455	-0.904587	3
-1.08108	-1.32727	-0.453585	3
-1.08108	-1.3	-0.00258264	3
-1.08108	-1.27273	0.44842	3
-1.08108	-1.24545	0.899422	3
-1.08108	-1.21818	1.35042	3
-1.08108	-1.19091	1.80143	3
-1.08108	-1.16364	2.25242	3
-1.08108	-1.13636	2.7034	3
-1.08108	-1.10909	3.15428	3
-1.08108	-1.08182	3.60455	3
-1.08108	-1.05455	4.05146	3
-1.08108	-1.02727	4.48003	3
-1.08108	-1	4.82241	3
-1.08108	-0.972727	4.92132	0
-1.08108	-0.945455	4.7557	0
-1.08108	-0.918182	4.48394	0
-1.08108	-0.890909	4.18851	0
-1.08108	-0.863636	3.88868	0
-1.08108	-0.836364	3.58806	0
-1.08108	-0.809091	3.28731	0
-1.08108	-0.781818	2.98653	0
-1.08108	-0.754545	2.68574	0
-1.08108	-0.727273	2.38496	0
-1.08108	-0.7	2.08417	0
-1.08108	-0.672727	1.78339	0
-1.08108	-0.645455	1.48261	0
-1.08108	-0.618182	1.18182	0
-1.08108	-0.590909	0.881037	0
-1.08108	-0.563636	0.580252	0
-1.08108	-0.536364	0.279468	0
-1.08108	-0.509091	-0.0213166	0
-1.08108	-0.481818	-0.322101	0
-1.08108	-0.454545	-0.622885	0
-1.08108	-0.427273	-0.92367	0
-1.08108	-0.4	-1.22445	0
-1.08108	-0.372727	-1.52524	0
-1.08108	-0.345455	-1.82602	0
-1.08108	-0.318182	-2.12681	0
-1.08108	-0.290909	-2.42759	0
-1.08108	-0.263636	-2.72838	0
-1.08108	-0.236364	-3.02916	0
-1.08108	-0.209091	-3.32995	0
-1.08108	-0.181818	-3.63073	0
-1.08108	-0.154545	-3.93151	0
-1.08108	-0.127273	-4.2323	0
-1.08108	-0.1	-4.53308	0
-1.08108	-0.0727273	-4.83387	0
-1.08108	-0.0454545	-5.13465	0
-1.08108	-0.0181818	-5.43544	0
-1.08108	0.00909091	-5.73622	0
-1.08108	0.0363636	-6.037	0
-1.08108	0.0636364	-6.33779	0
-1.08108	0.0909091	-6.63857	0
-1.08108	0.118182	-6.93936	0
-1.08108	0.145455	-7.24014	0
-1.08108	0.172727	-7.54093	0
-1.08108	0.2	-7.84171	0
-1.08108	0.227273	-8.1425	0
-1.08108	0.254545	-8.44328	0
-1.08108	0.281818	-8.74406	0
-1.08108	0.309091	-9.04485	0
-1.08108	0.336364	-9.34563	0
-1.08108	0.363636	-9.64642	0
-1.08108	0.390909	-9.9472	0
-1.08108	0.418182	-10.248	0
-1.08108	0.445455	-10.5488	0
-1.08108	0.472727	-10.8496	0
-1.08108	0.5	-11.1503	0
-1.02703	-2.2	-15.4468	3
-1.02703	-2.17273	-14.9891	3
-1.02703	-2.14545	-14.5314	3
-1.02703	-2.11818	-14.0738	3
-1.02703	-2.09091	-13.6161	3
-1.02703	-2.06364	-13.1584	3
-1.02703	-2.03636	-12.7007	3
-1.02703	-2.00909	-12.243	3
-1.02703	-1.98182	-11.7854	3
-1.02703	-1.95455	-11.3277	3
-1.02703	-1.92727	-10.87	3
-1.02703	-1.9	-10.4123	3
-1.02703	-1.87273	-9.95464	3
-1.02703	-1.84545	-9.49696	3
-1.02703	-1.81818	-9.03928	3
-1.02703	-1.79091	-8.5816	3
-1.02703	-1.76364	-8.12392	3
-1.02703	-1.73636	-7.66623	3
-1.02703	-1.70909	-7.20855	3
-1.02703	-1.68182	-6.75087	3
-1.02703	-1.65455	-6.29319	3
-1.02703	-1.62727	-5.83551	3
-1.02703	-1.6	-5.37783	3
-1.02703	-1.57273	-4.92015	3
-1.02703	-1.54545	-4.46247	3
-1.02703	-1.51818	-4.00479	3
-1.02703	-1.49091	-3.54711	3
-1.02703	-1.46364	-3.08943	3
-1.02703	-1.43636	-2.63175	3
-1.02703	-1.40909	-2.17407	3
-1.02703	-1.38182	-1.71639	3
-1.02703	-1.35455	-1.2587	3
-1.02703	-1.32727	-0.801024	3
-1.02703	-1.3	-0.343343	3
-1.02703	-1.27273	0.114338	3
-1.02703	-1.24545	0.572019	3
-1.02703	-1.21818	1.0297	3
-1.02703	-1.19091	1.48738	3
-1.02703	-1.16364	1.94506	3
-1.02703	-1.13636	2.40274	3
-1.02703	-1.10909	2.86039	3
-1.02703	-1.08182	3.31789	3
-1.02703	-1.05455	3.77457	3
-1.02703	-1.02727	4.22657	3
-1.02703	-1	4.65307	3
-1.02703	-0.972727	4.96571	3
-1.02703	-0.945455	5.0042	0
-1.02703	-0.918182	4.80446	0
-1.02703	-0.890909	4.5246	0
-1.02703	-0.863636	4.22818	0
-1.02703	-0.836364	3.92878	0
-1.02703	-0.809091	3.62886	0
-1.02703	-0.781818	3.32884	0
-1.02703	-0.754545	3.0288	0
-1.02703	-0.727273	2.72877	0
-1.02703	-0.7	2.42873	0
-1.02703	-0.672727	2.12869	0
-1.02703	-0.645455	1.82866	0
-1.02703	-0.618182	1.52862	0
-1.02703	-0.590909	1.22858	0
-1.02703	-0.563636	0.928548	0
-1.02703	-0.536364	0.628511	0
-1.02703	-0.509091	0.328474	0
-1.02703	-0.481818	0.0284373	0
-1.02703	-0.454545	-0.2716	0
-1.02703	-0.427273	-0.571636	0
-1.02703	-0.4	-0.871673	0
-1.02703	-0.372727	-1.17171	0
-1.02703	-0.345455	-1.47175	0
-1.02703	-0.318182	-1.77178	0
-1.02703	-0.290909	-2.07182	0
-1.02703	-0.263636	-2.37186	0
-1.02703	-0.236364	-2.67189	0
-1.02703	-0.209091	-2.97193	0
-1.02703	-0.181818	-3.27197	0
-1.02703	-0.154545	-3.572	0
-1.02703	-0.127273	-3.87204	0
-1.02703	-0.1	-4.17208	0
-1.02703	-0.0727273	-4.47211	0
-1.02703	-0.0454545	-4.77215	0
-1.02703	-0.0181818	-5.07219	0
-1.02703	0.00909091	-5.37223	0
-1.02703	0.0363636	-5.67226	0
-1.02703	0.0636364	-5.9723	0
-1.02703	0.0909091	-6.27234	0
-1.02703	0.118182	-6.57237	0
-1.02703	0.145455	-6.87241	0
-1.02703	0.172727	-7.17245	0
-1.02703	0.2	-7.47248	0
-1.02703	0.227273	-7.77252	0
-1.02703	0.254545	-8.07256	0
-1.02703	0.281818	-8.37259	0
-1.02703	0.309091	-8.67263	0
-1.02703	0.336364	-8.97267	0
-1.02703	0.363636	-9.2727	0
-1.02703	0.390909	-9.57274	0
-1.02703	0.418182	-9.87278	0
-1.02703	0.445455	-10.1728	0
-1.02703	0.472727	-10.4729	0
-1.02703	0.5	-10.7729	0
-0.972973	-2.2	-15.9825	3
-0.972973	-2.17273	-15.5181	3
-0.972973	-2.14545	-15.0538	3
-0.972973	-2.11818	-14.5894	3
-0.972973	-2.09091	-14.125	3
-0.972973	-2.06364	-13.6607	3
-0.972973	-2.03636	-13.1963	3
-0.972973	-2.00909	-12.732	3
-0.972973	-1.98182	-12.2676	3
-0.972973	-1.95455	-11.8032	3
-0.972973	-1.92727	-11.3389	3
-0.972973	-1.9	-10.8745	3
-0.972973	-1.87273	-10.4102	3
-0.972973	-1.84545	-9.9458	3
-0.972973	-1.81818	-9.48144	3
-0.972973	-1.79091	-9.01708	3
-0.972973	-1.76364	-8.55273	3
-0.972973	-1.73636	-8.08837	3
-0.972973	-1.70909	-7.62401	3
-0.972973	-1.68182	-7.15965	3
-0.972973	-1.65455	-6.69529	3
-0.972973	-1.62727	-6.23093	3
-0.972973	-1.6	-5.76657	3
-0.972973	-1.57273	-5.30221	3
-0.972973	-1.54545	-4.83785	3
-0.972973	-1.51818	-4.37349	3
-0.972973	-1.49091	-3.90913	3
-0.972973	-1.46364	-3.44477	3
-0.972973	-1.43636	-2.98041	3
-0.972973	-1.40909	-2.51605	3
-0.972973	-1.38182	-2.0517	3
-0.972973	-1.35455	-1.58734	3
-0.972973	-1.32727	-1.12298	3
-0.972973	-1.3	-0.658618	3
-0.972973	-1.27273	-0.194258	3
-0.972973	-1.24545	0.270101	3
-0.972973	-1.21818	0.73446	3
-0.972973	-1.19091	1.19882	3
-0.972973	-1.16364	1.66318	3
-0.972973	-1.13636	2.12754	3
-0.972973	-1.10909	2.59189	3
-0.972973	-1.08182	3.0562	3
-0.972973	-1.05455	3.52029	3
-0.972973	-1.02727	3.98311	3
-0.972973	-1	4.43861	3
-0.972973	-0.972727	4.85484	3
-0.972973	-0.945455	5.11273	3
-0.972973	-0.918182	5.07253	0
-0.972973	-0.890909	4.83904	0
-0.972973	-0.863636	4.55217	0
-0.972973	-0.836364	4.25506	0
-0.972973	-0.809091	3.95614	0
-0.972973	-0.781818	3.65692	0
-0.972973	-0.754545	3.35764	0
-0.972973	-0.727273	3.05835	0
-0.972973	-0.7	2.75906	0
-0.972973	-0.672727	2.45978	0
-0.972973	-0.645455	2.16049	0
-0.972973	-0.618182	1.8612	0
-0.972973	-0.590909	1.56191	0
-0.972973	-0.563636	1.26262	0
-0.972973	-0.536364	0.963329	0
-0.972973	-0.509091	0.66404	0
-0.972973	-0.481818	0.364751	0
-0.972973	-0.454545	0.0654617	0
-0.972973	-0.427273	-0.233827	0
-0.972973	-0.4	-0.533117	0
-0.972973	-0.372727	-0.832406	0
-0.972973	-0.345455	-1.1317	0
-0.972973	-0.318182	-1.43098	0
-0.972973	-0.290909	-1.73027	0
-0.972973	-0.263636	-2.02956	0
-0.972973	-0.236364	-2.32885	0
-0.972973	-0.209091	-2.62814	0
-0.972973	-0.181818	-2.92743	0
-0.972973	-0.154545	-3.22672	0
-0.972973	-0.127273	-3.52601	0
-0.972973	-0.1	-3.8253	0
-0.972973	-0.0727273	-4.12459	0
-0.972973	-0.0454545	-4.42388	0
-0.972973	-0.0181818	-4.72317	0
-0.972973	0.00909091	-5.02245	0
-0.972973	0.0363636	-5.32174	0
-0.972973	0.0636364	-5.62103	0
-0.972973	0.0909091	-5.92032	0
-0.972973	0.118182	-6.21961	0
-0.972973	0.145455	-6.5189	0
-0.972973	0.172727	-6.81819	0
-0.972973	0.2	-7.11748	0
-0.972973	0.227273	-7.41677	0
-0.972973	0.254545	-7.71606	0
-0.972973	0.281818	-8.01535	0
-0.972973	0.309091	-8.31464	0
-0.972973	0.336364	-8.61393	0
-0.972973	0.363636	-8.91321	0
-0.972973	0.390909	-9.2125	0
-0.972973	0.418182	-9.51179	0
-0.972973	0.445455	-9.81108	0
-0.972973	0.472727	-10.1104	0
[truncated: 5,501 more rows]

## Sheet: FIG. 3
metal	PZC (V vs. SHE)	CO ads energy (eV)
Au(111)	0.3646	-0.0757533
Cu3Au(Pm3m)(111)	-0.0071	-0.51553
L10CuAu(111)	0.0336	-0.619156
Cu3atAu(111)	0.1113	-0.680019
Cu1LoverAu(111)	0.274	-0.570252
CudefAu(111)	0.3541	-0.5814
AudefCu(111)	-0.0837	-0.476325
Au3atCu(111)	-0.0702	-0.504165
Cu3Au(Pm3m)(111)	-0.0071	-0.51553
Au1LoverCu(111)	-0.0864	-0.390848
Cu(111)	-0.1262	-0.525145	(the CO ads energy has been directly taken from the DFT calculation, while all other values are from the interpolation of the surface charge dependent energy - Delta E(sigma=0))

## Sheet: Fig. 4a
metal	PZC(V)	CO adsorption energy (eV)
Ag(100)	-0.6542	-0.187954
Ag(111)	-0.431	-0.0428646
Al(111)	-1.0375	-0.327179
Au(100)	0.2594	-0.3249
Au(111)	0.3646	-0.0757533
Au(211)	0.2615	-0.382567
Cu(100)	-0.3032	-0.658838
Cu(211)	-0.3454	-0.745801
Pd(100)	0.1716	-1.2199
Pd(111)	0.3025	-1.16718
Pd3Au(111)	0.3868	-1.006
Pt(100)	0.7633	-1.65775
Pt(111)	0.884	-1.50077
Rh(100)	0.0423	-1.65461
Rh(111)	0.1476	-1.65116
Rh(211)	-0.1056	-1.7522

## Sheet: Fig. 4b
facets	PZC (V vs. SHE)	CO ads energy (eV)	log10(C2H4/CH4)
111	-0.0995	-0.525145	-0.746534
1199	-0.175	-0.703908	-0.80409
755	-0.2283	-0.718244	-0.747747
533	-0.2974	-0.729732	-0.68637
211	-0.2983	-0.755661	-0.382109
311	-0.4861	-0.736235	-0.187019
511	-0.431	-0.700986	0.5301
711	-0.3999	-0.69048	0.994636
911	-0.3816	-0.685081	0.947808
1111	-0.3537	-0.681409	0.740889
100	-0.2657	-0.660184	0.119838
810	-0.3367	-0.754451	0.84242
610	-0.3907	-0.750974	0.759429
510	-0.4464	-0.735043	0.707519
310	-0.4284	-0.726263	0.293204
210	-0.519	-0.81151	-0.684546
110	-0.3978	-0.710999	0.30103
751	-0.4822	-0.780613	0
contour data
-0.525	-0.815	--
-0.525	-0.811667	--
-0.525	-0.808333	--
-0.525	-0.805	--
-0.525	-0.801667	--
-0.525	-0.798333	--
-0.525	-0.795	--
-0.525	-0.791667	--
-0.525	-0.788333	--
-0.525	-0.785	--
-0.525	-0.781667	--
-0.525	-0.778333	--
-0.525	-0.775	--
-0.525	-0.771667	--
-0.525	-0.768333	--
-0.525	-0.765	--
-0.525	-0.761667	--
-0.525	-0.758333	--
-0.525	-0.755	--
-0.525	-0.751667	--
-0.525	-0.748333	--
-0.525	-0.745	--
-0.525	-0.741667	--
-0.525	-0.738333	--
-0.525	-0.735	--
-0.525	-0.731667	--
-0.525	-0.728333	--
-0.525	-0.725	--
-0.525	-0.721667	--
-0.525	-0.718333	--
-0.525	-0.715	--
-0.525	-0.711667	--
-0.525	-0.708333	--
-0.525	-0.705	--
-0.525	-0.701667	--
-0.525	-0.698333	--
-0.525	-0.695	--
-0.525	-0.691667	--
-0.525	-0.688333	--
-0.525	-0.685	--
-0.525	-0.681667	--
-0.525	-0.678333	--
-0.525	-0.675	--
-0.525	-0.671667	--
-0.525	-0.668333	--
-0.525	-0.665	--
-0.525	-0.661667	--
-0.525	-0.658333	--
-0.525	-0.655	--
-0.525	-0.651667	--
-0.525	-0.648333	--
-0.525	-0.645	--
-0.525	-0.641667	--
-0.525	-0.638333	--
-0.525	-0.635	--
-0.525	-0.631667	--
-0.525	-0.628333	--
-0.525	-0.625	--
-0.525	-0.621667	--
-0.525	-0.618333	--
-0.525	-0.615	--
-0.525	-0.611667	--
-0.525	-0.608333	--
-0.525	-0.605	--
-0.525	-0.601667	--
-0.525	-0.598333	--
-0.525	-0.595	--
-0.525	-0.591667	--
-0.525	-0.588333	--
-0.525	-0.585	--
-0.525	-0.581667	--
-0.525	-0.578333	--
-0.525	-0.575	--
-0.525	-0.571667	--
-0.525	-0.568333	--
-0.525	-0.565	--
-0.525	-0.561667	--
-0.525	-0.558333	--
-0.525	-0.555	--
-0.525	-0.551667	--
-0.525	-0.548333	--
-0.525	-0.545	--
-0.525	-0.541667	--
-0.525	-0.538333	--
-0.525	-0.535	--
-0.525	-0.531667	--
-0.525	-0.528333	--
-0.525	-0.525	--
-0.525	-0.521667	--
-0.525	-0.518333	--
-0.525	-0.515	--
-0.525	-0.511667	--
-0.525	-0.508333	--
-0.525	-0.505	--
-0.525	-0.501667	--
-0.525	-0.498333	--
-0.525	-0.495	--
-0.525	-0.491667	--
-0.525	-0.488333	--
-0.525	-0.485	--
-0.519444	-0.815	--
-0.519444	-0.811667	--
-0.519444	-0.808333	--
-0.519444	-0.805	--
-0.519444	-0.801667	--
-0.519444	-0.798333	--
-0.519444	-0.795	--
-0.519444	-0.791667	--
-0.519444	-0.788333	--
-0.519444	-0.785	--
-0.519444	-0.781667	--
-0.519444	-0.778333	--
-0.519444	-0.775	--
-0.519444	-0.771667	--
-0.519444	-0.768333	--
-0.519444	-0.765	--
-0.519444	-0.761667	--
-0.519444	-0.758333	--
-0.519444	-0.755	--
-0.519444	-0.751667	--
-0.519444	-0.748333	--
-0.519444	-0.745	--
-0.519444	-0.741667	--
-0.519444	-0.738333	--
-0.519444	-0.735	--
-0.519444	-0.731667	--
-0.519444	-0.728333	--
-0.519444	-0.725	--
-0.519444	-0.721667	--
-0.519444	-0.718333	--
-0.519444	-0.715	--
-0.519444	-0.711667	--
-0.519444	-0.708333	--
-0.519444	-0.705	--
-0.519444	-0.701667	--
-0.519444	-0.698333	--
-0.519444	-0.695	--
-0.519444	-0.691667	--
-0.519444	-0.688333	--
-0.519444	-0.685	--
-0.519444	-0.681667	--
-0.519444	-0.678333	--
-0.519444	-0.675	--
-0.519444	-0.671667	--
-0.519444	-0.668333	--
-0.519444	-0.665	--
-0.519444	-0.661667	--
-0.519444	-0.658333	--
-0.519444	-0.655	--
-0.519444	-0.651667	--
-0.519444	-0.648333	--
-0.519444	-0.645	--
-0.519444	-0.641667	--
-0.519444	-0.638333	--
-0.519444	-0.635	--
-0.519444	-0.631667	--
-0.519444	-0.628333	--
-0.519444	-0.625	--
-0.519444	-0.621667	--
-0.519444	-0.618333	--
-0.519444	-0.615	--
-0.519444	-0.611667	--
-0.519444	-0.608333	--
-0.519444	-0.605	--
-0.519444	-0.601667	--
-0.519444	-0.598333	--
-0.519444	-0.595	--
-0.519444	-0.591667	--
-0.519444	-0.588333	--
-0.519444	-0.585	--
-0.519444	-0.581667	--
-0.519444	-0.578333	--
-0.519444	-0.575	--
-0.519444	-0.571667	--
-0.519444	-0.568333	--
-0.519444	-0.565	--
-0.519444	-0.561667	--
-0.519444	-0.558333	--
-0.519444	-0.555	--
-0.519444	-0.551667	--
-0.519444	-0.548333	--
-0.519444	-0.545	--
-0.519444	-0.541667	--
-0.519444	-0.538333	--
-0.519444	-0.535	--
-0.519444	-0.531667	--
-0.519444	-0.528333	--
-0.519444	-0.525	--
-0.519444	-0.521667	--
-0.519444	-0.518333	--
-0.519444	-0.515	--
-0.519444	-0.511667	--
-0.519444	-0.508333	--
-0.519444	-0.505	--
-0.519444	-0.501667	--
-0.519444	-0.498333	--
-0.519444	-0.495	--
-0.519444	-0.491667	--
-0.519444	-0.488333	--
-0.519444	-0.485	--
-0.513889	-0.815	--
-0.513889	-0.811667	--
-0.513889	-0.808333	-0.611736
-0.513889	-0.805	-0.614122
-0.513889	-0.801667	--
-0.513889	-0.798333	--
-0.513889	-0.795	--
-0.513889	-0.791667	--
-0.513889	-0.788333	--
-0.513889	-0.785	--
-0.513889	-0.781667	--
-0.513889	-0.778333	--
-0.513889	-0.775	--
-0.513889	-0.771667	--
-0.513889	-0.768333	--
-0.513889	-0.765	--
-0.513889	-0.761667	--
-0.513889	-0.758333	--
-0.513889	-0.755	--
-0.513889	-0.751667	--
-0.513889	-0.748333	--
-0.513889	-0.745	--
-0.513889	-0.741667	--
-0.513889	-0.738333	--
-0.513889	-0.735	--
-0.513889	-0.731667	--
-0.513889	-0.728333	--
-0.513889	-0.725	--
-0.513889	-0.721667	--
-0.513889	-0.718333	--
-0.513889	-0.715	--
-0.513889	-0.711667	--
-0.513889	-0.708333	--
-0.513889	-0.705	--
-0.513889	-0.701667	--
-0.513889	-0.698333	--
-0.513889	-0.695	--
-0.513889	-0.691667	--
-0.513889	-0.688333	--
-0.513889	-0.685	--
-0.513889	-0.681667	--
-0.513889	-0.678333	--
-0.513889	-0.675	--
-0.513889	-0.671667	--
-0.513889	-0.668333	--
-0.513889	-0.665	--
-0.513889	-0.661667	--
-0.513889	-0.658333	--
-0.513889	-0.655	--
-0.513889	-0.651667	--
-0.513889	-0.648333	--
-0.513889	-0.645	--
-0.513889	-0.641667	--
-0.513889	-0.638333	--
-0.513889	-0.635	--
-0.513889	-0.631667	--
-0.513889	-0.628333	--
-0.513889	-0.625	--
-0.513889	-0.621667	--
-0.513889	-0.618333	--
-0.513889	-0.615	--
-0.513889	-0.611667	--
-0.513889	-0.608333	--
-0.513889	-0.605	--
-0.513889	-0.601667	--
-0.513889	-0.598333	--
-0.513889	-0.595	--
-0.513889	-0.591667	--
-0.513889	-0.588333	--
-0.513889	-0.585	--
-0.513889	-0.581667	--
-0.513889	-0.578333	--
-0.513889	-0.575	--
-0.513889	-0.571667	--
-0.513889	-0.568333	--
-0.513889	-0.565	--
-0.513889	-0.561667	--
-0.513889	-0.558333	--
-0.513889	-0.555	--
-0.513889	-0.551667	--
-0.513889	-0.548333	--
-0.513889	-0.545	--
-0.513889	-0.541667	--
-0.513889	-0.538333	--
-0.513889	-0.535	--
-0.513889	-0.531667	--
-0.513889	-0.528333	--
-0.513889	-0.525	--
-0.513889	-0.521667	--
-0.513889	-0.518333	--
-0.513889	-0.515	--
-0.513889	-0.511667	--
-0.513889	-0.508333	--
-0.513889	-0.505	--
-0.513889	-0.501667	--
-0.513889	-0.498333	--
-0.513889	-0.495	--
-0.513889	-0.491667	--
-0.513889	-0.488333	--
-0.513889	-0.485	--
-0.508333	-0.815	--
-0.508333	-0.811667	--
-0.508333	-0.808333	-0.5948
-0.508333	-0.805	-0.534985
-0.508333	-0.801667	-0.522704
-0.508333	-0.798333	-0.537931
-0.508333	-0.795	--
-0.508333	-0.791667	--
-0.508333	-0.788333	--
-0.508333	-0.785	--
-0.508333	-0.781667	--
-0.508333	-0.778333	--
-0.508333	-0.775	--
-0.508333	-0.771667	--
-0.508333	-0.768333	--
-0.508333	-0.765	--
-0.508333	-0.761667	--
-0.508333	-0.758333	--
-0.508333	-0.755	--
-0.508333	-0.751667	--
-0.508333	-0.748333	--
-0.508333	-0.745	--
-0.508333	-0.741667	--
-0.508333	-0.738333	--
-0.508333	-0.735	--
-0.508333	-0.731667	--
-0.508333	-0.728333	--
-0.508333	-0.725	--
-0.508333	-0.721667	--
-0.508333	-0.718333	--
-0.508333	-0.715	--
-0.508333	-0.711667	--
-0.508333	-0.708333	--
-0.508333	-0.705	--
-0.508333	-0.701667	--
-0.508333	-0.698333	--
-0.508333	-0.695	--
-0.508333	-0.691667	--
-0.508333	-0.688333	--
-0.508333	-0.685	--
-0.508333	-0.681667	--
-0.508333	-0.678333	--
-0.508333	-0.675	--
-0.508333	-0.671667	--
-0.508333	-0.668333	--
-0.508333	-0.665	--
-0.508333	-0.661667	--
-0.508333	-0.658333	--
-0.508333	-0.655	--
-0.508333	-0.651667	--
-0.508333	-0.648333	--
-0.508333	-0.645	--
-0.508333	-0.641667	--
-0.508333	-0.638333	--
-0.508333	-0.635	--
-0.508333	-0.631667	--
-0.508333	-0.628333	--
-0.508333	-0.625	--
-0.508333	-0.621667	--
-0.508333	-0.618333	--
-0.508333	-0.615	--
-0.508333	-0.611667	--
-0.508333	-0.608333	--
-0.508333	-0.605	--
-0.508333	-0.601667	--
-0.508333	-0.598333	--
-0.508333	-0.595	--
-0.508333	-0.591667	--
-0.508333	-0.588333	--
-0.508333	-0.585	--
-0.508333	-0.581667	--
-0.508333	-0.578333	--
-0.508333	-0.575	--
-0.508333	-0.571667	--
-0.508333	-0.568333	--
-0.508333	-0.565	--
-0.508333	-0.561667	--
-0.508333	-0.558333	--
-0.508333	-0.555	--
-0.508333	-0.551667	--
-0.508333	-0.548333	--
-0.508333	-0.545	--
-0.508333	-0.541667	--
-0.508333	-0.538333	--
-0.508333	-0.535	--
-0.508333	-0.531667	--
-0.508333	-0.528333	--
-0.508333	-0.525	--
-0.508333	-0.521667	--
-0.508333	-0.518333	--
-0.508333	-0.515	--
-0.508333	-0.511667	--
-0.508333	-0.508333	--
-0.508333	-0.505	--
-0.508333	-0.501667	--
-0.508333	-0.498333	--
-0.508333	-0.495	--
-0.508333	-0.491667	--
-0.508333	-0.488333	--
-0.508333	-0.485	--
-0.502778	-0.815	--
-0.502778	-0.811667	--
-0.502778	-0.808333	-0.602807
-0.502778	-0.805	-0.488259
-0.502778	-0.801667	-0.458234
-0.502778	-0.798333	-0.447274
-0.502778	-0.795	-0.432253
-0.502778	-0.791667	-0.46174
-0.502778	-0.788333	-0.61844
-0.502778	-0.785	--
-0.502778	-0.781667	--
-0.502778	-0.778333	--
-0.502778	-0.775	--
-0.502778	-0.771667	--
-0.502778	-0.768333	--
-0.502778	-0.765	--
-0.502778	-0.761667	--
-0.502778	-0.758333	--
-0.502778	-0.755	--
-0.502778	-0.751667	--
-0.502778	-0.748333	--
-0.502778	-0.745	--
-0.502778	-0.741667	--
-0.502778	-0.738333	--
-0.502778	-0.735	--
-0.502778	-0.731667	--
-0.502778	-0.728333	--
-0.502778	-0.725	--
-0.502778	-0.721667	--
-0.502778	-0.718333	--
-0.502778	-0.715	--
-0.502778	-0.711667	--
-0.502778	-0.708333	--
-0.502778	-0.705	--
-0.502778	-0.701667	--
-0.502778	-0.698333	--
-0.502778	-0.695	--
-0.502778	-0.691667	--
-0.502778	-0.688333	--
-0.502778	-0.685	--
-0.502778	-0.681667	--
-0.502778	-0.678333	--
-0.502778	-0.675	--
-0.502778	-0.671667	--
-0.502778	-0.668333	--
-0.502778	-0.665	--
-0.502778	-0.661667	--
-0.502778	-0.658333	--
-0.502778	-0.655	--
-0.502778	-0.651667	--
-0.502778	-0.648333	--
-0.502778	-0.645	--
-0.502778	-0.641667	--
-0.502778	-0.638333	--
-0.502778	-0.635	--
-0.502778	-0.631667	--
-0.502778	-0.628333	--
-0.502778	-0.625	--
-0.502778	-0.621667	--
-0.502778	-0.618333	--
-0.502778	-0.615	--
-0.502778	-0.611667	--
-0.502778	-0.608333	--
-0.502778	-0.605	--
-0.502778	-0.601667	--
-0.502778	-0.598333	--
-0.502778	-0.595	--
-0.502778	-0.591667	--
-0.502778	-0.588333	--
-0.502778	-0.585	--
-0.502778	-0.581667	--
-0.502778	-0.578333	--
-0.502778	-0.575	--
-0.502778	-0.571667	--
-0.502778	-0.568333	--
-0.502778	-0.565	--
-0.502778	-0.561667	--
-0.502778	-0.558333	--
-0.502778	-0.555	--
-0.502778	-0.551667	--
-0.502778	-0.548333	--
-0.502778	-0.545	--
-0.502778	-0.541667	--
-0.502778	-0.538333	--
-0.502778	-0.535	--
-0.502778	-0.531667	--
-0.502778	-0.528333	--
-0.502778	-0.525	--
-0.502778	-0.521667	--
-0.502778	-0.518333	--
-0.502778	-0.515	--
-0.502778	-0.511667	--
-0.502778	-0.508333	--
-0.502778	-0.505	--
-0.502778	-0.501667	--
-0.502778	-0.498333	--
-0.502778	-0.495	--
-0.502778	-0.491667	--
-0.502778	-0.488333	--
-0.502778	-0.485	--
-0.497222	-0.815	--
-0.497222	-0.811667	--
-0.497222	-0.808333	--
-0.497222	-0.805	-0.496267
-0.497222	-0.801667	-0.391641
-0.497222	-0.798333	-0.381483
-0.497222	-0.795	-0.371324
-0.497222	-0.791667	-0.356823
-0.497222	-0.788333	-0.341802
-0.497222	-0.785	-0.385549
-0.497222	-0.781667	-0.542249
-0.497222	-0.778333	--
-0.497222	-0.775	--
-0.497222	-0.771667	--
-0.497222	-0.768333	--
-0.497222	-0.765	--
-0.497222	-0.761667	--
-0.497222	-0.758333	--
-0.497222	-0.755	--
-0.497222	-0.751667	--
-0.497222	-0.748333	--
-0.497222	-0.745	--
-0.497222	-0.741667	--
-0.497222	-0.738333	--
-0.497222	-0.735	--
-0.497222	-0.731667	--
-0.497222	-0.728333	--
-0.497222	-0.725	--
-0.497222	-0.721667	--
-0.497222	-0.718333	--
-0.497222	-0.715	--
-0.497222	-0.711667	--
-0.497222	-0.708333	--
-0.497222	-0.705	--
-0.497222	-0.701667	--
-0.497222	-0.698333	--
-0.497222	-0.695	--
-0.497222	-0.691667	--
-0.497222	-0.688333	--
-0.497222	-0.685	--
-0.497222	-0.681667	--
-0.497222	-0.678333	--
-0.497222	-0.675	--
-0.497222	-0.671667	--
-0.497222	-0.668333	--
-0.497222	-0.665	--
-0.497222	-0.661667	--
-0.497222	-0.658333	--
-0.497222	-0.655	--
-0.497222	-0.651667	--
-0.497222	-0.648333	--
-0.497222	-0.645	--
-0.497222	-0.641667	--
-0.497222	-0.638333	--
-0.497222	-0.635	--
-0.497222	-0.631667	--
-0.497222	-0.628333	--
-0.497222	-0.625	--
-0.497222	-0.621667	--
-0.497222	-0.618333	--
-0.497222	-0.615	--
-0.497222	-0.611667	--
-0.497222	-0.608333	--
-0.497222	-0.605	--
-0.497222	-0.601667	--
-0.497222	-0.598333	--
-0.497222	-0.595	--
-0.497222	-0.591667	--
-0.497222	-0.588333	--
-0.497222	-0.585	--
-0.497222	-0.581667	--
-0.497222	-0.578333	--
-0.497222	-0.575	--
-0.497222	-0.571667	--
-0.497222	-0.568333	--
-0.497222	-0.565	--
-0.497222	-0.561667	--
-0.497222	-0.558333	--
-0.497222	-0.555	--
-0.497222	-0.551667	--
-0.497222	-0.548333	--
-0.497222	-0.545	--
-0.497222	-0.541667	--
-0.497222	-0.538333	--
-0.497222	-0.535	--
-0.497222	-0.531667	--
-0.497222	-0.528333	--
-0.497222	-0.525	--
-0.497222	-0.521667	--
-0.497222	-0.518333	--
-0.497222	-0.515	--
-0.497222	-0.511667	--
-0.497222	-0.508333	--
-0.497222	-0.505	--
-0.497222	-0.501667	--
-0.497222	-0.498333	--
-0.497222	-0.495	--
-0.497222	-0.491667	--
-0.497222	-0.488333	--
-0.497222	-0.485	--
-0.491667	-0.815	--
-0.491667	-0.811667	--
-0.491667	-0.808333	--
-0.491667	-0.805	-0.504274
-0.491667	-0.801667	-0.389726
-0.491667	-0.798333	-0.31489
-0.491667	-0.795	-0.304732
-0.491667	-0.791667	-0.294573
-0.491667	-0.788333	-0.281392
-0.491667	-0.785	-0.266372
-0.491667	-0.781667	-0.251351
-0.491667	-0.778333	-0.309358
-0.491667	-0.775	-0.466058
-0.491667	-0.771667	--
-0.491667	-0.768333	--
-0.491667	-0.765	--
-0.491667	-0.761667	--
-0.491667	-0.758333	--
-0.491667	-0.755	--
-0.491667	-0.751667	--
-0.491667	-0.748333	--
-0.491667	-0.745	--
-0.491667	-0.741667	--
-0.491667	-0.738333	--
-0.491667	-0.735	--
-0.491667	-0.731667	--
-0.491667	-0.728333	--
-0.491667	-0.725	--
-0.491667	-0.721667	--
-0.491667	-0.718333	--
-0.491667	-0.715	--
-0.491667	-0.711667	--
-0.491667	-0.708333	--
-0.491667	-0.705	--
-0.491667	-0.701667	--
-0.491667	-0.698333	--
-0.491667	-0.695	--
-0.491667	-0.691667	--
-0.491667	-0.688333	--
-0.491667	-0.685	--
-0.491667	-0.681667	--
-0.491667	-0.678333	--
-0.491667	-0.675	--
-0.491667	-0.671667	--
-0.491667	-0.668333	--
-0.491667	-0.665	--
-0.491667	-0.661667	--
-0.491667	-0.658333	--
-0.491667	-0.655	--
-0.491667	-0.651667	--
-0.491667	-0.648333	--
-0.491667	-0.645	--
-0.491667	-0.641667	--
-0.491667	-0.638333	--
-0.491667	-0.635	--
-0.491667	-0.631667	--
-0.491667	-0.628333	--
-0.491667	-0.625	--
-0.491667	-0.621667	--
-0.491667	-0.618333	--
-0.491667	-0.615	--
-0.491667	-0.611667	--
-0.491667	-0.608333	--
-0.491667	-0.605	--
-0.491667	-0.601667	--
-0.491667	-0.598333	--
-0.491667	-0.595	--
-0.491667	-0.591667	--
-0.491667	-0.588333	--
-0.491667	-0.585	--
-0.491667	-0.581667	--
-0.491667	-0.578333	--
-0.491667	-0.575	--
-0.491667	-0.571667	--
-0.491667	-0.568333	--
-0.491667	-0.565	--
-0.491667	-0.561667	--
-0.491667	-0.558333	--
-0.491667	-0.555	--
-0.491667	-0.551667	--
-0.491667	-0.548333	--
-0.491667	-0.545	--
-0.491667	-0.541667	--
-0.491667	-0.538333	--
-0.491667	-0.535	--
-0.491667	-0.531667	--
-0.491667	-0.528333	--
-0.491667	-0.525	--
-0.491667	-0.521667	--
-0.491667	-0.518333	--
-0.491667	-0.515	--
-0.491667	-0.511667	--
-0.491667	-0.508333	--
-0.491667	-0.505	--
-0.491667	-0.501667	--
-0.491667	-0.498333	--
-0.491667	-0.495	--
-0.491667	-0.491667	--
-0.491667	-0.488333	--
-0.491667	-0.485	--
-0.486111	-0.815	--
-0.486111	-0.811667	--
-0.486111	-0.808333	--
-0.486111	-0.805	-0.512282
-0.486111	-0.801667	-0.397733
-0.486111	-0.798333	-0.283185
-0.486111	-0.795	-0.238139
-0.486111	-0.791667	-0.227981
-0.486111	-0.788333	-0.217822
-0.486111	-0.785	-0.205962
-0.486111	-0.781667	-0.190941
-0.486111	-0.778333	-0.175921
-0.486111	-0.775	-0.1609
-0.486111	-0.771667	-0.233167
-0.486111	-0.768333	-0.389867
-0.486111	-0.765	-0.546568
-0.486111	-0.761667	--
-0.486111	-0.758333	--
-0.486111	-0.755	--
-0.486111	-0.751667	--
-0.486111	-0.748333	--
-0.486111	-0.745	--
-0.486111	-0.741667	--
-0.486111	-0.738333	--
-0.486111	-0.735	--
-0.486111	-0.731667	--
-0.486111	-0.728333	--
-0.486111	-0.725	--
-0.486111	-0.721667	--
-0.486111	-0.718333	--
-0.486111	-0.715	--
-0.486111	-0.711667	--
-0.486111	-0.708333	--
-0.486111	-0.705	--
-0.486111	-0.701667	--
-0.486111	-0.698333	--
-0.486111	-0.695	--
-0.486111	-0.691667	--
-0.486111	-0.688333	--
-0.486111	-0.685	--
-0.486111	-0.681667	--
-0.486111	-0.678333	--
-0.486111	-0.675	--
-0.486111	-0.671667	--
-0.486111	-0.668333	--
-0.486111	-0.665	--
-0.486111	-0.661667	--
-0.486111	-0.658333	--
-0.486111	-0.655	--
-0.486111	-0.651667	--
-0.486111	-0.648333	--
-0.486111	-0.645	--
-0.486111	-0.641667	--
-0.486111	-0.638333	--
-0.486111	-0.635	--
-0.486111	-0.631667	--
-0.486111	-0.628333	--
-0.486111	-0.625	--
-0.486111	-0.621667	--
-0.486111	-0.618333	--
-0.486111	-0.615	--
-0.486111	-0.611667	--
-0.486111	-0.608333	--
-0.486111	-0.605	--
-0.486111	-0.601667	--
-0.486111	-0.598333	--
-0.486111	-0.595	--
-0.486111	-0.591667	--
-0.486111	-0.588333	--
-0.486111	-0.585	--
-0.486111	-0.581667	--
-0.486111	-0.578333	--
-0.486111	-0.575	--
-0.486111	-0.571667	--
-0.486111	-0.568333	--
-0.486111	-0.565	--
-0.486111	-0.561667	--
-0.486111	-0.558333	--
-0.486111	-0.555	--
-0.486111	-0.551667	--
-0.486111	-0.548333	--
-0.486111	-0.545	--
-0.486111	-0.541667	--
-0.486111	-0.538333	--
-0.486111	-0.535	--
-0.486111	-0.531667	--
-0.486111	-0.528333	--
-0.486111	-0.525	--
-0.486111	-0.521667	--
-0.486111	-0.518333	--
-0.486111	-0.515	--
-0.486111	-0.511667	--
-0.486111	-0.508333	--
-0.486111	-0.505	--
-0.486111	-0.501667	--
-0.486111	-0.498333	--
-0.486111	-0.495	--
-0.486111	-0.491667	--
-0.486111	-0.488333	--
-0.486111	-0.485	--
-0.480556	-0.815	--
-0.480556	-0.811667	--
-0.480556	-0.808333	--
-0.480556	-0.805	-0.520289
-0.480556	-0.801667	-0.405741
-0.480556	-0.798333	-0.291192
-0.480556	-0.795	-0.176644
-0.480556	-0.791667	-0.161388
-0.480556	-0.788333	-0.151229
-0.480556	-0.785	-0.141071
-0.480556	-0.781667	-0.130531
-0.480556	-0.778333	-0.115511
-0.480556	-0.775	-0.10049
-0.480556	-0.771667	-0.0854696
-0.480556	-0.768333	-0.070449
-0.480556	-0.765	-0.156976
-0.480556	-0.761667	-0.313676
-0.480556	-0.758333	-0.470377
-0.480556	-0.755	--
-0.480556	-0.751667	--
-0.480556	-0.748333	--
-0.480556	-0.745	--
-0.480556	-0.741667	--
-0.480556	-0.738333	--
-0.480556	-0.735	--
-0.480556	-0.731667	--
-0.480556	-0.728333	--
-0.480556	-0.725	--
-0.480556	-0.721667	--
-0.480556	-0.718333	--
-0.480556	-0.715	--
-0.480556	-0.711667	--
-0.480556	-0.708333	--
-0.480556	-0.705	--
-0.480556	-0.701667	--
-0.480556	-0.698333	--
-0.480556	-0.695	--
-0.480556	-0.691667	--
-0.480556	-0.688333	--
-0.480556	-0.685	--
-0.480556	-0.681667	--
-0.480556	-0.678333	--
-0.480556	-0.675	--
-0.480556	-0.671667	--
-0.480556	-0.668333	--
-0.480556	-0.665	--
-0.480556	-0.661667	--
-0.480556	-0.658333	--
-0.480556	-0.655	--
-0.480556	-0.651667	--
-0.480556	-0.648333	--
-0.480556	-0.645	--
-0.480556	-0.641667	--
-0.480556	-0.638333	--
-0.480556	-0.635	--
-0.480556	-0.631667	--
-0.480556	-0.628333	--
-0.480556	-0.625	--
-0.480556	-0.621667	--
-0.480556	-0.618333	--
-0.480556	-0.615	--
-0.480556	-0.611667	--
-0.480556	-0.608333	--
-0.480556	-0.605	--
-0.480556	-0.601667	--
-0.480556	-0.598333	--
-0.480556	-0.595	--
-0.480556	-0.591667	--
-0.480556	-0.588333	--
-0.480556	-0.585	--
-0.480556	-0.581667	--
-0.480556	-0.578333	--
-0.480556	-0.575	--
-0.480556	-0.571667	--
-0.480556	-0.568333	--
-0.480556	-0.565	--
-0.480556	-0.561667	--
-0.480556	-0.558333	--
-0.480556	-0.555	--
-0.480556	-0.551667	--
-0.480556	-0.548333	--
-0.480556	-0.545	--
-0.480556	-0.541667	--
-0.480556	-0.538333	--
-0.480556	-0.535	--
-0.480556	-0.531667	--
-0.480556	-0.528333	--
-0.480556	-0.525	--
-0.480556	-0.521667	--
-0.480556	-0.518333	--
-0.480556	-0.515	--
-0.480556	-0.511667	--
-0.480556	-0.508333	--
-0.480556	-0.505	--
-0.480556	-0.501667	--
-0.480556	-0.498333	--
-0.480556	-0.495	--
-0.480556	-0.491667	--
-0.480556	-0.488333	--
-0.480556	-0.485	--
-0.475	-0.815	--
-0.475	-0.811667	--
-0.475	-0.808333	--
-0.475	-0.805	--
-0.475	-0.801667	-0.413748
-0.475	-0.798333	-0.2992
-0.475	-0.795	-0.184652
-0.475	-0.791667	-0.094796
-0.475	-0.788333	-0.0846372
-0.475	-0.785	-0.0744784
-0.475	-0.781667	-0.0643196
-0.475	-0.778333	-0.0541609
-0.475	-0.775	-0.0400805
-0.475	-0.771667	-0.0250599
-0.475	-0.768333	-0.0100393
-0.475	-0.765	0.00498135
-0.475	-0.761667	0.020002
-0.475	-0.758333	-0.0807852
-0.475	-0.755	-0.237485
-0.475	-0.751667	-0.394186
-0.475	-0.748333	--
-0.475	-0.745	--
-0.475	-0.741667	--
-0.475	-0.738333	--
-0.475	-0.735	--
-0.475	-0.731667	--
-0.475	-0.728333	--
-0.475	-0.725	--
-0.475	-0.721667	--
-0.475	-0.718333	--
-0.475	-0.715	--
-0.475	-0.711667	--
-0.475	-0.708333	--
-0.475	-0.705	--
-0.475	-0.701667	--
-0.475	-0.698333	--
-0.475	-0.695	--
-0.475	-0.691667	--
-0.475	-0.688333	--
-0.475	-0.685	--
-0.475	-0.681667	--
-0.475	-0.678333	--
-0.475	-0.675	--
-0.475	-0.671667	--
-0.475	-0.668333	--
-0.475	-0.665	--
-0.475	-0.661667	--
-0.475	-0.658333	--
-0.475	-0.655	--
-0.475	-0.651667	--
-0.475	-0.648333	--
-0.475	-0.645	--
-0.475	-0.641667	--
-0.475	-0.638333	--
-0.475	-0.635	--
-0.475	-0.631667	--
-0.475	-0.628333	--
-0.475	-0.625	--
-0.475	-0.621667	--
-0.475	-0.618333	--
-0.475	-0.615	--
-0.475	-0.611667	--
-0.475	-0.608333	--
-0.475	-0.605	--
-0.475	-0.601667	--
-0.475	-0.598333	--
-0.475	-0.595	--
-0.475	-0.591667	--
-0.475	-0.588333	--
-0.475	-0.585	--
-0.475	-0.581667	--
-0.475	-0.578333	--
-0.475	-0.575	--
-0.475	-0.571667	--
-0.475	-0.568333	--
-0.475	-0.565	--
-0.475	-0.561667	--
-0.475	-0.558333	--
-0.475	-0.555	--
-0.475	-0.551667	--
-0.475	-0.548333	--
-0.475	-0.545	--
-0.475	-0.541667	--
-0.475	-0.538333	--
-0.475	-0.535	--
-0.475	-0.531667	--
-0.475	-0.528333	--
-0.475	-0.525	--
-0.475	-0.521667	--
-0.475	-0.518333	--
-0.475	-0.515	--
-0.475	-0.511667	--
-0.475	-0.508333	--
-0.475	-0.505	--
-0.475	-0.501667	--
-0.475	-0.498333	--
-0.475	-0.495	--
-0.475	-0.491667	--
-0.475	-0.488333	--
-0.475	-0.485	--
-0.469444	-0.815	--
-0.469444	-0.811667	--
-0.469444	-0.808333	--
-0.469444	-0.805	--
-0.469444	-0.801667	-0.421756
-0.469444	-0.798333	-0.307207
-0.469444	-0.795	-0.192659
-0.469444	-0.791667	-0.0781106
-0.469444	-0.788333	-0.0180449
-0.469444	-0.785	-0.00788614
-0.469444	-0.781667	0.00227265
-0.469444	-0.778333	0.0124314
-0.469444	-0.775	0.0225902
-0.469444	-0.771667	0.0353499
-0.469444	-0.768333	0.0503705
-0.469444	-0.765	0.0653911
-0.469444	-0.761667	0.0804117
-0.469444	-0.758333	0.0954324
-0.469444	-0.755	0.110453
-0.469444	-0.751667	-0.00459418
-0.469444	-0.748333	-0.161294
-0.469444	-0.745	-0.317995
-0.469444	-0.741667	-0.474695
-0.469444	-0.738333	--
-0.469444	-0.735	--
-0.469444	-0.731667	--
-0.469444	-0.728333	--
-0.469444	-0.725	--
-0.469444	-0.721667	--
-0.469444	-0.718333	--
-0.469444	-0.715	--
-0.469444	-0.711667	--
-0.469444	-0.708333	--
-0.469444	-0.705	--
-0.469444	-0.701667	--
-0.469444	-0.698333	--
-0.469444	-0.695	--
-0.469444	-0.691667	--
-0.469444	-0.688333	--
-0.469444	-0.685	--
-0.469444	-0.681667	--
-0.469444	-0.678333	--
-0.469444	-0.675	--
-0.469444	-0.671667	--
-0.469444	-0.668333	--
-0.469444	-0.665	--
-0.469444	-0.661667	--
-0.469444	-0.658333	--
-0.469444	-0.655	--
-0.469444	-0.651667	--
-0.469444	-0.648333	--
-0.469444	-0.645	--
-0.469444	-0.641667	--
-0.469444	-0.638333	--
-0.469444	-0.635	--
-0.469444	-0.631667	--
-0.469444	-0.628333	--
-0.469444	-0.625	--
-0.469444	-0.621667	--
-0.469444	-0.618333	--
-0.469444	-0.615	--
-0.469444	-0.611667	--
-0.469444	-0.608333	--
-0.469444	-0.605	--
-0.469444	-0.601667	--
-0.469444	-0.598333	--
-0.469444	-0.595	--
-0.469444	-0.591667	--
-0.469444	-0.588333	--
-0.469444	-0.585	--
-0.469444	-0.581667	--
-0.469444	-0.578333	--
-0.469444	-0.575	--
-0.469444	-0.571667	--
-0.469444	-0.568333	--
-0.469444	-0.565	--
-0.469444	-0.561667	--
-0.469444	-0.558333	--
-0.469444	-0.555	--
-0.469444	-0.551667	--
-0.469444	-0.548333	--
-0.469444	-0.545	--
-0.469444	-0.541667	--
-0.469444	-0.538333	--
-0.469444	-0.535	--
-0.469444	-0.531667	--
-0.469444	-0.528333	--
-0.469444	-0.525	--
-0.469444	-0.521667	--
-0.469444	-0.518333	--
-0.469444	-0.515	--
-0.469444	-0.511667	--
-0.469444	-0.508333	--
-0.469444	-0.505	--
-0.469444	-0.501667	--
-0.469444	-0.498333	--
-0.469444	-0.495	--
-0.469444	-0.491667	--
-0.469444	-0.488333	--
-0.469444	-0.485	--
-0.463889	-0.815	--
-0.463889	-0.811667	--
-0.463889	-0.808333	--
-0.463889	-0.805	--
-0.463889	-0.801667	-0.429763
-0.463889	-0.798333	-0.315215
-0.463889	-0.795	-0.200667
-0.463889	-0.791667	-0.0861181
-0.463889	-0.788333	0.0320841
-0.463889	-0.785	0.0587061
-0.463889	-0.781667	0.0688649
-0.463889	-0.778333	0.0790237
-0.463889	-0.775	0.0891825
-0.463889	-0.771667	0.0993413
-0.463889	-0.768333	0.11078
-0.463889	-0.765	0.125801
-0.463889	-0.761667	0.140822
-0.463889	-0.758333	0.155842
-0.463889	-0.755	0.170863
-0.463889	-0.751667	0.185883
-0.463889	-0.748333	0.200904
-0.463889	-0.745	0.0715968
-0.463889	-0.741667	-0.0851034
-0.463889	-0.738333	-0.241804
-0.463889	-0.735	-0.398504
-0.463889	-0.731667	--
-0.463889	-0.728333	--
-0.463889	-0.725	--
-0.463889	-0.721667	--
-0.463889	-0.718333	--
-0.463889	-0.715	--
-0.463889	-0.711667	--
-0.463889	-0.708333	--
-0.463889	-0.705	--
-0.463889	-0.701667	--
-0.463889	-0.698333	--
-0.463889	-0.695	--
-0.463889	-0.691667	--
-0.463889	-0.688333	--
-0.463889	-0.685	--
-0.463889	-0.681667	--
-0.463889	-0.678333	--
-0.463889	-0.675	--
-0.463889	-0.671667	--
-0.463889	-0.668333	--
-0.463889	-0.665	--
-0.463889	-0.661667	--
-0.463889	-0.658333	--
-0.463889	-0.655	--
-0.463889	-0.651667	--
-0.463889	-0.648333	--
-0.463889	-0.645	--
-0.463889	-0.641667	--
-0.463889	-0.638333	--
-0.463889	-0.635	--
-0.463889	-0.631667	--
-0.463889	-0.628333	--
-0.463889	-0.625	--
-0.463889	-0.621667	--
-0.463889	-0.618333	--
-0.463889	-0.615	--
-0.463889	-0.611667	--
-0.463889	-0.608333	--
-0.463889	-0.605	--
-0.463889	-0.601667	--
-0.463889	-0.598333	--
-0.463889	-0.595	--
-0.463889	-0.591667	--
-0.463889	-0.588333	--
-0.463889	-0.585	--
-0.463889	-0.581667	--
-0.463889	-0.578333	--
-0.463889	-0.575	--
-0.463889	-0.571667	--
-0.463889	-0.568333	--
-0.463889	-0.565	--
-0.463889	-0.561667	--
-0.463889	-0.558333	--
-0.463889	-0.555	--
-0.463889	-0.551667	--
-0.463889	-0.548333	--
-0.463889	-0.545	--
-0.463889	-0.541667	--
-0.463889	-0.538333	--
-0.463889	-0.535	--
-0.463889	-0.531667	--
-0.463889	-0.528333	--
-0.463889	-0.525	--
-0.463889	-0.521667	--
-0.463889	-0.518333	--
-0.463889	-0.515	--
-0.463889	-0.511667	--
-0.463889	-0.508333	--
-0.463889	-0.505	--
-0.463889	-0.501667	--
-0.463889	-0.498333	--
-0.463889	-0.495	--
-0.463889	-0.491667	--
-0.463889	-0.488333	--
-0.463889	-0.485	--
-0.458333	-0.815	--
-0.458333	-0.811667	--
-0.458333	-0.808333	--
-0.458333	-0.805	--
-0.458333	-0.801667	-0.437771
-0.458333	-0.798333	-0.323222
-0.458333	-0.795	-0.208674
-0.458333	-0.791667	-0.0941256
-0.458333	-0.788333	0.0246568
-0.458333	-0.785	0.0993875
-0.458333	-0.781667	0.123759
-0.458333	-0.778333	0.145616
-0.458333	-0.775	0.155775
-0.458333	-0.771667	0.165934
-0.458333	-0.768333	0.176092
-0.458333	-0.765	0.186251
-0.458333	-0.761667	0.201231
-0.458333	-0.758333	0.216252
-0.458333	-0.755	0.231273
-0.458333	-0.751667	0.246293
-0.458333	-0.748333	0.261314
-0.458333	-0.745	0.276334
-0.458333	-0.741667	0.291355
-0.458333	-0.738333	0.147788
-0.458333	-0.735	-0.00891246
-0.458333	-0.731667	-0.165613
-0.458333	-0.728333	-0.322313
-0.458333	-0.725	-0.479013
-0.458333	-0.721667	--
-0.458333	-0.718333	--
-0.458333	-0.715	--
-0.458333	-0.711667	--
-0.458333	-0.708333	--
-0.458333	-0.705	--
-0.458333	-0.701667	--
-0.458333	-0.698333	--
-0.458333	-0.695	--
-0.458333	-0.691667	--
-0.458333	-0.688333	--
-0.458333	-0.685	--
-0.458333	-0.681667	--
-0.458333	-0.678333	--
-0.458333	-0.675	--
-0.458333	-0.671667	--
-0.458333	-0.668333	--
-0.458333	-0.665	--
-0.458333	-0.661667	--
-0.458333	-0.658333	--
-0.458333	-0.655	--
-0.458333	-0.651667	--
-0.458333	-0.648333	--
-0.458333	-0.645	--
-0.458333	-0.641667	--
-0.458333	-0.638333	--
-0.458333	-0.635	--
-0.458333	-0.631667	--
-0.458333	-0.628333	--
-0.458333	-0.625	--
-0.458333	-0.621667	--
-0.458333	-0.618333	--
-0.458333	-0.615	--
-0.458333	-0.611667	--
-0.458333	-0.608333	--
-0.458333	-0.605	--
-0.458333	-0.601667	--
-0.458333	-0.598333	--
-0.458333	-0.595	--
-0.458333	-0.591667	--
-0.458333	-0.588333	--
-0.458333	-0.585	--
-0.458333	-0.581667	--
-0.458333	-0.578333	--
-0.458333	-0.575	--
-0.458333	-0.571667	--
-0.458333	-0.568333	--
-0.458333	-0.565	--
-0.458333	-0.561667	--
-0.458333	-0.558333	--
-0.458333	-0.555	--
-0.458333	-0.551667	--
-0.458333	-0.548333	--
-0.458333	-0.545	--
-0.458333	-0.541667	--
-0.458333	-0.538333	--
-0.458333	-0.535	--
-0.458333	-0.531667	--
-0.458333	-0.528333	--
-0.458333	-0.525	--
-0.458333	-0.521667	--
-0.458333	-0.518333	--
-0.458333	-0.515	--
-0.458333	-0.511667	--
-0.458333	-0.508333	--
-0.458333	-0.505	--
-0.458333	-0.501667	--
-0.458333	-0.498333	--
-0.458333	-0.495	--
-0.458333	-0.491667	--
-0.458333	-0.488333	--
-0.458333	-0.485	--
-0.452778	-0.815	--
-0.452778	-0.811667	--
-0.452778	-0.808333	--
-0.452778	-0.805	--
-0.452778	-0.801667	--
-0.452778	-0.798333	-0.33123
-0.452778	-0.795	-0.216682
-0.452778	-0.791667	-0.102133
-0.452778	-0.788333	0.0172295
-0.452778	-0.785	0.139653
-0.452778	-0.781667	0.164025
-0.452778	-0.778333	0.188397
-0.452778	-0.775	0.212768
-0.452778	-0.771667	0.232526
-0.452778	-0.768333	0.242685
-0.452778	-0.765	0.252843
-0.452778	-0.761667	0.263002
-0.452778	-0.758333	0.276662
-0.452778	-0.755	0.291682
-0.452778	-0.751667	0.306703
-0.452778	-0.748333	0.321724
-0.452778	-0.745	0.336744
-0.452778	-0.741667	0.351765
-0.452778	-0.738333	0.366785
-0.452778	-0.735	0.380679
-0.452778	-0.731667	0.223979
-0.452778	-0.728333	0.0672785
-0.452778	-0.725	-0.0894217
-0.452778	-0.721667	-0.246122
-0.452778	-0.718333	-0.402822
-0.452778	-0.715	--
-0.452778	-0.711667	--
-0.452778	-0.708333	--
-0.452778	-0.705	--
-0.452778	-0.701667	--
-0.452778	-0.698333	--
-0.452778	-0.695	--
-0.452778	-0.691667	--
-0.452778	-0.688333	--
-0.452778	-0.685	--
-0.452778	-0.681667	--
-0.452778	-0.678333	--
-0.452778	-0.675	--
-0.452778	-0.671667	--
-0.452778	-0.668333	--
-0.452778	-0.665	--
-0.452778	-0.661667	--
-0.452778	-0.658333	--
-0.452778	-0.655	--
-0.452778	-0.651667	--
-0.452778	-0.648333	--
-0.452778	-0.645	--
-0.452778	-0.641667	--
-0.452778	-0.638333	--
-0.452778	-0.635	--
-0.452778	-0.631667	--
-0.452778	-0.628333	--
-0.452778	-0.625	--
-0.452778	-0.621667	--
-0.452778	-0.618333	--
-0.452778	-0.615	--
-0.452778	-0.611667	--
-0.452778	-0.608333	--
-0.452778	-0.605	--
-0.452778	-0.601667	--
-0.452778	-0.598333	--
-0.452778	-0.595	--
-0.452778	-0.591667	--
-0.452778	-0.588333	--
-0.452778	-0.585	--
-0.452778	-0.581667	--
-0.452778	-0.578333	--
-0.452778	-0.575	--
-0.452778	-0.571667	--
-0.452778	-0.568333	--
-0.452778	-0.565	--
-0.452778	-0.561667	--
-0.452778	-0.558333	--
-0.452778	-0.555	--
-0.452778	-0.551667	--
-0.452778	-0.548333	--
-0.452778	-0.545	--
-0.452778	-0.541667	--
-0.452778	-0.538333	--
-0.452778	-0.535	--
-0.452778	-0.531667	--
-0.452778	-0.528333	--
-0.452778	-0.525	--
-0.452778	-0.521667	--
-0.452778	-0.518333	--
-0.452778	-0.515	--
-0.452778	-0.511667	--
-0.452778	-0.508333	--
-0.452778	-0.505	--
-0.452778	-0.501667	--
-0.452778	-0.498333	--
-0.452778	-0.495	--
-0.452778	-0.491667	--
-0.452778	-0.488333	--
-0.452778	-0.485	--
-0.447222	-0.815	--
-0.447222	-0.811667	--
-0.447222	-0.808333	--
-0.447222	-0.805	--
-0.447222	-0.801667	--
-0.447222	-0.798333	-0.339237
-0.447222	-0.795	-0.224689
-0.447222	-0.791667	-0.110141
-0.447222	-0.788333	0.00980224
-0.447222	-0.785	0.135354
-0.447222	-0.781667	0.20429
-0.447222	-0.778333	0.228662
-0.447222	-0.775	0.253034
-0.447222	-0.771667	0.277406
-0.447222	-0.768333	0.301778
-0.447222	-0.765	0.319436
-0.447222	-0.761667	0.329594
-0.447222	-0.758333	0.339753
-0.447222	-0.755	0.352092
-0.447222	-0.751667	0.367113
-0.447222	-0.748333	0.382133
-0.447222	-0.745	0.397154
-0.447222	-0.741667	0.412175
-0.447222	-0.738333	0.427195
-0.447222	-0.735	0.442216
-0.447222	-0.731667	0.457236
-0.447222	-0.728333	0.45687
-0.447222	-0.725	0.30017
-0.447222	-0.721667	0.14347
-0.447222	-0.718333	-0.0132307
-0.447222	-0.715	-0.169931
-0.447222	-0.711667	-0.326631
-0.447222	-0.708333	--
-0.447222	-0.705	--
-0.447222	-0.701667	--
-0.447222	-0.698333	--
-0.447222	-0.695	--
-0.447222	-0.691667	--
-0.447222	-0.688333	--
-0.447222	-0.685	--
-0.447222	-0.681667	--
-0.447222	-0.678333	--
-0.447222	-0.675	--
-0.447222	-0.671667	--
-0.447222	-0.668333	--
-0.447222	-0.665	--
-0.447222	-0.661667	--
-0.447222	-0.658333	--
-0.447222	-0.655	--
-0.447222	-0.651667	--
-0.447222	-0.648333	--
-0.447222	-0.645	--
-0.447222	-0.641667	--
-0.447222	-0.638333	--
-0.447222	-0.635	--
-0.447222	-0.631667	--
-0.447222	-0.628333	--
-0.447222	-0.625	--
-0.447222	-0.621667	--
-0.447222	-0.618333	--
-0.447222	-0.615	--
-0.447222	-0.611667	--
-0.447222	-0.608333	--
-0.447222	-0.605	--
-0.447222	-0.601667	--
-0.447222	-0.598333	--
-0.447222	-0.595	--
-0.447222	-0.591667	--
-0.447222	-0.588333	--
-0.447222	-0.585	--
-0.447222	-0.581667	--
-0.447222	-0.578333	--
-0.447222	-0.575	--
-0.447222	-0.571667	--
-0.447222	-0.568333	--
-0.447222	-0.565	--
-0.447222	-0.561667	--
-0.447222	-0.558333	--
-0.447222	-0.555	--
-0.447222	-0.551667	--
-0.447222	-0.548333	--
-0.447222	-0.545	--
-0.447222	-0.541667	--
-0.447222	-0.538333	--
-0.447222	-0.535	--
-0.447222	-0.531667	--
-0.447222	-0.528333	--
-0.447222	-0.525	--
-0.447222	-0.521667	--
-0.447222	-0.518333	--
-0.447222	-0.515	--
-0.447222	-0.511667	--
-0.447222	-0.508333	--
-0.447222	-0.505	--
-0.447222	-0.501667	--
-0.447222	-0.498333	--
-0.447222	-0.495	--
-0.447222	-0.491667	--
-0.447222	-0.488333	--
-0.447222	-0.485	--
-0.441667	-0.815	--
-0.441667	-0.811667	--
-0.441667	-0.808333	--
-0.441667	-0.805	--
-0.441667	-0.801667	--
-0.441667	-0.798333	-0.347245
-0.441667	-0.795	-0.232697
-0.441667	-0.791667	-0.118148
-0.441667	-0.788333	0.00237495
-0.441667	-0.785	0.127927
-0.441667	-0.781667	0.244555
-0.441667	-0.778333	0.268927
-0.441667	-0.775	0.293299
-0.441667	-0.771667	0.317671
-0.441667	-0.768333	0.342043
-0.441667	-0.765	0.366415
-0.441667	-0.761667	0.390787
-0.441667	-0.758333	0.406346
-0.441667	-0.755	0.416504
-0.441667	-0.751667	0.427523
-0.441667	-0.748333	0.442543
-0.441667	-0.745	0.457564
-0.441667	-0.741667	0.472584
-0.441667	-0.738333	0.487605
-0.441667	-0.735	0.502626
-0.441667	-0.731667	0.517646
-0.441667	-0.728333	0.532667
-0.441667	-0.725	0.547687
-0.441667	-0.721667	0.533061
-0.441667	-0.718333	0.376361
-0.441667	-0.715	0.219661
-0.441667	-0.711667	0.0629603
-0.441667	-0.708333	-0.09374
-0.441667	-0.705	-0.25044
-0.441667	-0.701667	-0.407141
-0.441667	-0.698333	--
-0.441667	-0.695	--
-0.441667	-0.691667	--
-0.441667	-0.688333	--
-0.441667	-0.685	--
-0.441667	-0.681667	--
-0.441667	-0.678333	--
-0.441667	-0.675	--
-0.441667	-0.671667	--
-0.441667	-0.668333	--
-0.441667	-0.665	--
-0.441667	-0.661667	--
-0.441667	-0.658333	--
-0.441667	-0.655	--
-0.441667	-0.651667	--
-0.441667	-0.648333	--
-0.441667	-0.645	--
-0.441667	-0.641667	--
-0.441667	-0.638333	--
-0.441667	-0.635	--
-0.441667	-0.631667	--
-0.441667	-0.628333	--
-0.441667	-0.625	--
-0.441667	-0.621667	--
-0.441667	-0.618333	--
-0.441667	-0.615	--
-0.441667	-0.611667	--
-0.441667	-0.608333	--
-0.441667	-0.605	--
-0.441667	-0.601667	--
-0.441667	-0.598333	--
-0.441667	-0.595	--
-0.441667	-0.591667	--
-0.441667	-0.588333	--
-0.441667	-0.585	--
-0.441667	-0.581667	--
-0.441667	-0.578333	--
-0.441667	-0.575	--
-0.441667	-0.571667	--
-0.441667	-0.568333	--
-0.441667	-0.565	--
-0.441667	-0.561667	--
-0.441667	-0.558333	--
-0.441667	-0.555	--
-0.441667	-0.551667	--
-0.441667	-0.548333	--
-0.441667	-0.545	--
-0.441667	-0.541667	--
-0.441667	-0.538333	--
-0.441667	-0.535	--
-0.441667	-0.531667	--
-0.441667	-0.528333	--
-0.441667	-0.525	--
-0.441667	-0.521667	--
-0.441667	-0.518333	--
-0.441667	-0.515	--
-0.441667	-0.511667	--
-0.441667	-0.508333	--
-0.441667	-0.505	--
-0.441667	-0.501667	--
-0.441667	-0.498333	--
-0.441667	-0.495	--
-0.441667	-0.491667	--
-0.441667	-0.488333	--
-0.441667	-0.485	--
-0.436111	-0.815	--
-0.436111	-0.811667	--
-0.436111	-0.808333	--
-0.436111	-0.805	--
-0.436111	-0.801667	--
-0.436111	-0.798333	--
-0.436111	-0.795	-0.240704
-0.436111	-0.791667	-0.126156
-0.436111	-0.788333	-0.00505234
-0.436111	-0.785	0.1205
-0.436111	-0.781667	0.246052
-0.436111	-0.778333	0.309192
-0.436111	-0.775	0.333564
-0.436111	-0.771667	0.357936
-0.436111	-0.768333	0.382308
-0.436111	-0.765	0.40668
-0.436111	-0.761667	0.431052
-0.436111	-0.758333	0.455424
-0.436111	-0.755	0.479796
-0.436111	-0.751667	0.493255
-0.436111	-0.748333	0.503414
-0.436111	-0.745	0.517974
-0.436111	-0.741667	0.532994
-0.436111	-0.738333	0.548015
-0.436111	-0.735	0.563035
-0.436111	-0.731667	0.578056
-0.436111	-0.728333	0.593077
-0.436111	-0.725	0.608097
-0.436111	-0.721667	0.623118
-0.436111	-0.718333	0.638138
-0.436111	-0.715	0.609252
-0.436111	-0.711667	0.452552
-0.436111	-0.708333	0.295852
-0.436111	-0.705	0.139151
-0.436111	-0.701667	-0.017549
-0.436111	-0.698333	-0.174249
-0.436111	-0.695	-0.33095
-0.436111	-0.691667	--
-0.436111	-0.688333	--
-0.436111	-0.685	--
-0.436111	-0.681667	--
-0.436111	-0.678333	--
-0.436111	-0.675	--
-0.436111	-0.671667	--
-0.436111	-0.668333	--
-0.436111	-0.665	--
-0.436111	-0.661667	--
-0.436111	-0.658333	--
-0.436111	-0.655	--
-0.436111	-0.651667	--
-0.436111	-0.648333	--
-0.436111	-0.645	--
-0.436111	-0.641667	--
-0.436111	-0.638333	--
-0.436111	-0.635	--
-0.436111	-0.631667	--
-0.436111	-0.628333	--
-0.436111	-0.625	--
-0.436111	-0.621667	--
-0.436111	-0.618333	--
-0.436111	-0.615	--
-0.436111	-0.611667	--
-0.436111	-0.608333	--
-0.436111	-0.605	--
-0.436111	-0.601667	--
-0.436111	-0.598333	--
-0.436111	-0.595	--
-0.436111	-0.591667	--
-0.436111	-0.588333	--
-0.436111	-0.585	--
-0.436111	-0.581667	--
-0.436111	-0.578333	--
-0.436111	-0.575	--
-0.436111	-0.571667	--
-0.436111	-0.568333	--
-0.436111	-0.565	--
-0.436111	-0.561667	--
-0.436111	-0.558333	--
-0.436111	-0.555	--
-0.436111	-0.551667	--
-0.436111	-0.548333	--
-0.436111	-0.545	--
-0.436111	-0.541667	--
-0.436111	-0.538333	--
-0.436111	-0.535	--
-0.436111	-0.531667	--
-0.436111	-0.528333	--
-0.436111	-0.525	--
-0.436111	-0.521667	--
-0.436111	-0.518333	--
-0.436111	-0.515	--
-0.436111	-0.511667	--
-0.436111	-0.508333	--
-0.436111	-0.505	--
-0.436111	-0.501667	--
-0.436111	-0.498333	--
-0.436111	-0.495	--
-0.436111	-0.491667	--
-0.436111	-0.488333	--
-0.436111	-0.485	--
-0.430556	-0.815	--
-0.430556	-0.811667	--
-0.430556	-0.808333	--
-0.430556	-0.805	--
-0.430556	-0.801667	--
-0.430556	-0.798333	--
-0.430556	-0.795	-0.248712
-0.430556	-0.791667	-0.134163
-0.430556	-0.788333	-0.0124796
-0.430556	-0.785	0.113072
-0.430556	-0.781667	0.238624
-0.430556	-0.778333	0.349458
-0.430556	-0.775	0.37383
-0.430556	-0.771667	0.398202
-0.430556	-0.768333	0.422573
-0.430556	-0.765	0.446945
-0.430556	-0.761667	0.471317
-0.430556	-0.758333	0.495689
-0.430556	-0.755	0.520061
-0.430556	-0.751667	0.544433
-0.430556	-0.748333	0.568805
-0.430556	-0.745	0.580165
-0.430556	-0.741667	0.593404
-0.430556	-0.738333	0.608425
-0.430556	-0.735	0.623445
-0.430556	-0.731667	0.638466
-0.430556	-0.728333	0.653486
-0.430556	-0.725	0.668507
-0.430556	-0.721667	0.683528
-0.430556	-0.718333	0.698548
-0.430556	-0.715	0.713569
-0.430556	-0.711667	0.728589
-0.430556	-0.708333	0.685443
-0.430556	-0.705	0.528743
-0.430556	-0.701667	0.372042
-0.430556	-0.698333	0.215342
-0.430556	-0.695	0.058642
-0.430556	-0.691667	-0.0980583
-0.430556	-0.688333	-0.254759
-0.430556	-0.685	--
-0.430556	-0.681667	--
-0.430556	-0.678333	--
-0.430556	-0.675	--
-0.430556	-0.671667	--
-0.430556	-0.668333	--
-0.430556	-0.665	--
-0.430556	-0.661667	--
-0.430556	-0.658333	--
-0.430556	-0.655	--
-0.430556	-0.651667	--
-0.430556	-0.648333	--
-0.430556	-0.645	--
-0.430556	-0.641667	--
-0.430556	-0.638333	--
-0.430556	-0.635	--
-0.430556	-0.631667	--
-0.430556	-0.628333	--
-0.430556	-0.625	--
-0.430556	-0.621667	--
-0.430556	-0.618333	--
-0.430556	-0.615	--
-0.430556	-0.611667	--
-0.430556	-0.608333	--
-0.430556	-0.605	--
-0.430556	-0.601667	--
-0.430556	-0.598333	--
-0.430556	-0.595	--
-0.430556	-0.591667	--
-0.430556	-0.588333	--
-0.430556	-0.585	--
-0.430556	-0.581667	--
-0.430556	-0.578333	--
-0.430556	-0.575	--
-0.430556	-0.571667	--
-0.430556	-0.568333	--
-0.430556	-0.565	--
-0.430556	-0.561667	--
-0.430556	-0.558333	--
-0.430556	-0.555	--
-0.430556	-0.551667	--
-0.430556	-0.548333	--
-0.430556	-0.545	--
-0.430556	-0.541667	--
-0.430556	-0.538333	--
-0.430556	-0.535	--
-0.430556	-0.531667	--
-0.430556	-0.528333	--
-0.430556	-0.525	--
-0.430556	-0.521667	--
-0.430556	-0.518333	--
-0.430556	-0.515	--
-0.430556	-0.511667	--
-0.430556	-0.508333	--
-0.430556	-0.505	--
-0.430556	-0.501667	--
-0.430556	-0.498333	--
-0.430556	-0.495	--
-0.430556	-0.491667	--
-0.430556	-0.488333	--
-0.430556	-0.485	--
-0.425	-0.815	--
-0.425	-0.811667	--
-0.425	-0.808333	--
-0.425	-0.805	--
-0.425	-0.801667	--
-0.425	-0.798333	--
-0.425	-0.795	-0.256719
-0.425	-0.791667	-0.142171
-0.425	-0.788333	-0.0199069
-0.425	-0.785	0.105645
-0.425	-0.781667	0.231197
-0.425	-0.778333	0.356749
-0.425	-0.775	0.414095
-0.425	-0.771667	0.438467
-0.425	-0.768333	0.462839
-0.425	-0.765	0.487211
-0.425	-0.761667	0.511583
-0.425	-0.758333	0.535954
-0.425	-0.755	0.560326
-0.425	-0.751667	0.584698
-0.425	-0.748333	0.60907
-0.425	-0.745	0.633442
-0.425	-0.741667	0.656916
-0.425	-0.738333	0.668834
-0.425	-0.735	0.683855
-0.425	-0.731667	0.698876
-0.425	-0.728333	0.713896
-0.425	-0.725	0.728917
-0.425	-0.721667	0.743937
-0.425	-0.718333	0.758958
-0.425	-0.715	0.773979
-0.425	-0.711667	0.788999
-0.425	-0.708333	0.80402
-0.425	-0.705	0.81904
-0.425	-0.701667	0.761634
-0.425	-0.698333	0.604934
-0.425	-0.695	0.448233
-0.425	-0.691667	0.291533
-0.425	-0.688333	0.1132
-0.425	-0.685	-0.0658177
-0.425	-0.681667	-0.244836
-0.425	-0.678333	-0.388736
-0.425	-0.675	--
-0.425	-0.671667	--
-0.425	-0.668333	--
-0.425	-0.665	--
-0.425	-0.661667	--
-0.425	-0.658333	--
-0.425	-0.655	--
-0.425	-0.651667	--
-0.425	-0.648333	--
-0.425	-0.645	--
-0.425	-0.641667	--
-0.425	-0.638333	--
-0.425	-0.635	--
-0.425	-0.631667	--
-0.425	-0.628333	--
-0.425	-0.625	--
-0.425	-0.621667	--
-0.425	-0.618333	--
-0.425	-0.615	--
-0.425	-0.611667	--
-0.425	-0.608333	--
-0.425	-0.605	--
-0.425	-0.601667	--
-0.425	-0.598333	--
-0.425	-0.595	--
-0.425	-0.591667	--
-0.425	-0.588333	--
-0.425	-0.585	--
-0.425	-0.581667	--
-0.425	-0.578333	--
-0.425	-0.575	--
-0.425	-0.571667	--
-0.425	-0.568333	--
-0.425	-0.565	--
-0.425	-0.561667	--
-0.425	-0.558333	--
-0.425	-0.555	--
-0.425	-0.551667	--
-0.425	-0.548333	--
-0.425	-0.545	--
-0.425	-0.541667	--
-0.425	-0.538333	--
-0.425	-0.535	--
-0.425	-0.531667	--
-0.425	-0.528333	--
-0.425	-0.525	--
-0.425	-0.521667	--
-0.425	-0.518333	--
-0.425	-0.515	--
-0.425	-0.511667	--
-0.425	-0.508333	--
-0.425	-0.505	--
-0.425	-0.501667	--
-0.425	-0.498333	--
-0.425	-0.495	--
-0.425	-0.491667	--
-0.425	-0.488333	--
-0.425	-0.485	--
-0.419444	-0.815	--
-0.419444	-0.811667	--
-0.419444	-0.808333	--
-0.419444	-0.805	--
-0.419444	-0.801667	--
-0.419444	-0.798333	--
-0.419444	-0.795	-0.264727
-0.419444	-0.791667	-0.150178
-0.419444	-0.788333	-0.0273342
-0.419444	-0.785	0.0982178
-0.419444	-0.781667	0.22377
-0.419444	-0.778333	0.349322
-0.419444	-0.775	0.45436
-0.419444	-0.771667	0.478732
-0.419444	-0.768333	0.503104
-0.419444	-0.765	0.527476
-0.419444	-0.761667	0.551848
-0.419444	-0.758333	0.57622
-0.419444	-0.755	0.600592
-0.419444	-0.751667	0.624963
-0.419444	-0.748333	0.649335
-0.419444	-0.745	0.673707
-0.419444	-0.741667	0.698079
-0.419444	-0.738333	0.722451
-0.419444	-0.735	0.744265
-0.419444	-0.731667	0.759285
-0.419444	-0.728333	0.774306
-0.419444	-0.725	0.779954
-0.419444	-0.721667	0.784441
-0.419444	-0.718333	0.788929
-0.419444	-0.715	0.793417
-0.419444	-0.711667	0.797905
-0.419444	-0.708333	0.802392
-0.419444	-0.705	0.80688
-0.419444	-0.701667	0.797521
-0.419444	-0.698333	0.614869
-0.419444	-0.695	0.435851
-0.419444	-0.691667	0.256832
-0.419444	-0.688333	0.0778144
-0.419444	-0.685	-0.101204
-0.419444	-0.681667	-0.280222
-0.419444	-0.678333	-0.427974
-0.419444	-0.675	-0.422037
-0.419444	-0.671667	--
-0.419444	-0.668333	--
-0.419444	-0.665	--
-0.419444	-0.661667	--
-0.419444	-0.658333	--
-0.419444	-0.655	--
-0.419444	-0.651667	--
-0.419444	-0.648333	--
-0.419444	-0.645	--
-0.419444	-0.641667	--
-0.419444	-0.638333	--
-0.419444	-0.635	--
-0.419444	-0.631667	--
-0.419444	-0.628333	--
-0.419444	-0.625	--
-0.419444	-0.621667	--
-0.419444	-0.618333	--
-0.419444	-0.615	--
-0.419444	-0.611667	--
-0.419444	-0.608333	--
-0.419444	-0.605	--
-0.419444	-0.601667	--
-0.419444	-0.598333	--
-0.419444	-0.595	--
-0.419444	-0.591667	--
-0.419444	-0.588333	--
-0.419444	-0.585	--
-0.419444	-0.581667	--
-0.419444	-0.578333	--
-0.419444	-0.575	--
-0.419444	-0.571667	--
-0.419444	-0.568333	--
-0.419444	-0.565	--
-0.419444	-0.561667	--
-0.419444	-0.558333	--
-0.419444	-0.555	--
-0.419444	-0.551667	--
[truncated: 8,020 more rows]

## Sheet: Fig. 4c
voltage	facet	PZC (V)	CO ads energy (eV)
-1.3	-111	-0.0995	-0.525145
-1.3	-110	-0.3978	-0.710999
-1.3	-100	-0.2657	-0.660184
-1.3	-751	-0.4822	-0.780613
-1.4	-111	-0.0995	-0.525145
-1.4	-110	-0.3978	-0.710999
-1.4	-100	-0.2657	-0.660184
-1.4	-751	-0.4822	-0.780613
-1.5	-111	-0.0995	-0.525145
-1.5	-110	-0.3978	-0.710999
-1.5	-100	-0.2657	-0.660184
-1.5	-751	-0.4822	-0.780613

## Sheet: Fig. 4d
system	PZC (V vs. SHE)	selectivity (experiment)
AudefCu(310)	-0.3854	0.956
AgdefCu(310)	-0.4752	0.909
PddefCu(310)	-0.4041	0.958
IndefCu(310)	-0.5576	0.814
Cu(310)	-0.4393	0.938

## Sheet: S1
metal	theoretical PZC vs. eps=6 (V)	experimental PZC (V vs. SHE)
Ag-fcc111	4.489	-0.45
Ag-fcc100	4.2658	-0.621
Ag-fcc110	4.1525	-0.734
Au-fcc111	5.2846	0.56
Au-fcc110	5.0719	0.19
Au-fcc100	5.1794	0.33
Cu-fcc111	4.7938	-0.2
Cu-fcc100	4.6168	-0.54
Pt-fcc111	5.804	0.34
Pd-fcc111	5.2225	0.1
Rh-fcc111	5.0676	0.05

## Sheet: S2
see Table S1 and S2

## Sheet: S3
see Table S1

## Sheet: S4
see Table S1 and S2

[truncated: 12 more sheets: S5, S6(0.40), S7, S8, S9(pH1), S10(-0.40), S10(-0.70), S11, S12, S13, S14, S15]
